# Supplementary material for: Astrocytes derived from trisomic human embryonic stem cells express markers of astrocytic cancer cells and premalignant stem-like progenitors
Source: BMC Med Genomics. 2010 Apr 27;3:12. doi: 10.1186/1755-8794-3-12 (PMC2873256; doi:10.1186/1755-8794-3-12)
Supplement: Additional file 2 — Table S2: Differentially expressed gene transcripts in GD v. C cell populations. Excel spreadsheet of all differentially expressed genes in trisomic BG01V APCs (samples G) and CCF-STTG1 astrocytoma cells (samples D) relative to H9 APCs (samples C) and referred to in the text as the GDvC comparison. All data filtered using a p value of < 0.02. [file 1755-8794-3-12-S2.XLS]

## Sheet: Sheet1
gene_assignment	Gene Symbol	RefSeq	p-value(D and G vs. C)	Fold-Change(D and G vs. C)	p-value(G vs. C)	Fold-Change(G vs. C)	p-value(D vs. C)	Fold-Change(D vs. C)
NM_005345 // HSPA1A // heat shock 70kDa protein 1A // 6p21.3 // 3303 /// ENST000	HSPA1A	NM_005345	1.94418e-09	52.5356	6.95968e-09	40.3207	3.12389e-09	68.4508
NM_004078 // CSRP1 // cysteine and glycine-rich protein 1 // 1q32 // 1465 /// EN	CSRP1	NM_004078	3.79612e-08	49.5053	4.29242e-08	82.5991	2.07154e-07	29.6707
NM_130386 // COLEC12 // collectin sub-family member 12 // 18pter-p11.3 // 81035	COLEC12	NM_130386	1.59487e-06	29.2603	3.66294e-06	29.5404	3.78656e-06	28.9828
NM_005047 // PSMD5 // proteasome (prosome, macropain) 26S subunit, non-ATPase, 5	PSMD5	NM_005047	2.5146e-09	25.8275	9.07333e-09	20.6996	4.01143e-09	32.2259
NM_001128588 // SLC14A1 // solute carrier family 14 (urea transporter), member 1	SLC14A1	NM_001128588	0.000591609	23.2023	0.00565097	10.1837	0.000366088	52.8634
NM_002148 // HOXD10 // homeobox D10 // 2q31.1 // 3236 /// ENST00000249501 // HOX	HOXD10	NM_002148	1.36534e-05	18.6799	8.72048e-05	11.5635	1.30423e-05	30.1758
NM_138467 // TYW3 // tRNA-yW synthesizing protein 3 homolog (S. cerevisiae) // 1	TYW3	NM_138467	2.64548e-06	16.4005	7.53288e-05	6.13359	1.04355e-06	43.853
NM_012339 // TSPAN15 // tetraspanin 15 // 10q21.3 // 23555 /// ENST00000373290 /	TSPAN15	NM_012339	2.84563e-06	14.0226	1.88623e-05	9.08427	2.70879e-06	21.6455
NM_001005340 // GPNMB // glycoprotein (transmembrane) nmb // 7p15 // 10457 /// N	GPNMB	NM_001005340	5.86068e-05	13.4108	0.000225646	10.5766	8.07278e-05	17.0045
NM_019609 // CPXM1 // carboxypeptidase X (M14 family), member 1 // 20p13-p12.3 /	CPXM1	NM_019609	7.39064e-06	12.3783	3.35753e-05	9.37778	9.29207e-06	16.3389
NM_014061 // MAGEH1 // melanoma antigen family H, 1 // Xp11.21 // 28986 /// ENST	MAGEH1	NM_014061	3.40302e-07	12.3572	2.86893e-07	19.8407	2.74446e-06	7.69631
NM_000857 // GUCY1B3 // guanylate cyclase 1, soluble, beta 3 // 4q31.3-q33 // 29	GUCY1B3	NM_000857	4.79333e-05	12.0895	0.000696057	5.91091	2.5686e-05	24.7263
NM_015461 // ZNF521 // zinc finger protein 521 // 18q11.2 // 25925 /// ENST00000	ZNF521	NM_015461	1.36766e-05	11.8621	1.64352e-05	15.9119	6.48426e-05	8.843
NM_003638 // ITGA8 // integrin, alpha 8 // 10p13 // 8516 /// ENST00000378076 //	ITGA8	NM_003638	3.20578e-05	11.8106	0.0072621	2.78441	5.07434e-06	50.097
NM_003391 // WNT2 // wingless-type MMTV integration site family member 2 // 7q31	WNT2	NM_003391	0.000189314	11.6411	5.62172e-05	33.6322	0.00724204	4.02933
NM_052966 // FAM129A // family with sequence similarity 129, member A // 1q25 //	FAM129A	NM_052966	9.06315e-05	11.1782	8.32892e-05	16.9341	0.000569296	7.37876
NM_001129 // AEBP1 // AE binding protein 1 // 7p13 // 165 /// ENST00000223357 //	AEBP1	NM_001129	0.00071518	10.9307	0.00378858	7.31537	0.000673114	16.3328
NM_003014 // SFRP4 // secreted frizzled-related protein 4 // 7p14.1 // 6424 ///	SFRP4	NM_003014	2.01529e-05	10.8576	0.0175396	2.1045	2.18473e-06	56.0172
NM_000856 // GUCY1A3 // guanylate cyclase 1, soluble, alpha 3 // 4q31.3-q33|4q31	GUCY1A3	NM_000856	2.21984e-06	9.79615	2.24752e-05	5.89231	1.58291e-06	16.2864
NM_178012 // TUBB2B // tubulin, beta 2B // 6p25 // 347733 /// ENST00000259818 //	TUBB2B	NM_178012	5.87299e-06	9.53571	8.94977e-05	5.07579	3.21227e-06	17.9144
NM_004734 // DCLK1 // doublecortin-like kinase 1 // 13q13 // 9201 /// ENST000002	DCLK1	NM_004734	7.88186e-07	9.20994	0.00515918	1.69349	6.35624e-08	50.0878
NM_178423 // HDAC9 // histone deacetylase 9 // 7p21.1 // 9734 /// NM_178425 // H	HDAC9	NM_178423	3.11722e-06	8.99201	1.95512e-05	6.37499	3.08715e-06	12.6833
NM_005460 // SNCAIP // synuclein, alpha interacting protein // 5q23.1-q23.3 // 9	SNCAIP	NM_005460	0.000147896	8.94769	0.000112481	14.2518	0.0011744	5.6176
NM_138444 // KCTD12 // potassium channel tetramerisation domain containing 12 //	KCTD12	NM_138444	1.10844e-07	8.69243	0.000114133	2.14527	1.32867e-08	35.2209
NM_004169 // SHMT1 // serine hydroxymethyltransferase 1 (soluble) // 17p11.2 //	SHMT1	NM_004169	1.01253e-06	8.35255	5.11889e-05	3.49703	3.09118e-07	19.9498
NM_130783 // TSPAN18 // tetraspanin 18 // 11p11.2 // 90139 /// NM_001031730 // T	TSPAN18	NM_130783	2.58644e-06	8.15228	0.000121458	3.4744	8.05896e-07	19.1284
NM_001889 // CRYZ // crystallin, zeta (quinone reductase) // 1p31-p22 // 1429 //	CRYZ	NM_001889	1.09956e-06	8.01295	3.03832e-05	3.9083	4.44911e-07	16.4284
NM_006895 // HNMT // histamine N-methyltransferase // 2q22.1 // 3176 /// NM_0010	HNMT	NM_006895	3.54537e-05	7.8311	0.000208556	5.68163	3.52423e-05	10.7938
NM_144665 // SESN3 // sestrin 3 // 11q21 // 143686 /// ENST00000278499 // SESN3	SESN3	NM_144665	8.20919e-05	7.56797	0.000569909	5.18776	7.03378e-05	11.0402
NM_003944 // SELENBP1 // selenium binding protein 1 // 1q21-q22 // 8991 /// ENST	SELENBP1	NM_003944	0.000550636	7.19171	0.00155388	6.48731	0.000902661	7.9726
NM_014746 // RNF144A // ring finger protein 144A // 2p25.2-p25.1 // 9781 /// ENS	RNF144A	NM_014746	4.69153e-06	7.03083	0.000495003	2.69888	1.03912e-06	18.3159
NM_181724 // TMEM119 // transmembrane protein 119 // 12q24.11 // 338773 /// ENST	TMEM119	NM_181724	0.00167473	6.98854	0.00886884	4.88328	0.00147089	10.0014
NM_024007 // EBF1 // early B-cell factor 1 // 5q34 // 1879 /// ENST00000313708 /	EBF1	NM_024007	3.28306e-05	6.82742	0.000886163	3.40381	1.2605e-05	13.6945
NM_145040 // PRKCDBP // protein kinase C, delta binding protein // 11p15.4 // 11	PRKCDBP	NM_145040	4.56625e-05	6.64381	4.64664e-05	8.84616	0.000258087	4.98976
NM_020808 // SIPA1L2 // signal-induced proliferation-associated 1 like 2 // 1q42	SIPA1L2	NM_020808	0.000289864	6.52948	0.00312252	3.95432	0.000173221	10.7816
NM_000041 // APOE // apolipoprotein E // 19q13.2 // 348 /// ENST00000252486 // A	APOE	NM_000041	0.00130646	6.24179	0.00127136	8.37901	0.00625937	4.64971
NM_006486 // FBLN1 // fibulin 1 // 22q13.31 // 2192 /// NM_006485 // FBLN1 // fi	FBLN1	NM_006486	0.00309613	6.1502	0.0152129	4.38433	0.00271071	8.6273
NM_145176 // SLC2A12 // solute carrier family 2 (facilitated glucose transporter	SLC2A12	NM_145176	0.00118311	6.12111	0.000523948	11.4735	0.0171638	3.2656
NM_016235 // GPRC5B // G protein-coupled receptor, family C, group 5, member B /	GPRC5B	NM_016235	7.13749e-07	5.98633	0.000154516	2.26688	1.27455e-07	15.8085
NM_001424 // EMP2 // epithelial membrane protein 2 // 16p13.2 // 2013 /// ENST00	EMP2	NM_001424	4.36817e-05	5.79052	0.00120898	3.03158	1.63967e-05	11.0603
NM_002839 // PTPRD // protein tyrosine phosphatase, receptor type, D // 9p23-p24	PTPRD	NM_002839	0.00204713	5.71899	0.00195785	7.62505	0.009525	4.2894
NM_002825 // PTN // pleiotrophin // 7q33-q34 // 5764 /// ENST00000348225 // PTN	PTN	NM_002825	0.00496231	5.53972	0.0102088	5.40342	0.00897853	5.67946
NM_015975 // TAF9B // TAF9B RNA polymerase II, TATA box binding protein (TBP)-as	TAF9B	NM_015975	0.000340317	5.53689	0.00026983	7.85852	0.00240558	3.90114
NM_001040661 // SLC29A4 // solute carrier family 29 (nucleoside transporters), m	SLC29A4	NM_001040661	6.72283e-05	5.38165	0.0121359	2.02853	1.10389e-05	14.2774
NM_022337 // RAB38 // RAB38, member RAS oncogene family // 11q14 // 23682 /// EN	RAB38	NM_022337	1.71977e-05	5.32415	0.00058424	2.8043	5.99544e-06	10.1082
NM_022350 // ERAP2 // endoplasmic reticulum aminopeptidase 2 // 5q15 // 64167 //	ERAP2	NM_022350	0.000256959	5.28899	9.21352e-05	10.0835	0.00658486	2.77417
NM_001039585 // PTGFR // prostaglandin F receptor (FP) // 1p31.1 // 5737 /// NM_	PTGFR	NM_001039585	0.000345462	5.19346	0.00214953	3.83371	0.000300799	7.03551
NM_021643 // TRIB2 // tribbles homolog 2 (Drosophila) // 2p25.1-p24.3 // 28951 /	TRIB2	NM_021643	9.53832e-05	5.12019	0.0102421	2.13664	1.86641e-05	12.2699
NM_001024630 // RUNX2 // runt-related transcription factor 2 // 6p21 // 860 ///	RUNX2	NM_001024630	6.68652e-05	5.10295	0.0180465	1.86308	9.53979e-06	13.9769
NM_001002029 // C4B // complement component 4B (Childo blood group) // 6p21.3 //	C4B	NM_001002029	0.0002982	5.05861	0.00503637	2.94717	0.000134257	8.68274
NM_020440 // PTGFRN // prostaglandin F2 receptor negative regulator // 1p13.1 //	PTGFRN	NM_020440	6.83573e-05	5.02755	0.00119356	3.02172	3.24571e-05	8.36484
NM_019120 // PCDHB8 // protocadherin beta 8 // 5q31 // 56128 /// ENST00000239444	PCDHB8	NM_019120	0.00079561	4.99845	0.015205	2.72802	0.000308709	9.15845
NM_000304 // PMP22 // peripheral myelin protein 22 // 17p12-p11.2 // 5376 /// NM	PMP22	NM_000304	3.08666e-05	4.86863	0.000116855	4.24935	4.39145e-05	5.57817
NM_005940 // MMP11 // matrix metallopeptidase 11 (stromelysin 3) // 22q11.2|22q1	MMP11	NM_005940	0.000784651	4.77251	0.000588174	6.71905	0.00555572	3.38989
NM_004390 // CTSH // cathepsin H // 15q24-q25 // 1512 /// NM_148979 // CTSH // c	CTSH	NM_004390	6.25399e-05	4.74791	2.34355e-05	8.45002	0.00169188	2.66776
NM_000880 // IL7 // interleukin 7 // 8q12-q13 // 3574 /// ENST00000263851 // IL7	IL7	NM_000880	1.82709e-05	4.59053	2.07274e-06	12.8327	0.013725	1.64213
NM_033495 // KLHL13 // kelch-like 13 (Drosophila) // Xq23-q24 // 90293 /// ENST0	KLHL13	NM_033495	8.80053e-05	4.53374	0.000314608	4.01005	0.000127494	5.12582
NM_003737 // DCHS1 // dachsous 1 (Drosophila) // 11p15.4 // 8642 /// ENST0000029	DCHS1	NM_003737	0.000560092	4.52151	0.00493874	3.10966	0.000367674	6.57438
NM_030797 // FAM49A // family with sequence similarity 49, member A // 2p24.3 //	FAM49A	NM_030797	5.40649e-09	4.51801	0.00260705	1.19574	2.90132e-10	17.071
NM_080415 // SEPT4 // septin 4 // 17q22-q23 // 5414 /// NM_004574 // SEPT4 // se	2009-09-04	NM_080415	0.000123202	4.46369	0.00412019	2.42892	4.01301e-05	8.20302
NM_018837 // SULF2 // sulfatase 2 // 20q12-q13.2 // 55959 /// NM_198596 // SULF2	SULF2	NM_018837	6.45671e-06	4.45018	0.0111429	1.53231	6.27646e-07	12.9244
NM_006821 // ACOT2 // acyl-CoA thioesterase 2 // 14q24.3 // 10965 /// ENST000002	ACOT2	NM_006821	0.00117569	4.36537	0.00232289	4.43251	0.00257527	4.29924
NM_000313 // PROS1 // protein S (alpha) // 3q11.2 // 5627 /// ENST00000348974 //	PROS1	NM_000313	5.39641e-05	4.35624	0.000988722	2.72442	2.51424e-05	6.96547
NM_001003940 // BMF // Bcl2 modifying factor // 15q14 // 90427 /// NM_033503 //	BMF	NM_001003940	3.10333e-05	4.29849	0.000215094	3.30709	2.74164e-05	5.5871
NM_020405 // PLXDC1 // plexin domain containing 1 // 17q21.1 // 57125 /// ENST00	PLXDC1	NM_020405	5.83599e-05	4.23887	2.92349e-05	6.56291	0.000938707	2.73782
NM_016269 // LEF1 // lymphoid enhancer-binding factor 1 // 4q23-q25 // 51176 ///	LEF1	NM_016269	6.13822e-09	4.19329	0.00135245	-1.21847	1.53174e-10	21.4252
NM_001128177 // THRB // thyroid hormone receptor, beta (erythroblastic leukemia	THRB	NM_001128177	5.75485e-07	4.18886	1.57926e-06	4.0344	1.15792e-06	4.34923
NM_170744 // UNC5B // unc-5 homolog B (C. elegans) // 10q22.1 // 219699 /// ENST	UNC5B	NM_170744	0.000220333	4.10652	0.00046257	4.15564	0.000506588	4.05799
NM_032812 // PLXDC2 // plexin domain containing 2 // 10p12.32-p12.31 // 84898 //	PLXDC2	NM_032812	0.000217247	4.05721	0.0164804	1.96263	4.63668e-05	8.3872
NM_005531 // IFI16 // interferon, gamma-inducible protein 16 // 1q22 // 3428 ///	IFI16	NM_005531	0.000354897	4.03389	0.00157216	3.37407	0.000403008	4.82273
NM_014048 // MKL2 // MKL/myocardin-like 2 // 16p13.12 // 57496 /// ENST000003891	MKL2	NM_014048	1.00741e-05	3.94106	0.00419372	1.68878	1.38728e-06	9.19713
NR_023918 // HSPC157 // hypothetical LOC29092 // 1p36.12 // 29092 /// NR_023919	HSPC157	NR_023918	3.99461e-05	3.93312	9.94356e-05	3.84668	8.27613e-05	4.02151
NM_080683 // PTPN13 // protein tyrosine phosphatase, non-receptor type 13 (APO-1	PTPN13	NM_080683	1.32494e-05	3.92991	0.000505291	2.29093	4.39915e-06	6.74145
NM_012446 // SSBP2 // single-stranded DNA binding protein 2 // 5q14.1 // 23635 /	SSBP2	NM_012446	6.17658e-05	3.92346	0.00245739	2.22075	1.90944e-05	6.93168
NM_012258 // HEY1 // hairy/enhancer-of-split related with YRPW motif 1 // 8q21 /	HEY1	NM_012258	4.4846e-05	3.90449	0.00317663	2.04127	1.08406e-05	7.46842
NM_005012 // ROR1 // receptor tyrosine kinase-like orphan receptor 1 // 1p32-p31	ROR1	NM_005012	0.00163957	3.84943	0.00159947	4.77795	0.00764055	3.10135
NM_181523 // PIK3R1 // phosphoinositide-3-kinase, regulatory subunit 1 (alpha) /	PIK3R1	NM_181523	0.000186356	3.83154	0.000621728	3.46946	0.000278366	4.2314
NM_002345 // LUM // lumican // 12q21.3-q22 // 4060 /// ENST00000266718 // LUM //	LUM	NM_002345	0.000140936	3.80931	0.000195525	4.29016	0.000518744	3.38236
NM_015559 // SETBP1 // SET binding protein 1 // 18q21.1 // 26040 /// BC146776 //	SETBP1	NM_015559	1.57543e-05	3.79337	0.000149413	2.82457	1.13757e-05	5.09445
NM_001031806 // ALDH3A2 // aldehyde dehydrogenase 3 family, member A2 // 17p11.2	ALDH3A2	NM_001031806	2.69994e-05	3.78599	0.00799186	1.69001	3.94843e-06	8.48143
NM_012413 // QPCT // glutaminyl-peptide cyclotransferase // 2p22.2 // 25797 ///	QPCT	NM_012413	8.67043e-06	3.75165	1.66697e-06	7.54688	0.00129446	1.86499
NM_002560 // P2RX4 // purinergic receptor P2X, ligand-gated ion channel, 4 // 12	P2RX4	NM_002560	0.000560215	3.74647	0.00101176	3.91304	0.00142433	3.587
NM_002397 // MEF2C // myocyte enhancer factor 2C // 5q14 // 4208 /// ENST0000034	MEF2C	NM_002397	0.000155205	3.73899	0.007485	2.04895	4.17178e-05	6.82305
NM_005523 // HOXA11 // homeobox A11 // 7p15-p14 // 3207 /// ENST00000006015 // H	HOXA11	NM_005523	0.000200455	3.67151	3.82789e-05	7.48398	0.0199915	1.80118
NM_021192 // HOXD11 // homeobox D11 // 2q31.1 // 3237 /// ENST00000249504 // HOX	HOXD11	NM_021192	1.1925e-05	3.65205	8.0257e-05	2.92652	1.09907e-05	4.55745
NM_001031683 // IFIT3 // interferon-induced protein with tetratricopeptide repea	IFIT3	NM_001031683	0.00133427	3.64626	0.00923366	2.71922	0.000973706	4.88935
NM_001012334 // MDK // midkine (neurite growth-promoting factor 2) // 11p11.2 //	MDK	NM_001012334	0.00479147	3.64608	0.00823204	3.7748	0.0104393	3.52175
NM_001080480 // MBOAT1 // membrane bound O-acyltransferase domain containing 1 /	MBOAT1	NM_001080480	0.000102498	3.63374	0.00806699	1.89854	2.2698e-05	6.95487
NM_004560 // ROR2 // receptor tyrosine kinase-like orphan receptor 2 // 9q22 //	ROR2	NM_004560	8.94547e-06	3.55223	0.0134472	1.44292	8.83908e-07	8.74502
NM_030817 // APOLD1 // apolipoprotein L domain containing 1 // 12p13.1 // 81575	APOLD1	NM_030817	1.91207e-05	3.52192	0.00126645	1.97931	4.91005e-06	6.26678
NM_025179 // PLXNA2 // plexin A2 // 1q32.2 // 5362 /// ENST00000367033 // PLXNA2	PLXNA2	NM_025179	0.000126436	3.48154	0.00073583	2.84134	0.000121516	4.26599
NM_014246 // CELSR1 // cadherin, EGF LAG seven-pass G-type receptor 1 (flamingo	CELSR1	NM_014246	0.000116033	3.454	0.00146802	2.44829	6.54557e-05	4.87283
NM_014836 // RHOBTB1 // Rho-related BTB domain containing 1 // 10q21.2 // 9886 /	RHOBTB1	NM_014836	4.70272e-05	3.39198	0.00286726	1.93247	1.20997e-05	5.95379
NM_024959 // SLC24A6 // solute carrier family 24 (sodium/potassium/calcium excha	SLC24A6	NM_024959	0.000342868	3.34832	0.0128417	1.95615	9.86176e-05	5.73131
NM_013262 // MYLIP // myosin regulatory light chain interacting protein // 6p23-	MYLIP	NM_013262	0.000530501	3.2971	0.00340152	2.61148	0.000439991	4.16271
NM_024825 // PODNL1 // podocan-like 1 // 19p13.12 // 79883 /// ENST00000254320 /	PODNL1	NM_024825	0.000371359	3.28896	0.00594047	2.22023	0.000170286	4.87212
BC000039 // CALHM2 // calcium homeostasis modulator 2 // 10pter-q26.12 // 51063	CALHM2	BC000039	1.32732e-05	3.28669	0.0142191	1.43829	1.39604e-06	7.51054
NM_016240 // SCARA3 // scavenger receptor class A, member 3 // 8p21 // 51435 ///	SCARA3	NM_016240	0.00103073	3.27906	0.000402099	5.13331	0.0187332	2.0946
NM_020379 // MAN1C1 // mannosidase, alpha, class 1C, member 1 // 1p35 // 57134 /	MAN1C1	NM_020379	4.85206e-05	3.24786	0.000198293	2.88599	6.39096e-05	3.6551
NM_016192 // TMEFF2 // transmembrane protein with EGF-like and two follistatin-l	TMEFF2	NM_016192	0.000454017	3.23508	0.000323815	4.23131	0.00362935	2.4734
NM_002296 // LBR // lamin B receptor // 1q42.1 // 3930 /// NM_194442 // LBR // l	LBR	NM_002296	0.000451922	3.2179	0.00364441	2.45948	0.000320417	4.2102
NM_006291 // TNFAIP2 // tumor necrosis factor, alpha-induced protein 2 // 14q32	TNFAIP2	NM_006291	0.000351029	3.21012	0.000246029	4.20721	0.00294142	2.44933
NM_005693 // NR1H3 // nuclear receptor subfamily 1, group H, member 3 // 11p11.2	NR1H3	NM_005693	7.82404e-05	3.20134	0.0013679	2.21381	3.69277e-05	4.6294
NM_002252 // KCNS3 // potassium voltage-gated channel, delayed-rectifier, subfam	KCNS3	NM_002252	0.00215124	3.19208	0.0046141	3.14714	0.00410664	3.23766
NM_015052 // HECW1 // HECT, C2 and WW domain containing E3 ubiquitin protein lig	HECW1	NM_015052	9.37728e-08	3.184	0.00183085	1.26798	6.71422e-09	7.99528
NM_170754 // TENC1 // tensin like C1 domain containing phosphatase (tensin 2) //	TENC1	NM_170754	0.000430397	3.11909	0.0041661	2.32629	0.000269703	4.18207
NM_004956 // ETV1 // ets variant gene 1 // 7p21.3 // 2115 /// ENST00000242066 //	ETV1	NM_004956	0.00182912	3.09741	0.00531686	2.85595	0.0026573	3.35928
NM_178276 // SERINC5 // serine incorporator 5 // 5q14.1 // 256987 /// ENST000003	SERINC5	NM_178276	0.000136413	3.08135	0.00500596	1.92039	4.21781e-05	4.94418
NM_002380 // MATN2 // matrilin 2 // 8q22 // 4147 /// NM_030583 // MATN2 // matri	MATN2	NM_002380	0.000960979	3.07256	0.00849491	2.29413	0.000604307	4.11511
NM_015419 // MXRA5 // matrix-remodelling associated 5 // Xp22.33 // 25878 /// EN	MXRA5	NM_015419	1.48625e-06	3.07126	9.862e-07	4.0095	1.69517e-05	2.35258
NM_152487 // TMEM56 // transmembrane protein 56 // 1p21.3 // 148534 /// ENST0000	TMEM56	NM_152487	3.12782e-05	3.06978	0.000129332	2.74334	4.12854e-05	3.43508
NM_001080529 // WIPF3 // WAS/WASL interacting protein family, member 3 // 7p15.1	WIPF3	NM_001080529	4.92081e-05	3.04349	0.0055724	1.69361	9.79361e-06	5.4693
NM_144629 // RFTN2 // raftlin family member 2 // 2q33.1 // 130132 /// ENST000002	RFTN2	NM_144629	0.00311889	2.9617	0.016408	2.38394	0.00258154	3.67948
NM_145298 // APOBEC3F // apolipoprotein B mRNA editing enzyme, catalytic polypep	APOBEC3F	NM_145298	0.000680232	2.95908	0.00566841	2.27369	0.000458204	3.85107
NM_033254 // BOC // Boc homolog (mouse) // 3q13.2 // 91653 /// ENST00000355385 /	BOC	NM_033254	1.1696e-05	2.95263	0.00159081	1.67551	2.30368e-06	5.20318
NM_000522 // HOXA13 // homeobox A13 // 7p15-p14 // 3209 /// ENST00000222753 // H	HOXA13	NM_000522	1.95846e-05	2.94358	7.04338e-05	2.71154	2.94382e-05	3.19548
NM_001547 // IFIT2 // interferon-induced protein with tetratricopeptide repeats	IFIT2	NM_001547	0.00629634	2.9335	0.00891441	3.16102	0.0161811	2.72236
NM_006598 // SLC12A7 // solute carrier family 12 (potassium/chloride transporter	SLC12A7	NM_006598	3.18604e-06	2.88762	0.000377602	1.70118	6.81402e-07	4.9015
NM_021255 // PELI2 // pellino homolog 2 (Drosophila) // 14q21 // 57161 /// ENST0	PELI2	NM_021255	0.000282431	2.84446	0.00949613	1.82327	8.71306e-05	4.43761
NM_201442 // C1S // complement component 1, s subcomponent // 12p13 // 716 /// N	C1S	NM_201442	0.000107044	2.84364	0.0180188	1.54301	1.74584e-05	5.2406
NM_021822 // APOBEC3G // apolipoprotein B mRNA editing enzyme, catalytic polypep	APOBEC3G	NM_021822	2.45329e-05	2.84236	0.00712384	1.51494	3.62733e-06	5.33288
NM_003955 // SOCS3 // suppressor of cytokine signaling 3 // 17q25.3 // 9021 ///	SOCS3	NM_003955	0.000393468	2.84231	0.000934911	2.79011	0.000775246	2.89548
NM_015345 // DAAM2 // dishevelled associated activator of morphogenesis 2 // 6p2	DAAM2	NM_015345	2.49734e-05	2.83509	0.00171136	1.74736	6.26511e-06	4.59994
NM_001004313 // TMEM220 // transmembrane protein 220 // 17p13.1 // 388335 /// EN	TMEM220	NM_001004313	8.67399e-05	2.80852	0.00468127	1.75141	2.28854e-05	4.50367
NM_003102 // SOD3 // superoxide dismutase 3, extracellular // 4p15.3-p15.1 // 66	SOD3	NM_003102	4.9334e-05	2.80385	0.000498561	2.19498	3.31683e-05	3.58161
NM_000523 // HOXD13 // homeobox D13 // 2q31.1 // 3239 /// ENST00000392539 // HOX	HOXD13	NM_000523	1.78593e-07	2.78753	0.0105201	1.17577	1.09806e-08	6.60873
NM_001127217 // SMAD9 // SMAD family member 9 // 13q12-q14 // 4093 /// NM_005905	SMAD9	NM_001127217	1.566e-05	2.78479	0.000442646	1.92372	5.99667e-06	4.03129
NM_002024 // FMR1 // fragile X mental retardation 1 // Xq27.3 // 2332 /// ENST00	FMR1	NM_002024	0.000104942	2.78397	9.82913e-05	3.30711	0.000638013	2.34359
NM_014213 // HOXD9 // homeobox D9 // 2q31.1 // 3235 /// ENST00000249499 // HOXD9	HOXD9	NM_014213	5.29812e-06	2.77744	4.66347e-05	2.24977	4.09955e-06	3.42887
NM_001031694 // SCMH1 // sex comb on midleg homolog 1 (Drosophila) // 1p34 // 22	SCMH1	NM_001031694	0.000682129	2.76081	0.00623921	2.12451	0.000430379	3.58767
NM_000757 // CSF1 // colony stimulating factor 1 (macrophage) // 1p21-p13 // 143	CSF1	NM_000757	0.00127267	2.7449	0.00675746	2.29143	0.00114316	3.28812
NR_023348 // GAS8 // growth arrest-specific 8 // 16q24.3 // 2622 /// NM_001481 /	GAS8	NR_023348	1.44379e-05	2.73986	0.000266427	2.00723	6.95542e-06	3.73989
NM_001531 // MR1 // major histocompatibility complex, class I-related // 1q25.3	MR1	NM_001531	0.0013446	2.72317	0.0163298	1.9718	0.000660064	3.76085
NM_017523 // XAF1 // XIAP associated factor 1 // 17p13.2 // 54739 /// NM_199139	XAF1	NM_017523	0.00303232	2.72068	0.00906033	2.49623	0.00408258	2.96531
NM_024310 // PLEKHF1 // pleckstrin homology domain containing, family F (with FY	PLEKHF1	NM_024310	0.000280116	2.69697	0.00170546	2.26009	0.000250781	3.2183
NM_002224 // ITPR3 // inositol 1,4,5-triphosphate receptor, type 3 // 6p21 // 37	ITPR3	NM_002224	0.000931928	2.69017	0.0125318	1.94613	0.000443208	3.71868
NM_030636 // EEPD1 // endonuclease/exonuclease/phosphatase family domain contain	EEPD1	NM_030636	7.71069e-07	2.67148	9.58791e-05	1.64156	1.65678e-07	4.34755
NM_199460 // CACNA1C // calcium channel, voltage-dependent, L type, alpha 1C sub	CACNA1C	NM_199460	0.00182989	2.62238	0.0167652	1.99276	0.00105601	3.45093
NM_004840 // ARHGEF6 // Rac/Cdc42 guanine nucleotide exchange factor (GEF) 6 //	ARHGEF6	NM_004840	0.00257377	2.61624	0.0108091	2.26326	0.00261848	3.02427
NM_014715 // RICS // Rho GTPase-activating protein // 11q24-q25 // 9743 /// ENST	RICS	NM_014715	0.000186653	2.60155	0.00288901	1.9295	9.09589e-05	3.50767
NM_152626 // ZNF92 // zinc finger protein 92 // 7q11.21 // 168374 /// NM_007139	ZNF92	NM_152626	0.00043896	2.5935	0.00645324	1.90926	0.000209542	3.52294
BC008299 // C14orf139 // chromosome 14 open reading frame 139 // 14q32.13 // 796	C14orf139	BC008299	0.00843747	2.58216	0.0135989	2.66865	0.0181299	2.49848
NM_144997 // FLCN // folliculin // 17p11.2 // 201163 /// NM_144606 // FLCN // fo	FLCN	NM_144997	9.44832e-05	2.57258	9.29228e-05	2.98712	0.000541392	2.21558
NM_003617 // RGS5 // regulator of G-protein signaling 5 // 1q23.1 // 8490 /// EN	RGS5	NM_003617	0.0129067	2.55639	4.52088e-05	25.4963	0.00461876	-3.90142
NM_002121 // HLA-DPB1 // major histocompatibility complex, class II, DP beta 1 /	HLA-DPB1	NM_002121	7.41575e-05	2.54829	0.00135705	1.88487	3.41675e-05	3.4452
NM_024812 // BAALC // brain and acute leukemia, cytoplasmic // 8q22.3 // 79870 /	BAALC	NM_024812	0.000269464	2.51372	0.00401338	1.88298	0.000131686	3.35573
NM_016831 // PER3 // period homolog 3 (Drosophila) // 1p36.23 // 8863 /// ENST00	PER3	NM_016831	0.00310731	2.50575	0.0188012	2.03457	0.00230295	3.08606
NM_004443 // EPHB3 // EPH receptor B3 // 3q21-qter // 2049 /// ENST00000330394 /	EPHB3	NM_004443	0.000425094	2.50337	0.00303537	2.06554	0.000330199	3.034
NM_002221 // ITPKB // inositol 1,4,5-trisphosphate 3-kinase B // 1q42.13 // 3707	ITPKB	NM_002221	3.84939e-05	2.49439	0.000181454	2.23118	4.5386e-05	2.78865
NM_005497 // GJC1 // gap junction protein, gamma 1, 45kDa // 17q21.31 // 10052 /	GJC1	NM_005497	0.000902608	2.49361	0.00152434	2.59572	0.00237785	2.39551
NM_021165 // FAM5B // family with sequence similarity 5, member B // 1q24.1-q25.	FAM5B	NM_021165	1.35776e-05	2.49172	0.00534815	1.41735	1.87752e-06	4.38049
NM_021133 // RNASEL // ribonuclease L (2',5'-oligoisoadenylate synthetase-depend	RNASEL	NM_021133	3.44775e-06	2.44226	9.40241e-06	2.3842	6.8611e-06	2.50173
NM_001920 // DCN // decorin // 12q21.33 // 1634 /// NM_133503 // DCN // decorin	DCN	NM_001920	0.000461408	2.43451	0.000495636	2.75625	0.00214746	2.15033
NM_004140 // LLGL1 // lethal giant larvae homolog 1 (Drosophila) // 17p11.2 // 3	LLGL1	NM_004140	5.67915e-06	2.43279	6.49874e-06	2.72706	2.91706e-05	2.17027
NM_021907 // DTNB // dystrobrevin, beta // 2p24 // 1838 /// NM_033147 // DTNB //	DTNB	NM_021907	1.05536e-05	2.42826	0.00513344	1.3874	1.38696e-06	4.25003
NM_002688 // SEPT5 // septin 5 // 22q11.21 // 5413 /// ENST00000332481 // SEPT5	2009-09-05	NM_002688	0.00402034	2.41779	0.0157513	2.12079	0.00412621	2.75639
NM_001033050 // MTERFD3 // MTERF domain containing 3 // 12q24.1 // 80298 /// NM_	MTERFD3	NM_001033050	0.00302427	2.40109	0.0108769	2.15446	0.00345343	2.67596
NM_001259 // CDK6 // cyclin-dependent kinase 6 // 7q21-q22 // 1021 /// ENST00000	CDK6	NM_001259	0.000800778	2.39577	0.00347441	-2.12986	4.69615e-06	12.2248
NM_007067 // MYST2 // MYST histone acetyltransferase 2 // 17q21.32 // 11143 ///	MYST2	NM_007067	0.00111415	2.38539	0.00178128	2.5002	0.00305821	2.27584
NM_024809 // TCTN2 // tectonic family member 2 // 12q24.31 // 79867 /// ENST0000	TCTN2	NM_024809	0.000160704	2.36712	0.00222101	1.83675	8.45423e-05	3.05065
NM_024603 // C1orf165 // chromosome 1 open reading frame 165 // 1p33 // 79656 //	C1orf165	NM_024603	5.6633e-06	2.36654	0.000461111	1.58219	1.38054e-06	3.53971
NM_022750 // PARP12 // poly (ADP-ribose) polymerase family, member 12 // 7q34 //	PARP12	NM_022750	4.366e-07	2.3207	0.00516491	1.19815	3.25171e-08	4.49498
NM_001014443 // USP21 // ubiquitin specific peptidase 21 // 1q22 // 27005 /// NM	USP21	NM_001014443	7.58969e-05	2.31184	0.000113114	2.46386	0.000264207	2.1692
NM_182616 // C15orf38 // chromosome 15 open reading frame 38 // 15q26.1 // 34811	C15orf38	NM_182616	0.000405923	2.30648	0.000584799	2.46427	0.00134844	2.15879
NM_018972 // GDAP1 // ganglioside-induced differentiation-associated protein 1 /	GDAP1	NM_018972	0.00813832	2.29563	0.0183811	2.21005	0.0125656	2.38453
NM_053053 // TADA1L // transcriptional adaptor 1 (HFI1 homolog, yeast)-like // 1	TADA1L	NM_053053	0.000422113	2.2845	0.000867729	2.30201	0.000956369	2.26712
NM_001909 // CTSD // cathepsin D // 11p15.5 // 1509 /// ENST00000236671 // CTSD	CTSD	NM_001909	7.93044e-05	2.28348	0.0112805	1.43818	1.40728e-05	3.62561
NM_000474 // TWIST1 // twist homolog 1 (Drosophila) // 7p21.2 // 7291 /// ENST00	TWIST1	NM_000474	0.000403902	2.27534	0.00110113	2.19562	0.000696874	2.35796
---		---	3.59707e-05	2.26891	0.000579265	1.7771	1.82935e-05	2.89682
NM_002393 // MDM4 // Mdm4 p53 binding protein homolog (mouse) // 1q32 // 4194 //	MDM4	NM_002393	0.00280799	2.26447	0.00270271	2.58859	0.0124612	1.98093
NM_006288 // THY1 // Thy-1 cell surface antigen // 11q22.3-q23 // 7070 /// ENST0	THY1	NM_006288	0.0026308	2.24886	0.00490484	2.27684	0.00565955	2.22122
NM_138432 // SDSL // serine dehydratase-like // 12q24.13 // 113675 /// ENST00000	SDSL	NM_138432	0.00494235	2.24375	0.0175674	2.01342	0.00538026	2.50042
NM_014421 // DKK2 // dickkopf homolog 2 (Xenopus laevis) // 4q25 // 27123 /// EN	DKK2	NM_014421	0.00121864	2.21761	8.94343e-06	9.1603	0.00816754	-1.86268
NM_018413 // CHST11 // carbohydrate (chondroitin 4) sulfotransferase 11 // 12q /	CHST11	NM_018413	0.00142044	2.21326	0.00107629	2.63219	0.00928015	1.861
NM_005346 // HSPA1B // heat shock 70kDa protein 1B // 6p21.3 // 3304 /// NM_0053	HSPA1B	NM_005346	0.00166554	2.19431	0.00401021	2.13828	0.00291167	2.25181
NM_000044 // AR // androgen receptor // Xq11.2-q12 // 367 /// NM_001011645 // AR	AR	NM_000044	0.00100097	2.18283	0.000666197	2.64732	0.0081294	1.79984
NM_147223 // NCOA1 // nuclear receptor coactivator 1 // 2p23 // 8648 /// NM_0037	NCOA1	NM_147223	0.000746234	2.16805	0.00469711	1.85989	0.000612972	2.52726
NM_020465 // NDRG4 // NDRG family member 4 // 16q21-q22.1 // 65009 /// NM_022910	NDRG4	NM_020465	3.04145e-05	2.16561	0.00267192	1.47975	6.83831e-06	3.16937
NM_002945 // RPA1 // replication protein A1, 70kDa // 17p13.3 // 6117 /// ENST00	RPA1	NM_002945	0.00116694	2.16113	0.00671354	1.86491	0.000991569	2.5044
NM_016121 // KCTD3 // potassium channel tetramerisation domain containing 3 // 1	KCTD3	NM_016121	0.00051802	2.14864	0.0020346	1.9732	0.000636009	2.33969
NM_002562 // P2RX7 // purinergic receptor P2X, ligand-gated ion channel, 7 // 12	P2RX7	NM_002562	0.000148148	2.14858	0.00636757	1.53326	4.21922e-05	3.01083
NM_017707 // DDEFL1 // development and differentiation enhancing factor-like 1 /	DDEFL1	NM_017707	0.000683214	2.14424	0.00746249	1.72366	0.000382058	2.66745
NM_174890 // ANUBL1 // AN1, ubiquitin-like, homolog (Xenopus laevis) // 10q11.21	ANUBL1	NM_174890	0.00039128	2.1206	0.00750281	1.62127	0.000160519	2.77373
NM_017848 // FAM120C // family with sequence similarity 120C // Xp11.22 // 54954	FAM120C	NM_017848	0.000278923	2.11659	0.0022475	1.79144	0.000203567	2.50076
NM_018015 // CXorf57 // chromosome X open reading frame 57 // Xq22.3 // 55086 //	CXorf57	NM_018015	0.00364215	2.10382	0.0100024	1.99409	0.0051905	2.21958
NM_006243 // PPP2R5A // protein phosphatase 2, regulatory subunit B', alpha isof	PPP2R5A	NM_006243	7.82696e-05	2.09636	0.000197749	2.06402	0.000156493	2.1292
NM_014149 // WDR91 // WD repeat domain 91 // 7q33 // 29062 /// ENST00000354475 /	WDR91	NM_014149	5.05507e-05	2.08872	0.00258723	1.50799	1.40158e-05	2.89307
NM_138300 // PYGO2 // pygopus homolog 2 (Drosophila) // 1q21.3 // 90780 /// ENST	PYGO2	NM_138300	0.000322354	2.08766	0.000270939	2.40426	0.00211368	1.81275
NM_024749 // VASH2 // vasohibin 2 // 1q32.3 // 79805 /// ENST00000271776 // VASH	VASH2	NM_024749	0.000163894	2.08741	0.000133712	2.41394	0.00117198	1.80505
NM_005560 // LAMA5 // laminin, alpha 5 // 20q13.2-q13.3 // 3911 /// ENST00000252	LAMA5	NM_005560	0.000692228	2.07317	0.000314713	2.64865	0.0104087	1.62272
AK295862 // KIAA0528 // KIAA0528 // 12p12.1 // 9847 /// BC117143 // KIAA0528 //	KIAA0528	AK295862	0.00589253	2.07184	0.00895947	2.1534	0.0141758	1.99337
NM_004155 // SERPINB9 // serpin peptidase inhibitor, clade B (ovalbumin), member	SERPINB9	NM_004155	0.00850726	2.06238	3.77935e-05	10.403	0.00625478	-2.44581
NM_175629 // DNMT3A // DNA (cytosine-5-)-methyltransferase 3 alpha // 2p23 // 17	DNMT3A	NM_175629	0.000119612	2.05598	0.000947672	1.76734	9.19336e-05	2.39175
NM_015645 // C1QTNF5 // C1q and tumor necrosis factor related protein 5 // 11q23	C1QTNF5	NM_015645	0.000518582	2.0516	0.00186156	1.91564	0.000687747	2.19721
NM_018951 // HOXA10 // homeobox A10 // 7p15-p14 // 3206 /// NM_153715 // HOXA10	HOXA10	NM_018951	0.000104209	2.05059	7.58457e-05	2.40398	0.000900083	1.74915
NM_007156 // ZXDA // zinc finger, X-linked, duplicated A // Xp11.1 // 7789 /// E	ZXDA	NM_007156	0.00152427	2.0449	0.00130838	2.34174	0.00840159	1.78569
AF435951 // NS3BP // NS3BP // 11p15.5 // 171391	NS3BP	AF435951	0.00151735	2.03766	0.00102185	2.42808	0.0115181	1.71002
NM_014743 // KIAA0232 // KIAA0232 // 4p16.1 // 9778 /// NM_001100590 // KIAA0232	KIAA0232	NM_014743	0.00165318	2.03748	0.0162747	1.65298	0.000916699	2.51142
NM_080650 // ATPBD4 // ATP binding domain 4 // 15q14 // 89978 /// ENST0000025653	ATPBD4	NM_080650	6.93552e-05	2.03029	0.00624815	1.41532	1.48487e-05	2.91248
NM_018379 // FAM63A // family with sequence similarity 63, member A // 1q21.2 //	FAM63A	NM_018379	0.00432858	2.02095	0.0180381	1.80153	0.00417684	2.26709
NM_001148 // ANK2 // ankyrin 2, neuronal // 4q25-q27 // 287 /// NM_001127493 //	ANK2	NM_001148	0.000473284	2.02051	0.00829038	1.58094	0.000201988	2.5823
NM_001498 // GCLC // glutamate-cysteine ligase, catalytic subunit // 6p12 // 272	GCLC	NM_001498	0.0011789	2.02039	0.0134492	-1.62712	1.04131e-05	6.64184
NM_001093 // ACACB // acetyl-Coenzyme A carboxylase beta // 12q24.11 // 32 /// E	ACACB	NM_001093	4.82808e-05	2.00808	0.000885461	1.60889	2.25687e-05	2.50632
NM_019020 // TBC1D16 // TBC1 domain family, member 16 // 17q25.3 // 125058 /// E	TBC1D16	NM_019020	0.000297649	2.00576	0.00104685	1.88847	0.000414846	2.13034
NM_004422 // DVL2 // dishevelled, dsh homolog 2 (Drosophila) // 17p13.2 // 1856	DVL2	NM_004422	0.00125386	2.00486	0.00053792	2.56695	0.0189436	1.56585
NM_004687 // MTMR4 // myotubularin related protein 4 // 17q22-q23 // 9110 /// EN	MTMR4	NM_004687	1.77356e-05	1.99833	0.00025718	1.64714	9.77691e-06	2.4244
NM_052988 // CDK10 // cyclin-dependent kinase 10 // 16q24 // 8558 /// NM_0010985	CDK10	NM_052988	0.000696292	1.99419	0.00174409	1.95077	0.00125696	2.03858
NM_001008707 // EML1 // echinoderm microtubule associated protein like 1 // 14q3	EML1	NM_001008707	0.000273082	1.99155	0.00133007	-1.80684	1.47257e-06	7.16644
NM_019858 // GPR162 // G protein-coupled receptor 162 // 12p13 // 27239 /// NM_0	GPR162	NM_019858	0.000267209	1.98464	0.00188964	1.72869	0.000214617	2.27848
NM_005524 // HES1 // hairy and enhancer of split 1, (Drosophila) // 3q28-q29 //	HES1	NM_005524	0.000816375	1.98037	0.00398973	1.78012	0.000811479	2.20314
NM_006044 // HDAC6 // histone deacetylase 6 // Xp11.23 // 10013 /// ENST00000376	HDAC6	NM_006044	0.000284103	1.97824	0.000309037	2.17225	0.00134651	1.80155
BC009074 // FAM164A // family with sequence similarity 164, member A // 8q21.12	FAM164A	BC009074	0.00539447	1.97683	0.00613013	2.15027	0.018033	1.81738
NM_021626 // SCPEP1 // serine carboxypeptidase 1 // 17q22 // 59342 /// ENST00000	SCPEP1	NM_021626	8.24502e-05	1.97616	0.000656416	1.71608	6.40613e-05	2.27565
NM_181481 // C18orf1 // chromosome 18 open reading frame 1 // 18p11.2 // 753 ///	C18orf1	NM_181481	0.00180204	1.97589	0.00289412	2.04478	0.00470813	1.90933
NM_152592 // C14orf49 // chromosome 14 open reading frame 49 // 14q32.13 // 1611	C14orf49	NM_152592	0.000189857	1.97068	0.000307823	2.04968	0.000577625	1.89472
NM_021244 // RRAGD // Ras-related GTP binding D // 6q15-q16 // 58528 /// ENST000	RRAGD	NM_021244	0.00184896	1.96994	0.00724349	1.80367	0.00206183	2.15154
NM_194284 // CLDN23 // claudin 23 // 8p23.1 // 137075 /// BC125148 // CLDN23 //	CLDN23	NM_194284	0.00211694	1.96876	0.00226171	2.16398	0.00858951	1.79115
NM_003107 // SOX4 // SRY (sex determining region Y)-box 4 // 6p22.3 // 6659 ///	SOX4	NM_003107	0.000849982	1.96587	0.00215983	1.91807	0.00149199	2.01487
NM_016463 // CXXC5 // CXXC finger 5 // 5q31.3 // 51523 /// ENST00000302517 // CX	CXXC5	NM_016463	0.000504624	1.96527	0.00237564	1.78477	0.000534097	2.16403
NM_001007094 // ZNF37A // zinc finger protein 37A // 10p11.2 // 7587 /// NM_0034	ZNF37A	NM_001007094	0.00122484	1.96067	0.00679534	1.73004	0.0010663	2.22205
NM_004251 // RAB9A // RAB9A, member RAS oncogene family // Xp22.2 // 9367 /// EN	RAB9A	NM_004251	0.0003304	1.94342	0.00378525	1.61486	0.000188192	2.33882
NM_018240 // KIRREL // kin of IRRE like (Drosophila) // 1q21-q25 // 55243 /// EN	KIRREL	NM_018240	0.000447401	1.94307	0.000164479	2.50941	0.0102044	1.50455
NM_152989 // SOX5 // SRY (sex determining region Y)-box 5 // 12p12.1 // 6660 ///	SOX5	NM_152989	0.000554481	1.93614	0.00835637	1.55627	0.000256225	2.40874
NM_012420 // IFIT5 // interferon-induced protein with tetratricopeptide repeats	IFIT5	NM_012420	0.00152899	1.93418	0.0185178	1.55969	0.000742093	2.3986
NM_020210 // SEMA4B // sema domain, immunoglobulin domain (Ig), transmembrane do	SEMA4B	NM_020210	0.000778247	1.93386	0.00215557	1.86869	0.00126791	2.0013
NM_001831 // CLU // clusterin // 8p21-p12 // 1191 /// NM_203339 // CLU // cluste	CLU	NM_001831	0.000128234	1.93066	5.58097e-05	2.4106	0.00248714	1.54628
NM_032105 // PPP1R12B // protein phosphatase 1, regulatory (inhibitor) subunit 1	PPP1R12B	NM_032105	0.0059395	1.92754	0.0122119	1.90561	0.0105024	1.94972
NM_003075 // SMARCC2 // SWI/SNF related, matrix associated, actin dependent regu	SMARCC2	NM_003075	0.00026158	1.91896	0.000667573	1.88372	0.000491979	1.95486
NM_080597 // OSBPL1A // oxysterol binding protein-like 1A // 18q11.1 // 114876 /	OSBPL1A	NM_080597	2.07988e-05	1.91246	0.00111542	1.44137	5.83488e-06	2.53752
NM_025247 // ACAD10 // acyl-Coenzyme A dehydrogenase family, member 10 // 12q24.	ACAD10	NM_025247	0.00225719	1.91189	0.00496194	1.88983	0.00418577	1.9342
NM_007146 // VEZF1 // vascular endothelial zinc finger 1 // 17q22 // 7716 /// EN	VEZF1	NM_007146	0.000332756	1.90826	0.00325685	1.6183	0.000210275	2.25018
NM_024736 // GSDMD // gasdermin D // 8q24.3 // 79792 /// ENST00000262580 // GSDM	GSDMD	NM_024736	0.000326158	1.90096	0.0127943	1.42436	9.20002e-05	2.53704
NM_173832 // ZFP41 // zinc finger protein 41 homolog (mouse) // 8q24.3 // 286128	ZFP41	NM_173832	8.20364e-05	1.89879	0.000182749	1.90032	0.000185327	1.89726
NM_003250 // THRA // thyroid hormone receptor, alpha (erythroblastic leukemia vi	THRA	NM_003250	0.000618366	1.89551	0.00124463	1.90904	0.00139616	1.88208
NM_004618 // TOP3A // topoisomerase (DNA) III alpha // 17p12-p11.2 // 7156 /// E	TOP3A	NM_004618	0.002753	1.89222	0.0090875	1.77034	0.0034245	2.0225
NM_025113 // C13orf18 // chromosome 13 open reading frame 18 // 13q14.12 // 8018	C13orf18	NM_025113	0.000583138	1.89211	0.0074697	1.55547	0.0002974	2.3016
NM_015311 // OBSL1 // obscurin-like 1 // 2q35 // 23363 /// ENST00000404537 // OB	OBSL1	NM_015311	0.00087821	1.89062	0.00678174	1.62705	0.000612583	2.19688
NM_001042750 // STAG2 // stromal antigen 2 // Xq25 // 10735 /// NM_001042749 //	STAG2	NM_001042750	0.00154085	1.88575	0.0178308	1.54042	0.000770415	2.3085
NM_020845 // PITPNM2 // phosphatidylinositol transfer protein, membrane-associat	PITPNM2	NM_020845	9.84273e-05	1.88335	0.00756999	1.37262	2.20654e-05	2.58412
NM_145702 // TIGD1 // tigger transposable element derived 1 // 2q37.1 // 200765	TIGD1	NM_145702	0.00100807	1.87604	0.00101129	2.06691	0.00477519	1.7028
NM_006026 // H1FX // H1 histone family, member X // 3q21.3 // 8971 /// ENST00000	H1FX	NM_006026	0.00169271	1.87432	0.0195106	1.53149	0.000840179	2.29389
NM_003598 // TEAD2 // TEA domain family member 2 // 19q13.3 // 8463 /// ENST0000	TEAD2	NM_003598	0.00266646	1.87261	0.0198417	1.59036	0.00171746	2.20494
NM_022371 // TOR3A // torsin family 3, member A // 1q25.2 // 64222 /// ENST00000	TOR3A	NM_022371	0.00370536	1.87252	0.0046396	1.9959	0.011702	1.75676
NM_001013672 // C17orf97 // chromosome 17 open reading frame 97 // 17p13.3 // 40	C17orf97	NM_001013672	0.0019713	1.87122	0.0157346	1.58699	0.00124649	2.20634
NM_001039091 // PRPS2 // phosphoribosyl pyrophosphate synthetase 2 // Xp22.3-p22	PRPS2	NM_001039091	0.000550924	1.87015	0.00225397	1.73559	0.000650973	2.01515
NM_003433 // ZNF132 // zinc finger protein 132 // 19q13.4 // 7691 /// ENST000002	ZNF132	NM_003433	3.93378e-05	1.87015	0.00388434	1.36005	8.34981e-06	2.57157
NM_003873 // NRP1 // neuropilin 1 // 10p12 // 8829 /// NM_001024628 // NRP1 // n	NRP1	NM_003873	0.000740934	1.86467	0.00530279	1.62627	0.000553407	2.138
NM_005078 // TLE3 // transducin-like enhancer of split 3 (E(sp1) homolog, Drosop	TLE3	NM_005078	0.00690092	1.86261	0.0145765	1.83221	0.0116418	1.89352
NM_001105531 // FAM135A // family with sequence similarity 135, member A // 6q12	FAM135A	NM_001105531	0.000621401	1.86209	0.0103954	1.49879	0.000266918	2.31345
NM_198686 // RAB15 // RAB15, member RAS onocogene family // 14q23.3 // 376267 //	RAB15	NM_198686	0.000109682	1.86071	0.00350812	1.45219	3.67639e-05	2.38416
NM_018553 // C17orf85 // chromosome 17 open reading frame 85 // 17p13.2 // 55421	C17orf85	NM_018553	0.000610708	1.86022	0.000235943	2.34795	0.0122305	1.4738
NM_002957 // RXRA // retinoid X receptor, alpha // 9q34.3 // 6256 /// ENST000003	RXRA	NM_002957	9.02398e-05	1.85512	0.0187419	1.27943	1.38025e-05	2.68986
NM_032206 // NLRC5 // NLR family, CARD domain containing 5 // 16q13 // 84166 ///	NLRC5	NM_032206	0.00048166	1.85449	0.00129414	1.80695	0.000833572	1.90328
NM_020832 // ZNF687 // zinc finger protein 687 // 1q21.2 // 57592 /// ENST000003	ZNF687	NM_020832	0.000148346	1.84949	0.000223989	1.93356	0.000494461	1.76908
NM_178549 // ZNF678 // zinc finger protein 678 // 1q42.13 // 339500 /// ENST0000	ZNF678	NM_178549	0.00850438	1.84932	0.01721	1.82608	0.0145174	1.87286
NM_020904 // PLEKHA4 // pleckstrin homology domain containing, family A (phospho	PLEKHA4	NM_020904	1.99553e-05	1.83932	0.0194303	1.20329	2.10104e-06	2.81155
NM_003496 // TRRAP // transformation/transcription domain-associated protein //	TRRAP	NM_003496	0.000994991	1.80838	0.0122648	1.50028	0.00049777	2.17975
NM_002522 // NPTX1 // neuronal pentraxin I // 17q25.1-q25.2 // 4884 /// ENST0000	NPTX1	NM_002522	0.000343731	1.8009	0.000888259	-1.76688	1.51304e-06	5.7304
NM_173794 // FUNDC1 // FUN14 domain containing 1 // Xp11.3 // 139341 /// ENST000	FUNDC1	NM_173794	0.000208401	1.79929	0.00826594	1.39031	6.04019e-05	2.32857
NM_018372 // C1orf103 // chromosome 1 open reading frame 103 // 1p13.3 // 55791	C1orf103	NM_018372	0.000125811	1.7925	0.00614392	1.37607	3.40507e-05	2.33495
NM_000725 // CACNB3 // calcium channel, voltage-dependent, beta 3 subunit // 12q	CACNB3	NM_000725	8.83147e-05	1.79093	0.000989498	1.54148	5.44143e-05	2.08076
NM_004992 // MECP2 // methyl CpG binding protein 2 (Rett syndrome) // Xq28 // 42	MECP2	NM_004992	1.61348e-05	1.78779	1.31986e-05	2.00262	0.000127307	1.59602
NM_001001936 // AFAP1L2 // actin filament associated protein 1-like 2 // 10q25.3	AFAP1L2	NM_001001936	0.0018177	1.77784	0.00206946	1.9109	0.00696324	1.65404
NM_014323 // PATZ1 // POZ (BTB) and AT hook containing zinc finger 1 // 22q12.2	PATZ1	NM_014323	0.00287379	1.77714	0.00506197	1.80463	0.00648951	1.75008
BC002469 // C1orf56 // chromosome 1 open reading frame 56 // 1q21.2 // 54964 ///	C1orf56	BC002469	0.000420107	1.77672	0.000312654	2.01501	0.0031857	1.56661
NM_001692 // ATP6V1B1 // ATPase, H+ transporting, lysosomal 56/58kDa, V1 subunit	ATP6V1B1	NM_001692	0.00135716	1.77133	0.0152977	1.48343	0.000699682	2.11511
NM_016376 // ANKFY1 // ankyrin repeat and FYVE domain containing 1 // 17p13.3 //	ANKFY1	NM_016376	0.00229056	1.76699	0.00572719	1.72258	0.00374654	1.81255
NM_198279 // CXorf23 // chromosome X open reading frame 23 // Xp22.12 // 256643	CXorf23	NM_198279	0.00314212	1.76694	0.00305689	1.93675	0.0135629	1.61201
NM_024836 // ZNF672 // zinc finger protein 672 // 1q44 // 79894 /// ENST00000306	ZNF672	NM_024836	0.000601791	1.76074	0.00564714	1.52038	0.000376486	2.03908
NM_012432 // SETDB1 // SET domain, bifurcated 1 // 1q21 // 9869 /// ENST00000271	SETDB1	NM_012432	0.00281658	1.75835	0.00224169	1.97847	0.0157908	1.56273
NM_152379 // C1orf131 // chromosome 1 open reading frame 131 // 1q42.2 // 128061	C1orf131	NM_152379	0.00408525	1.75698	0.0188897	1.58498	0.00363856	1.94765
NM_181719 // TMCO4 // transmembrane and coiled-coil domains 4 // 1p36.13 // 2551	TMCO4	NM_181719	0.000228169	1.75653	0.00144892	1.58492	0.000199992	1.94672
NM_032786 // ZC3H10 // zinc finger CCCH-type containing 10 // 12q13.2 // 84872 /	ZC3H10	NM_032786	9.10304e-05	1.75583	0.000126669	1.84598	0.000340465	1.67008
AL512709 // TBC1D16 // TBC1 domain family, member 16 // 17q25.3 // 125058	TBC1D16	AL512709	0.000457477	1.74481	0.00940598	1.41928	0.000178155	2.14502
NM_152486 // SAMD11 // sterile alpha motif domain containing 11 // 1p36.33 // 14	SAMD11	NM_152486	0.00122618	1.74293	0.00352157	1.68209	0.00186546	1.80597
NM_002346 // LY6E // lymphocyte antigen 6 complex, locus E // 8q24.3 // 4061 ///	LY6E	NM_002346	1.29134e-05	1.73866	1.85097e-05	1.82265	4.95548e-05	1.65854
NM_000694 // ALDH3B1 // aldehyde dehydrogenase 3 family, member B1 // 11q13 // 2	ALDH3B1	NM_000694	0.002825	1.73783	0.0190376	1.51864	0.00194799	1.98866
NM_017623 // CNNM3 // cyclin M3 // 2p12-p11.2 // 26505 /// NM_199078 // CNNM3 //	CNNM3	NM_017623	0.0021528	1.73562	0.0055471	1.68844	0.00344372	1.78411
NM_014014 // ASCC3L1 // activating signal cointegrator 1 complex subunit 3-like	ASCC3L1	NM_014014	0.000138635	1.73249	0.00119795	1.53146	9.96933e-05	1.95991
NM_005296 // LPAR4 // lysophosphatidic acid receptor 4 // Xq13-q21.1 // 2846 ///	LPAR4	NM_005296	0.000227665	1.73146	5.39452e-05	2.26763	0.0135863	1.32206
NM_144993 // TET3 // tet oncogene family member 3 // 2p13.1 // 200424 /// ENST00	TET3	NM_144993	0.00151208	1.73133	0.00488258	1.64837	0.00203235	1.81845
NM_022059 // CXCL16 // chemokine (C-X-C motif) ligand 16 // 17p13 // 58191 /// N	CXCL16	NM_022059	0.00222572	1.72935	0.00661099	1.65592	0.00311111	1.80604
NM_003724 // JRK // jerky homolog (mouse) // 8q24.3 // 8629 /// NM_001077527 //	JRK	NM_003724	4.55431e-05	1.72834	9.94451e-05	1.73452	0.000107038	1.72218
NM_139119 // YY1AP1 // YY1 associated protein 1 // 1q22 // 55249 /// NM_139118 /	YY1AP1	NM_139119	0.000141963	1.71735	0.00302804	1.41991	5.82716e-05	2.07709
NM_015144 // ZCCHC14 // zinc finger, CCHC domain containing 14 // 16q24.2 // 231	ZCCHC14	NM_015144	0.000637058	1.71391	0.00122849	1.73186	0.00149963	1.69615
NM_199072 // MDFIC // MyoD family inhibitor domain containing // 7q31.1-q31.2 //	MDFIC	NM_199072	2.6039e-06	1.70894	6.54529e-05	1.42647	1.09457e-06	2.04734
NM_001111 // ADAR // adenosine deaminase, RNA-specific // 1q21.1-q21.2 // 103 //	ADAR	NM_001111	0.000298577	1.70838	0.000231619	1.91089	0.00219712	1.52734
NM_152383 // DIS3L2 // DIS3 mitotic control homolog (S. cerevisiae)-like 2 // 2q	DIS3L2	NM_152383	0.00518969	1.70204	0.00779409	1.75454	0.0128711	1.65111
NM_003682 // MADD // MAP-kinase activating death domain // 11p11.2 // 8567 /// N	MADD	NM_003682	7.78662e-05	1.69739	0.000245269	1.64505	0.000126744	1.75141
NM_017542 // POGK // pogo transposable element with KRAB domain // 1q24.1 // 576	POGK	NM_017542	0.000324784	1.6954	0.00284308	1.49561	0.000221815	1.92189
NM_057178 // RFFL // ring finger and FYVE-like domain containing 1 // 17q12 // 1	RFFL	NM_057178	0.000717892	1.69326	0.000749015	1.82812	0.00334221	1.56834
NM_014856 // DENND4B // DENN/MADD domain containing 4B // 1q21 // 9909 /// ENST0	DENND4B	NM_014856	7.29217e-05	1.69038	0.000109111	1.75853	0.000253096	1.62486
NM_007270 // FKBP9 // FK506 binding protein 9, 63 kDa // 7p11.1 // 11328 /// NR_	FKBP9	NM_007270	0.00314245	1.68998	0.00372391	1.79517	0.0107818	1.59096
NM_004380 // CREBBP // CREB binding protein // 16p13.3 // 1387 /// NM_001079846	CREBBP	NM_004380	0.00256822	1.68698	0.00692558	1.63318	0.00386738	1.74255
NM_005407 // SALL2 // sal-like 2 (Drosophila) // 14q11.1-q12 // 6297 /// ENST000	SALL2	NM_005407	0.00459516	1.68606	0.00723138	1.72834	0.0110258	1.64481
NM_015481 // ZNF385A // zinc finger protein 385A // 12q13.13 // 25946 /// ENST00	ZNF385A	NM_015481	0.000104592	1.68596	0.000728708	1.52735	8.85896e-05	1.86104
NM_020809 // ARHGAP20 // Rho GTPase activating protein 20 // 11q22.3-q23.1 // 57	ARHGAP20	NM_020809	0.00323947	1.68389	2.53662e-05	4.35071	0.015187	-1.53439
NM_014706 // SART3 // squamous cell carcinoma antigen recognized by T cells 3 //	SART3	NM_014706	0.00046842	1.68083	0.00350381	1.50051	0.000349663	1.88283
NM_001105539 // ZBTB10 // zinc finger and BTB domain containing 10 // 8q13-q21.1	ZBTB10	NM_001105539	0.00164198	1.68005	0.00182633	1.79802	0.00653579	1.56982
NM_005585 // SMAD6 // SMAD family member 6 // 15q21-q22 // 4091 /// ENST00000288	SMAD6	NM_005585	0.0057764	1.67597	0.00688571	1.77534	0.0181225	1.58216
NM_021222 // PRUNE // prune homolog (Drosophila) // 1q21 // 58497 /// ENST000002	PRUNE	NM_021222	0.00465366	1.6713	0.00789028	1.69741	0.0103166	1.6456
NM_015353 // KCTD2 // potassium channel tetramerisation domain containing 2 // 1	KCTD2	NM_015353	0.000654969	1.67026	0.00205768	1.60829	0.000962485	1.73462
NM_015492 // C15orf39 // chromosome 15 open reading frame 39 // 15q24.2 // 56905	C15orf39	NM_015492	0.000650045	1.67013	0.0100452	1.40399	0.000292067	1.98673
NM_020813 // ZNF471 // zinc finger protein 471 // 19q13.43 // 57573 /// ENST0000	ZNF471	NM_020813	3.42981e-07	1.66689	4.72982e-05	1.28997	7.16835e-08	2.15394
NM_001542 // IGSF3 // immunoglobulin superfamily, member 3 // 1p13 // 3321 /// N	IGSF3	NM_001542	8.58246e-05	1.66512	1.40708e-05	2.24025	0.0148754	1.23764
NM_003417 // ZNF264 // zinc finger protein 264 // 19q13.4 // 9422 /// NM_213598	ZNF264	NM_003417	0.000294205	1.66502	0.000609541	1.67318	0.000675287	1.6569
NM_014621 // HOXD4 // homeobox D4 // 2q31.1 // 3233 /// ENST00000306324 // HOXD4	HOXD4	NM_014621	0.00106635	1.66462	0.00323345	1.60414	0.00156135	1.72737
NM_016604 // JMJD1B // jumonji domain containing 1B // 5q31 // 51780 /// ENST000	JMJD1B	NM_016604	0.00194475	1.6599	0.0098778	1.51504	0.00174089	1.81861
NM_016022 // APH1A // anterior pharynx defective 1 homolog A (C. elegans) // 1p3	APH1A	NM_016022	0.00164292	1.65753	0.000866136	1.93498	0.017415	1.41987
BC073830 // C8orf31 // chromosome 8 open reading frame 31 // 8q24.3 // 286122 //	C8orf31	BC073830	0.000346246	1.65748	0.0014687	1.55966	0.000408085	1.76144
NM_021937 // EEFSEC // eukaryotic elongation factor, selenocysteine-tRNA-specifi	EEFSEC	NM_021937	0.00206265	1.65194	0.0189985	1.42827	0.00117061	1.91064
NM_018150 // RNF220 // ring finger protein 220 // 1p34.1 // 55182 /// ENST000003	RNF220	NM_018150	0.000105804	1.6458	0.00913717	1.27392	2.24862e-05	2.12623
NM_014757 // MAML1 // mastermind-like 1 (Drosophila) // 5q35 // 9794 /// ENST000	MAML1	NM_014757	0.001423	1.64445	0.00338878	1.62095	0.0025497	1.66828
NM_021020 // LZTS1 // leucine zipper, putative tumor suppressor 1 // 8p22 // 111	LZTS1	NM_021020	0.000172863	1.6417	0.00167078	1.45488	0.000114049	1.85252
BC035511 // FAM100B // family with sequence similarity 100, member B // 17q25.1	FAM100B	BC035511	0.00569813	1.63601	0.0156221	1.57171	0.00769706	1.70295
NM_001616 // ACVR2A // activin A receptor, type IIA // 2q22.3 // 92 /// ENST0000	ACVR2A	NM_001616	0.00563929	1.63443	0.00188803	-2.03441	1.56256e-05	5.43462
NM_201286 // USP51 // ubiquitin specific peptidase 51 // Xp11.21 // 158880 /// E	USP51	NM_201286	0.00153632	1.63176	0.000726941	1.92039	0.0193163	1.38651
NM_015124 // GRAMD4 // GRAM domain containing 4 // 22q13.31 // 23151 /// ENST000	GRAMD4	NM_015124	0.008146	1.6301	0.0174261	1.60411	0.0132544	1.65652
NM_013427 // ARHGAP6 // Rho GTPase activating protein 6 // Xp22.3 // 395 /// NM_	ARHGAP6	NM_013427	1.70171e-06	1.62636	0.00131492	1.18917	2.0934e-07	2.22429
NM_004326 // BCL9 // B-cell CLL/lymphoma 9 // 1q21 // 607 /// ENST00000234739 //	BCL9	NM_004326	0.00286881	1.62566	0.00322387	1.7296	0.0105791	1.52796
NM_022731 // NUCKS1 // nuclear casein kinase and cyclin-dependent kinase substra	NUCKS1	NM_022731	0.0046128	1.62024	0.00432684	1.75905	0.0196893	1.49238
NM_139055 // ADAMTS15 // ADAM metallopeptidase with thrombospondin type 1 motif,	ADAMTS15	NM_139055	0.000633954	1.61446	0.0142413	1.33747	0.000228393	1.94883
NM_015147 // CEP68 // centrosomal protein 68kDa // 2p14 // 23177 /// ENST0000037	CEP68	NM_015147	0.00561517	1.61416	0.0176643	1.53037	0.00670231	1.70255
NM_001033553 // SPECC1 // sperm antigen with calponin homology and coiled-coil d	SPECC1	NM_001033553	0.000833562	1.61364	0.000409602	1.87919	0.0108181	1.38562
NM_000456 // SUOX // sulfite oxidase // 12q13.2 // 6821 /// NM_001032386 // SUOX	SUOX	NM_000456	0.000202763	1.61344	0.000227391	1.71784	0.000944567	1.5154
NM_006709 // EHMT2 // euchromatic histone-lysine N-methyltransferase 2 // 6p21.3	EHMT2	NM_006709	0.00493576	1.61264	0.00797471	1.64425	0.0114145	1.58165
NM_019090 // KIAA1383 // KIAA1383 // 1q42.2 // 54627 /// ENST00000391602 // KIAA	KIAA1383	NM_019090	5.50386e-05	1.61191	0.00119619	1.36968	2.32965e-05	1.89698
NM_018056 // TMEM39B // transmembrane protein 39B // 1p35.1 // 55116 /// ENST000	TMEM39B	NM_018056	0.00259727	1.61122	0.0192231	1.42432	0.00168473	1.82265
NM_014615 // KIAA0182 // KIAA0182 // 16q24.1 // 23199 /// ENST00000253458 // KIA	KIAA0182	NM_014615	0.00124493	1.60728	0.0036796	1.555	0.00184252	1.66132
NM_015382 // HECTD1 // HECT domain containing 1 // 14q12 // 25831 /// ENST000003	HECTD1	NM_015382	0.000315758	1.60682	0.00343871	1.41347	0.000186417	1.82663
NM_007357 // COG2 // component of oligomeric golgi complex 2 // 1q42.2 // 22796	COG2	NM_007357	0.000976822	1.60562	0.000583426	1.82678	0.00927851	1.41123
NM_003216 // TEF // thyrotrophic embryonic factor // 22q13|22q13.2 // 7008 /// E	TEF	NM_003216	0.000449724	1.60474	0.00118977	1.57567	0.000793052	1.63434
BC009041 // C11orf71 // chromosome 11 open reading frame 71 // 11q14.2-q14.3 //	C11orf71	BC009041	0.00638568	1.60325	0.0155623	1.56016	0.00948731	1.64752
NM_020748 // INTS2 // integrator complex subunit 2 // 17q23.2 // 57508 /// ENST0	INTS2	NM_020748	0.00052726	1.59029	0.00893064	1.35408	0.000227735	1.86772
NM_001128213 // WDSUB1 // WD repeat, sterile alpha motif and U-box domain contai	WDSUB1	NM_001128213	0.00758631	1.58989	0.0127226	1.6096	0.0159012	1.57043
NM_001029964 // TTLL13 // tubulin tyrosine ligase-like family, member 13 // 15q2	TTLL13	NM_001029964	0.00283537	1.58948	0.0158879	1.4427	0.00225588	1.7512
NM_021642 // FCGR2A // Fc fragment of IgG, low affinity IIa, receptor (CD32) //	FCGR2A	NM_021642	0.00621527	1.58742	0.0130674	1.57035	0.0106861	1.60466
NM_004941 // DHX8 // DEAH (Asp-Glu-Ala-His) box polypeptide 8 // 17q21.31 // 165	DHX8	NM_004941	0.00197721	1.5868	0.00565231	1.53658	0.00289532	1.63867
NM_152345 // ANKRD13B // ankyrin repeat domain 13B // 17q11.2 // 124930 /// ENST	ANKRD13B	NM_152345	3.27761e-05	1.57366	1.59253e-05	1.80972	0.0005739	1.36839
NM_014738 // KIAA0195 // KIAA0195 // 17q25.1 // 9772 /// ENST00000314256 // KIAA	KIAA0195	NM_014738	0.000760773	1.57169	0.00171437	1.56298	0.00151199	1.58045
NM_080730 // IFFO // intermediate filament family orphan // 12p13.3 // 25900 ///	IFFO	NM_080730	0.00022583	1.57143	0.000638287	1.53911	0.000388615	1.60442
NM_001100407 // C17orf62 // chromosome 17 open reading frame 62 // 17q25.3 // 79	C17orf62	NM_001100407	0.00108417	1.57071	0.00462606	1.47691	0.00117838	1.67046
NM_015617 // PYGO1 // pygopus homolog 1 (Drosophila) // 15q21.1 // 26108 /// ENS	PYGO1	NM_015617	0.00611846	1.56627	0.0104531	1.58399	0.0129757	1.54874
NM_000966 // RARG // retinoic acid receptor, gamma // 12q13 // 5916 /// NM_00104	RARG	NM_000966	0.000522476	1.56557	0.000208106	1.845	0.0101524	1.32845
NM_020247 // CABC1 // chaperone, ABC1 activity of bc1 complex homolog (S. pombe)	CABC1	NM_020247	0.000818827	1.56416	0.000790175	1.6821	0.00415136	1.45449
NM_001008656 // TCOF1 // Treacher Collins-Franceschetti syndrome 1 // 5q32-q33.1	TCOF1	NM_001008656	0.00340692	1.56398	0.00452872	1.62701	0.0101781	1.5034
NM_001110781 // RP11-345P4.4 // similar to solute carrier family 35, member E2 /	RP11-345P4.4	NM_001110781	0.00381249	1.55904	0.00579243	1.59908	0.00972126	1.52001
NM_139276 // STAT3 // signal transducer and activator of transcription 3 (acute-	STAT3	NM_139276	0.000771085	1.55904	0.00184829	1.54228	0.00144159	1.57598
BC131614 // C1orf104 // chromosome 1 open reading frame 104 // 1q22 // 284618 //	C1orf104	BC131614	0.00435818	1.55606	0.0184242	1.4456	0.00415101	1.67497
NM_052928 // SMYD4 // SET and MYND domain containing 4 // 17p13.3 // 114826 ///	SMYD4	NM_052928	0.00054836	1.55606	0.0090789	1.33635	0.000239407	1.8119
NM_005527 // HSPA1L // heat shock 70kDa protein 1-like // 6p21.3 // 3305 /// ENS	HSPA1L	NM_005527	0.00435996	1.55562	0.0121959	1.50181	0.0059802	1.61135
NM_017949 // CUEDC1 // CUE domain containing 1 // 17q23.2 // 404093 /// ENST0000	CUEDC1	NM_017949	0.00478075	1.55174	0.00990818	1.54113	0.00862806	1.56242
NM_130466 // UBE3B // ubiquitin protein ligase E3B // 12q24.11 // 89910 /// NM_1	UBE3B	NM_130466	0.000109065	1.54725	0.00082869	1.41625	8.66618e-05	1.69038
BC007251 // C14orf128 // chromosome 14 open reading frame 128 // 14q12 // 84837	C14orf128	BC007251	0.011378	1.54721	2.51933e-05	5.04708	0.00178344	-2.10834
NM_020979 // SH2B2 // SH2B adaptor protein 2 // 7q22 // 10603 /// ENST0000030680	SH2B2	NM_020979	0.000200773	1.54454	0.0131463	1.24337	4.60405e-05	1.91867
NM_001621 // AHR // aryl hydrocarbon receptor // 7p15 // 196 /// ENST00000401808	AHR	NM_001621	0.00707793	1.53463	0.00214171	-1.88579	1.95945e-05	4.44118
NM_005016 // PCBP2 // poly(rC) binding protein 2 // 12q13.12-q13.13 // 5094 ///	PCBP2	NM_005016	0.00250338	1.53276	0.00258358	1.63234	0.0103719	1.43925
NM_018254 // RCOR3 // REST corepressor 3 // 1q32.2-q32.3 // 55758 /// ENST000003	RCOR3	NM_018254	0.00417463	1.53215	0.00941471	1.5113	0.00705489	1.55329
NM_002314 // LIMK1 // LIM domain kinase 1 // 7q11.23 // 3984 /// ENST00000336180	LIMK1	NM_002314	0.00672805	1.53197	0.0118281	1.54314	0.0136755	1.52088
NM_005686 // SOX13 // SRY (sex determining region Y)-box 13 // 1q32 // 9580 ///	SOX13	NM_005686	0.00180924	1.53136	0.00426553	1.51214	0.00320282	1.55083
NM_014897 // ZNF652 // zinc finger protein 652 // 17q21.32 // 22834 /// ENST0000	ZNF652	NM_014897	0.0059576	1.5307	0.0146424	1.49332	0.00886308	1.56901
NM_018141 // MRPS10 // mitochondrial ribosomal protein S10 // 6p21.1 // 55173 //	MRPS10	NM_018141	0.00408396	1.52893	0.0147402	-1.44564	3.04261e-05	3.37936
NM_177457 // LYNX1 // Ly6/neurotoxin 1 // 8q24.3 // 66004 /// NM_177477 // LYNX1	LYNX1	NM_177457	0.000699598	1.52328	0.000761824	1.61324	0.00309792	1.43834
NM_030820 // COL21A1 // collagen, type XXI, alpha 1 // 6p12.3-p11.2|6p12.3-p11.2	COL21A1	NM_030820	2.84131e-05	1.5179	4.58211e-06	1.93327	0.00620065	1.19178
NM_183040 // DTNBP1 // dystrobrevin binding protein 1 // 6p22.3 // 84062 /// NM_	DTNBP1	NM_183040	0.00204905	1.51669	0.00327289	1.54902	0.00531523	1.48503
NM_001031727 // MGC3207 // hypothetical protein MGC3207 // 19p13.13 // 84245 ///	MGC3207	NM_001031727	0.000350126	1.51108	0.000883455	1.49362	0.000655354	1.52874
NM_205768 // ZNF238 // zinc finger protein 238 // 1q44-qter // 10472 /// NM_0063	ZNF238	NM_205768	0.00635321	1.50824	4.15657e-05	3.40871	0.0129049	-1.49846
NM_207107 // UCHL5IP // UCHL5 interacting protein // Xq28 // 55559 /// NM_017518	UCHL5IP	NM_207107	0.00911945	1.50744	0.0149688	1.52556	0.0190034	1.48953
NM_003305 // TRPC3 // transient receptor potential cation channel, subfamily C,	TRPC3	NM_003305	0.000145775	1.50736	8.03882e-05	1.69324	0.00188141	1.34188
NM_007137 // ZNF81 // zinc finger protein 81 // Xp11.23 // 347344 /// ENST000003	ZNF81	NM_007137	5.97827e-05	1.50671	1.44313e-05	1.83275	0.00411796	1.23867
NM_022764 // MTHFSD // methenyltetrahydrofolate synthetase domain containing //	MTHFSD	NM_022764	8.62237e-05	1.50548	0.000811885	1.36904	5.96118e-05	1.65552
NM_021047 // ZNF253 // zinc finger protein 253 // 19p13.11 // 56242 /// ENST0000	ZNF253	NM_021047	0.000128001	1.50517	0.0018108	-1.3344	9.10695e-07	3.02313
NM_198082 // CCDC57 // coiled-coil domain containing 57 // 17q25.3 // 284001 ///	CCDC57	NM_198082	0.00637238	1.50326	0.0164827	1.46028	0.00895286	1.54751
NM_001122770 // ZBTB37 // zinc finger and BTB domain containing 37 // 1q25.1 //	ZBTB37	NM_001122770	0.00123308	1.50279	0.000852737	1.65648	0.00926565	1.36336
NM_033647 // HELB // helicase (DNA) B // 12q14.3 // 92797 /// ENST00000247815 //	HELB	NM_033647	0.00094407	1.50102	0.00573046	1.38597	0.000783103	1.62563
NM_015570 // AUTS2 // autism susceptibility candidate 2 // 7q11.22 // 26053 ///	AUTS2	NM_015570	0.000710937	1.49007	0.00907375	1.31597	0.000357846	1.68721
NM_020753 // CASKIN2 // CASK interacting protein 2 // 17q25.1 // 57513 /// ENST0	CASKIN2	NM_020753	0.00274683	1.48716	0.0033045	1.55477	0.00941895	1.4225
NM_017457 // CYTH2 // cytohesin 2 // 19q13.3 // 9266 /// NM_004228 // CYTH2 // c	CYTH2	NM_017457	0.00657672	1.4833	0.0106553	1.50492	0.0145814	1.46198
NM_015037 // KIAA0913 // KIAA0913 // 10q22.2 // 23053 /// ENST00000398706 // KIA	KIAA0913	NM_015037	0.00131439	1.47842	0.0158673	1.30428	0.000649289	1.6758
NM_015203 // RPRD2 // regulation of nuclear pre-mRNA domain containing 2 // 1q21	RPRD2	NM_015203	0.000907347	1.47628	0.00150738	1.5037	0.0024315	1.44936
NM_144567 // ANGEL2 // angel homolog 2 (Drosophila) // 1q32.3 // 90806 /// ENST0	ANGEL2	NM_144567	0.00108658	1.47345	0.00200487	1.48768	0.00256967	1.45936
NM_198229 // RGS12 // regulator of G-protein signaling 12 // 4p16.3 // 6002 ///	RGS12	NM_198229	1.57443e-05	1.47228	0.00127557	1.22455	3.74367e-06	1.77012
NM_017950 // CCDC40 // coiled-coil domain containing 40 // 17q25.3 // 55036 ///	CCDC40	NM_017950	0.000611843	1.46636	0.00676715	1.31447	0.000342163	1.63579
NM_006165 // NFRKB // nuclear factor related to kappaB binding protein // 11q24-	NFRKB	NM_006165	0.000636228	1.46476	0.0114478	1.27642	0.000261015	1.68089
NM_002660 // PLCG1 // phospholipase C, gamma 1 // 20q12-q13.1 // 5335 /// NM_182	PLCG1	NM_002660	0.00158205	1.46258	0.0148303	1.31287	0.000911924	1.62936
NM_032590 // FBXL10 // F-box and leucine-rich repeat protein 10 // 12q24.31 // 8	FBXL10	NM_032590	0.00116748	1.45517	0.00655056	1.35665	0.00101152	1.56084
NM_001635 // AMPH // amphiphysin // 7p14-p13 // 273 /// NM_139316 // AMPH // amp	AMPH	NM_001635	0.00665599	1.45436	0.0189689	-1.40396	5.12881e-05	2.9696
NM_021215 // RPRD1B // regulation of nuclear pre-mRNA domain containing 1B // 20	RPRD1B	NM_021215	0.000610134	1.45052	0.00102617	1.47593	0.00166293	1.42556
NM_005121 // MED13 // mediator complex subunit 13 // 17q22-q23 // 9969 /// ENST0	MED13	NM_005121	0.000623457	1.44649	0.00773453	1.29299	0.000322944	1.61821
NM_005600 // NIT1 // nitrilase 1 // 1q21-q22 // 4817 /// ENST00000368009 // NIT1	NIT1	NM_005600	0.000883618	1.44513	0.00174437	1.45186	0.00198231	1.43843
NM_152301 // MRFAP1L1 // Morf4 family associated protein 1-like 1 // 4p16.1 // 1	MRFAP1L1	NM_152301	0.00315208	1.44462	0.00897275	1.40441	0.00441716	1.48599
AY358167 // UNQ5814 // RFVG5814 // 2q11.2 // 100132284 /// BC047390 // ARID5A //	UNQ5814	AY358167	0.00130165	1.44435	0.0030443	1.43145	0.00239162	1.45736
NM_005392 // PHF2 // PHD finger protein 2 // 9q22.31 // 5253 /// ENST00000359246	PHF2	NM_005392	0.0025574	1.44165	0.0195432	1.30902	0.00162267	1.58771
NM_017721 // CC2D1A // coiled-coil and C2 domain containing 1A // 19p13.12 // 54	CC2D1A	NM_017721	0.000104342	1.44057	0.000143579	1.48919	0.000393068	1.39354
NM_020936 // DDX55 // DEAD (Asp-Glu-Ala-Asp) box polypeptide 55 // 12q24.31 // 5	DDX55	NM_020936	0.00386177	1.43252	0.00516211	1.47769	0.0112865	1.38873
NM_024551 // ADIPOR2 // adiponectin receptor 2 // 12p13.31 // 79602 /// ENST0000	ADIPOR2	NM_024551	0.000326845	1.4314	0.0129096	1.21794	9.18598e-05	1.68228
NM_022574 // GIGYF1 // GRB10 interacting GYF protein 1 // 7q22 // 64599 /// ENST	GIGYF1	NM_022574	0.00124753	1.42973	0.0196021	1.25645	0.000522344	1.62691
NM_001273 // CHD4 // chromodomain helicase DNA binding protein 4 // 12p13 // 110	CHD4	NM_001273	0.00290782	1.42751	0.0135361	1.3418	0.00267991	1.5187
NM_053052 // C1orf142 // chromosome 1 open reading frame 142 // 1q42.13 // 11684	C1orf142	NM_053052	0.00403237	1.4232	0.00671727	1.44125	0.00927009	1.40537
NM_019069 // WDR5B // WD repeat domain 5B // 3q21.1 // 54554 /// ENST00000330689	WDR5B	NM_019069	0.00388396	1.42174	0.00836434	1.41133	0.00692446	1.43222
NM_004396 // DDX5 // DEAD (Asp-Glu-Ala-Asp) box polypeptide 5 // 17q21 // 1655 /	DDX5	NM_004396	0.0029981	1.41672	0.0134686	1.33628	0.00283601	1.50202
NM_003427 // ZNF76 // zinc finger protein 76 (expressed in testis) // 6p21.3-p21	ZNF76	NM_003427	0.00249523	1.41482	0.0163609	1.30416	0.00178183	1.53486
NM_000943 // PPIC // peptidylprolyl isomerase C (cyclophilin C) // 5q23.2 // 548	PPIC	NM_000943	0.00221897	1.41085	0.00418488	1.4179	0.00480318	1.40384
NM_001015072 // UFSP1 // UFM1-specific peptidase 1 (non-functional) // 7q22.1 //	UFSP1	NM_001015072	0.00539872	1.41017	0.00636029	1.46685	0.017331	1.35568
NM_016552 // ANKMY1 // ankyrin repeat and MYND domain containing 1 // 2q37.3 //	ANKMY1	NM_016552	0.00146166	1.40698	0.0122468	1.28643	0.000919586	1.53883
NM_013272 // SLCO3A1 // solute carrier organic anion transporter family, member	SLCO3A1	NM_013272	0.00147606	1.40234	6.66503e-05	-1.99199	1.24052e-06	3.91737
NM_016507 // CRKRS // Cdc2-related kinase, arginine/serine-rich // 17q12 // 5175	CRKRS	NM_016507	0.00201428	1.399	0.00112835	1.54357	0.018967	1.26797
NM_145071 // CISH // cytokine inducible SH2-containing protein // 3p21.3 // 1154	CISH	NM_145071	0.00072107	1.39634	0.000506767	1.50946	0.00562747	1.2917
NM_052902 // STK11IP // serine/threonine kinase 11 interacting protein // 2q35 /	STK11IP	NM_052902	0.00615628	1.39527	0.0191436	1.34445	0.0073347	1.44802
NM_014906 // PPM1E // protein phosphatase 1E (PP2C domain containing) // 17q22 /	PPM1E	NM_014906	0.000103003	1.39285	1.79894e-05	1.68022	0.0145831	1.15463
NM_018303 // EXOC2 // exocyst complex component 2 // 6p25.3 // 55770 /// ENST000	EXOC2	NM_018303	0.00566158	1.39041	0.0174014	-1.34246	4.3014e-05	2.59529
NM_007371 // BRD3 // bromodomain containing 3 // 9q34 // 8019 /// ENST0000030340	BRD3	NM_007371	0.00372486	1.38637	0.00711099	1.38917	0.0075216	1.38357
NM_152501 // PYHIN1 // pyrin and HIN domain family, member 1 // 1q23.1 // 149628	PYHIN1	NM_152501	0.000641251	1.38465	0.00246463	1.33594	0.000790924	1.43513
NM_024757 // EHMT1 // euchromatic histone-lysine N-methyltransferase 1 // 9q34.3	EHMT1	NM_024757	0.00133396	1.37976	0.00106938	1.47385	0.00815348	1.29168
NM_175061 // JAZF1 // JAZF zinc finger 1 // 7p15.2-p15.1 // 221895 /// ENST00000	JAZF1	NM_175061	0.000405194	1.3768	0.00119131	1.35185	0.000651738	1.40221
NM_006572 // GNA13 // guanine nucleotide binding protein (G protein), alpha 13 /	GNA13	NM_006572	0.00607022	1.36676	0.0194021	1.31767	0.00706863	1.41767
NM_205853 // MUSTN1 // musculoskeletal, embryonic nuclear protein 1 // 3p21.1 //	MUSTN1	NM_205853	0.00583265	1.36488	0.00995231	1.37596	0.0124673	1.35388
NM_005176 // ATP5G2 // ATP synthase, H+ transporting, mitochondrial F0 complex,	ATP5G2	NM_005176	0.00261536	1.36274	0.0103708	1.30502	0.00278861	1.423
AF220264 // C8orf17 // chromosome 8 open reading frame 17 // 8q24.3 // 56988 ///	C8orf17	AF220264	0.00164649	1.36102	0.00958294	1.27919	0.00134474	1.44808
NM_006785 // MALT1 // mucosa associated lymphoid tissue lymphoma translocation g	MALT1	NM_006785	0.00217019	1.35716	0.0146399	-1.26295	1.78796e-05	2.3262
NM_006812 // OS9 // amplified in osteosarcoma // 12q13 // 10956 /// NM_001017956	OS9	NM_006812	0.00351767	1.35706	0.00593566	1.37131	0.0081131	1.34297
NM_014801 // PCNXL2 // pecanex-like 2 (Drosophila) // 1q42.2 // 80003 /// ENST00	PCNXL2	NM_014801	0.00379251	1.35472	0.00608077	1.37333	0.0091422	1.33636
NM_012295 // CABIN1 // calcineurin binding protein 1 // 22q11.23 // 23523 /// EN	CABIN1	NM_012295	0.000856662	1.34792	0.0155588	1.20658	0.000340385	1.50582
NM_033208 // TIGD7 // tigger transposable element derived 7 // 16p13.3 // 91151	TIGD7	NM_033208	0.00294088	1.34521	0.00534978	1.35298	0.00640847	1.33748
NM_005223 // DNASE1 // deoxyribonuclease I // 16p13.3 // 1773 /// ENST0000024694	DNASE1	NM_005223	0.00415489	1.3452	0.00855303	1.34044	0.00768104	1.34998
NM_004831 // MED26 // mediator complex subunit 26 // 19p13.11 // 9441 /// ENST00	MED26	NM_004831	0.00274379	1.34451	0.00536619	1.34631	0.0055983	1.34271
NM_020359 // PLSCR2 // phospholipid scramblase 2 // 3q24 // 57047 /// ENST000003	PLSCR2	NM_020359	0.000244475	1.34084	0.0139747	1.16194	5.87701e-05	1.54728
NM_001081 // CUBN // cubilin (intrinsic factor-cobalamin receptor) // 10p12.31 /	CUBN	NM_001081	3.59657e-06	1.34031	0.00189791	1.11657	4.79366e-07	1.60888
NM_012476 // VAX2 // ventral anterior homeobox 2 // 2p13 // 25806 /// ENST000002	VAX2	NM_012476	0.000594835	1.34006	0.00308309	1.27824	0.000576805	1.40487
NM_005325 // HIST1H1A // histone cluster 1, H1a // 6p21.3 // 3024 /// ENST000002	HIST1H1A	NM_005325	0.00012837	1.33912	0.0016809	1.23264	7.05639e-05	1.4548
NM_004747 // DLG5 // discs, large homolog 5 (Drosophila) // 10q23 // 9231 /// EN	DLG5	NM_004747	0.000551904	1.33287	0.00199079	1.29625	0.000726001	1.37053
NM_014272 // ADAMTS7 // ADAM metallopeptidase with thrombospondin type 1 motif,	ADAMTS7	NM_014272	0.00175046	1.32639	0.00108626	1.43018	0.0145831	1.23012
NM_014727 // MLL4 // myeloid/lymphoid or mixed-lineage leukemia 4 // 19q13.1 //	MLL4	NM_014727	0.00643299	1.32576	0.0199397	1.28455	0.00764081	1.36829
NM_153340 // ATXN7L2 // ataxin 7-like 2 // 1p13.3 // 127002 /// ENST00000369870	ATXN7L2	NM_153340	0.00352146	1.31639	0.0031781	1.38289	0.0163754	1.25308
NM_018046 // AGGF1 // angiogenic factor with G patch and FHA domains 1 // 5q13.3	AGGF1	NM_018046	0.00011537	1.31635	0.00592767	1.1609	3.06491e-05	1.49262
NM_001033561 // PHF12 // PHD finger protein 12 // 17q11.2 // 57649 /// NM_020889	PHF12	NM_001033561	0.00646189	1.3096	0.00797558	1.34632	0.0191874	1.27388
ENST00000339302 // ZNF788 // zinc finger family member 788 // 19p13.2 // 388507	ZNF788	ENST00000339302	0.013977	1.30848	0.00122327	-1.68026	2.38243e-05	2.87681
NM_032037 // TSSK6 // testis-specific serine kinase 6 // 19p13.11 // 83983 /// E	TSSK6	NM_032037	0.00152442	1.30168	0.00525996	1.26703	0.0019308	1.33727
NM_001012614 // CTBP1 // C-terminal binding protein 1 // 4p16 // 1487 /// NM_001	CTBP1	NM_001012614	0.00105412	1.29945	0.00445608	1.25456	0.00115722	1.34594
NM_001007026 // ATN1 // atrophin 1 // 12p13.31 // 1822 /// NM_001940 // ATN1 //	ATN1	NM_001007026	0.0040023	1.29407	0.00597528	1.31448	0.010334	1.27398
BC018064 // LOC646470 // similar to proteaseome (prosome, macropain) 28 subunit,	LOC646470	BC018064	0.00358222	1.29351	0.00971775	1.27071	0.00517341	1.31672
NM_017749 // AMBRA1 // autophagy/beclin-1 regulator 1 // 11p11.2 // 55626 /// EN	AMBRA1	NM_017749	0.000724353	1.29197	0.00276347	1.256	0.000891634	1.32897
NM_001042416 // ZNF596 // zinc finger protein 596 // 8p23.3 // 169270 /// NM_001	ZNF596	NM_001042416	0.000207894	1.29169	0.00174621	-1.21942	1.31085e-06	2.03456
NM_001039577 // CCNL2 // cyclin L2 // 1p36.33 // 81669 /// NM_030937 // CCNL2 //	CCNL2	NM_001039577	0.00245531	1.28807	0.00158216	1.37561	0.0184917	1.2061
NM_018662 // DISC1 // disrupted in schizophrenia 1 // 1q42.1 // 27185 /// NM_001	DISC1	NM_018662	0.00208596	1.28503	0.00218265	1.3324	0.00869045	1.23935
AF261137 // C1orf77 // chromosome 1 open reading frame 77 // 1q21.3 // 26097 ///	C1orf77	AF261137	0.00723883	1.27356	0.0183762	1.25217	0.0101696	1.29532
---		---	0.00103472	1.27313	0.00789302	1.2022	0.00071852	1.34824
NM_201520 // SLC25A35 // solute carrier family 25, member 35 // 17p13.1 // 39951	SLC25A35	NM_201520	0.00768627	1.25982	0.0175351	1.24629	0.0118515	1.27349
NM_013255 // MKLN1 // muskelin 1, intracellular mediator containing kelch motifs	MKLN1	NM_013255	0.00785592	1.25563	0.000757881	-1.52467	1.24235e-05	2.40379
NM_004568 // SERPINB6 // serpin peptidase inhibitor, clade B (ovalbumin), member	SERPINB6	NM_004568	0.0040993	1.25413	0.00181076	-1.36141	1.21654e-05	2.14129
NM_021205 // RHOU // ras homolog gene family, member U // 1q42.11-q42.3 // 58480	RHOU	NM_021205	0.00107073	1.25193	9.0277e-07	2.45904	5.14395e-05	-1.56893
NM_012135 // FAM50B // family with sequence similarity 50, member B // 6p25-pter	FAM50B	NM_012135	0.0195785	1.25026	0.00157807	-1.56111	3.48336e-05	2.44025
NM_013444 // UBQLN2 // ubiquilin 2 // Xp11.23-p11.1 // 29978 /// ENST00000338222	UBQLN2	NM_013444	0.0160251	1.24657	5.59632e-05	2.16284	0.0050274	-1.39184
NM_006311 // NCOR1 // nuclear receptor co-repressor 1 // 17p11.2 // 9611 /// NR_	NCOR1	NM_006311	0.000357927	1.24051	0.000105419	1.36364	0.0127146	1.1285
NM_001011663 // PCGF6 // polycomb group ring finger 6 // 10q24.33 // 84108 /// N	PCGF6	NM_001011663	0.000588067	1.23835	0.00138543	1.23336	0.00113926	1.24336
---		---	0.00131608	1.23512	0.00255486	1.23853	0.00290651	1.23173
NM_014735 // PHF16 // PHD finger protein 16 // Xp11.3 // 9767 /// NM_001077445 /	PHF16	NM_014735	0.0066176	1.23312	3.57907e-06	2.6161	9.80659e-05	-1.72044
NM_005663 // WHSC2 // Wolf-Hirschhorn syndrome candidate 2 // 4p16.3 // 7469 ///	WHSC2	NM_005663	5.43337e-06	1.2296	9.09348e-07	1.3815	0.00127504	1.09441
NM_000850 // GSTM4 // glutathione S-transferase M4 // 1p13.3 // 2948 /// NM_1471	GSTM4	NM_000850	0.00711722	1.22868	0.000109265	-1.70149	3.97288e-06	2.56867
NM_181715 // CRTC2 // CREB regulated transcription coactivator 2 // 1q21.3 // 20	CRTC2	NM_181715	0.000541591	1.22421	0.00385307	1.17262	0.000415332	1.27808
NM_022135 // POPDC2 // popeye domain containing 2 // 3q13.33 // 64091 /// ENST00	POPDC2	NM_022135	0.00160496	1.22374	0.00228678	1.24282	0.00482869	1.20496
NM_214711 // C4orf40 // chromosome 4 open reading frame 40 // 4q13.3 // 401137 /	C4orf40	NM_214711	0.000101914	1.21938	0.00103235	1.16166	6.66842e-05	1.27996
NM_003408 // ZFP37 // zinc finger protein 37 homolog (mouse) // 9q32 // 7539 ///	ZFP37	NM_003408	0.0183506	1.2145	0.0109374	-1.28898	9.33765e-05	1.90126
NM_021183 // RAP2C // RAP2C, member of RAS oncogene family // Xq25 // 57826 ///	RAP2C	NM_021183	0.00975564	1.21078	3.71082e-05	1.89704	0.00481589	-1.29403
NM_001009905 // B3GNTL1 // UDP-GlcNAc:betaGal beta-1,3-N-acetylglucosaminyltrans	B3GNTL1	NM_001009905	0.000970122	1.20613	5.51496e-06	1.71922	0.00359192	-1.1818
NM_145056 // DACT3 // dapper, antagonist of beta-catenin, homolog 3 (Xenopus lae	DACT3	NM_145056	0.00380038	1.2031	1.29699e-05	1.83181	0.00234801	-1.26555
AY032925 // SPATA3 // spermatogenesis associated 3 // 2q37.1 // 130560 /// BC036	SPATA3	AY032925	0.00500783	1.20224	0.00814245	1.21091	0.0114833	1.19364
NM_020989 // CRYGC // crystallin, gamma C // 2q33-q35 // 1420 /// ENST0000028214	CRYGC	NM_020989	0.00403816	1.20175	0.0153706	1.17066	0.00424661	1.23367
NM_006063 // KBTBD10 // kelch repeat and BTB (POZ) domain containing 10 // 2q31.	KBTBD10	NM_006063	0.00155706	1.19323	0.0102152	1.14749	0.00116615	1.24079
NM_006841 // SLC38A3 // solute carrier family 38, member 3 // 3p21.3 // 10991 //	SLC38A3	NM_006841	0.00227139	1.18462	0.00173	1.22934	0.0138784	1.14153
NM_133476 // ZNF384 // zinc finger protein 384 // 12p12 // 171017 /// NM_0010399	ZNF384	NM_133476	0.00140157	1.18361	0.00303555	1.18167	0.0027585	1.18555
NM_001098486 // SLC17A3 // solute carrier family 17 (sodium phosphate), member 3	SLC17A3	NM_001098486	0.000354588	1.18305	0.0123842	1.09934	0.000105433	1.27313
NM_153235 // TXLNB // taxilin beta // 6q24.1 // 167838 /// ENST00000358430 // TX	TXLNB	NM_153235	6.0865e-05	1.18138	0.000836454	1.12714	3.34514e-05	1.23822
NM_014389 // PELP1 // proline, glutamate and leucine rich protein 1 // 17p13.2 /	PELP1	NM_014389	0.00430681	1.17611	1.93146e-05	1.66354	0.00462635	-1.20263
NM_025228 // TRAF3IP3 // TRAF3 interacting protein 3 // 1q32.3-q41 // 80342 ///	TRAF3IP3	NM_025228	0.00399718	1.17486	0.0119577	1.15756	0.00520968	1.19241
NM_000940 // PON3 // paraoxonase 3 // 7q21.3 // 5446 /// ENST00000265627 // PON3	PON3	NM_000940	0.00451444	1.17448	0.0167447	1.14826	0.00478928	1.2013
NM_006212 // PFKFB2 // 6-phosphofructo-2-kinase/fructose-2,6-biphosphatase 2 //	PFKFB2	NM_006212	0.0161687	1.1691	7.11663e-06	2.1873	0.000133152	-1.60031
BC074758 // C22orf31 // chromosome 22 open reading frame 31 // 22q12.1 // 25770	C22orf31	BC074758	0.00277552	1.16839	0.00939729	1.14861	0.00337289	1.1885
BC029568 // MGC39584 // hypothetical gene supported by BC029568 // 4q35.2 // 441	MGC39584	BC029568	2.09497e-05	1.16559	0.00206112	1.07976	4.56836e-06	1.25825
NM_178349 // LCE1B // late cornified envelope 1B // 1q21.3 // 353132 /// ENST000	LCE1B	NM_178349	0.00320757	1.16438	0.0110157	1.14405	0.00378926	1.18507
NM_152449 // LYSMD4 // LysM, putative peptidoglycan-binding, domain containing 4	LYSMD4	NM_152449	0.0014268	1.16339	0.00139542	1.19186	0.00673057	1.13561
NM_198545 // C1orf187 // chromosome 1 open reading frame 187 // 1p36.22 // 37494	C1orf187	NM_198545	0.00180519	1.15729	0.00173645	1.18527	0.00846495	1.12996
NM_024915 // GRHL2 // grainyhead-like 2 (Drosophila) // 8q22.3 // 79977 /// ENST	GRHL2	NM_024915	0.00508	1.14896	0.00655817	1.16389	0.0148685	1.13422
NM_175862 // CD86 // CD86 molecule // 3q21 // 942 /// NM_006889 // CD86 // CD86	CD86	NM_175862	0.00243451	1.14485	0.00872848	1.12666	0.00285223	1.16332
AK098171 // FLJ40852 // hypothetical LOC285962 // 7q34 // 285962 /// BC101359 //	FLJ40852	AK098171	0.00360791	1.14278	0.0197229	1.11088	0.00284638	1.17559
NM_014477 // C20orf10 // chromosome 20 open reading frame 10 // 20q12-q13.12 //	C20orf10	NM_014477	0.00258326	1.14061	0.00434232	1.1463	0.00619588	1.13495
NM_002690 // POLB // polymerase (DNA directed), beta // 8p11.2 // 5423 /// ENST0	POLB	NM_002690	0.0160827	1.13976	0.00441575	-1.22368	5.24551e-05	1.58962
NM_053050 // MRPL53 // mitochondrial ribosomal protein L53 // 2p13.1 // 116540 /	MRPL53	NM_053050	0.00641166	1.13444	0.0176976	-1.12221	4.81746e-05	1.44424
NM_003986 // BBOX1 // butyrobetaine (gamma), 2-oxoglutarate dioxygenase (gamma-b	BBOX1	NM_003986	0.00921512	1.13262	0.0189128	1.12901	0.0153283	1.13625
NR_001578 // TDH // L-threonine dehydrogenase // 8p23.1 // 157739 /// ENST000003	TDH	NR_001578	0.00107712	1.13195	0.0019929	1.13536	0.00254187	1.12855
NM_032566 // SPINK7 // serine peptidase inhibitor, Kazal type 7 (putative) // 5q	SPINK7	NM_032566	0.00543824	1.12321	0.0093798	1.1264	0.0116061	1.12003
NM_002177 // IFNW1 // interferon, omega 1 // 9p22 // 3467 /// ENST00000380229 //	IFNW1	NM_002177	0.000609646	1.12258	0.000778272	1.13603	0.00225976	1.1093
AK127578 // C2orf46 // chromosome 2 open reading frame 46 // 2p25.1 // 339789 //	C2orf46	AK127578	0.00436379	1.11777	0.00702688	1.12308	0.0102901	1.11247
NM_000338 // SLC12A1 // solute carrier family 12 (sodium/potassium/chloride tran	SLC12A1	NM_000338	0.00245916	1.11694	0.00763462	1.1059	0.0032696	1.12809
NM_020546 // ADCY2 // adenylate cyclase 2 (brain) // 5p15.3 // 108 /// ENST00000	ADCY2	NM_020546	0.00085477	1.11632	0.00269317	1.10688	0.00122953	1.12584
NM_004505 // USP6 // ubiquitin specific peptidase 6 (Tre-2 oncogene) // 17p13 //	USP6	NM_004505	0.0020676	1.11135	0.00117812	1.14577	0.0189302	1.07797
NM_001112734 // ZNF397OS // zinc finger protein 397 opposite strand // 18q12.2 /	ZNF397OS	NM_001112734	0.0124441	1.1054	0.00188681	-1.18879	2.76855e-05	1.4526
NM_032598 // SPATA22 // spermatogenesis associated 22 // 17p13.3 // 84690 /// EN	SPATA22	NM_032598	0.0016847	1.08813	0.00134657	1.10725	0.0100536	1.06933
NM_153610 // CMYA5 // cardiomyopathy associated 5 // 5q14.1 // 202333 /// ENST00	CMYA5	NM_153610	3.29612e-05	1.08806	6.60441e-05	1.09014	8.54014e-05	1.08599
NM_173076 // ABCA12 // ATP-binding cassette, sub-family A (ABC1), member 12 // 2	ABCA12	NM_173076	0.00301157	1.08543	0.00808741	1.07977	0.00447628	1.09112
NM_001017975 // HFM1 // HFM1, ATP-dependent DNA helicase homolog (S. cerevisiae)	HFM1	NM_001017975	0.00071068	1.0827	0.00126151	1.08573	0.00180914	1.07968
NM_024636 // STEAP4 // STEAP family member 4 // 7q21.12 // 79689 /// ENST0000038	STEAP4	NM_024636	0.00335836	1.07593	0.00383065	1.08571	0.0119336	1.06623
NM_001105659 // LRRIQ3 // leucine-rich repeats and IQ motif containing 3 // 1p31	LRRIQ3	NM_001105659	0.000231977	1.06965	0.000477512	1.0705	0.000542742	1.06879
NM_031277 // RNF17 // ring finger protein 17 // 13q12.12 // 56163 /// ENST000002	RNF17	NM_031277	0.000562258	1.0636	0.000570124	1.0736	0.00276796	1.0537
NM_018417 // ADCY10 // adenylate cyclase 10 (soluble) // 1q24 // 55811 /// ENST0	ADCY10	NM_018417	0.00283134	1.06341	0.00561575	1.06349	0.00567667	1.06333
NM_173560 // RFX6 // regulatory factor X, 6 // 6q22.2 // 222546 /// ENST00000332	RFX6	NM_173560	0.00216795	1.06334	0.00376693	1.06545	0.00511758	1.06125
NM_002851 // PTPRZ1 // protein tyrosine phosphatase, receptor-type, Z polypeptid	PTPRZ1	NM_002851	0.00129756	1.0553	0.0169151	1.03657	0.000610094	1.07437
NM_033030 // BOLL // bol, boule-like (Drosophila) // 2q33 // 66037 /// NM_197970	BOLL	NM_033030	0.00621025	1.05459	0.0113184	1.05514	0.0123078	1.05405
NM_178527 // SLC9A11 // solute carrier family 9, member 11 // 1q25.1 // 284525 /	SLC9A11	NM_178527	0.00519197	1.04053	0.00571034	1.04598	0.0181098	1.03511
NM_176813 // AGR3 // anterior gradient homolog 3 (Xenopus laevis) // 7p21.1 // 1	AGR3	NM_176813	0.00460815	-1.06772	0.0091783	-1.06729	0.0086902	-1.06815
AF267862 // FUNDC2 // FUN14 domain containing 2 // Xq28 // 65991 /// AF320778 //	FUNDC2	AF267862	0.000857954	-1.07559	0.00280878	-1.069	0.00119226	-1.08222
NM_138290 // RUNDC3B // RUN domain containing 3B // 7q21.12 // 154661 /// ENST00	RUNDC3B	NM_138290	0.000385763	-1.09709	0.00339957	-1.07283	0.000259576	-1.1219
NM_015230 // CENTD1 // centaurin, delta 1 // 4p14 // 116984 /// NM_139182 // CEN	CENTD1	NM_015230	0.00561585	-1.10247	0.014267	-1.09559	0.00816101	-1.1094
NM_001239 // CCNH // cyclin H // 5q13.3-q14 // 902 /// ENST00000256897 // CCNH /	CCNH	NM_001239	0.0087863	-1.11797	4.8884e-06	-1.67649	0.000126843	1.34135
M21191 // ALDOAP2 // aldolase A, fructose-bisphosphate pseudogene 2 // 10q26.13	ALDOAP2	M21191	0.00920216	-1.13375	0.0179681	-1.13182	0.0160802	-1.13568
NR_003365 // SUGT1L1 // SGT1, suppressor of G2 allele of SKP1 like 1 (S. cerevis	SUGT1L1	NR_003365	0.000675759	-1.16713	0.00447815	-1.13073	0.000537869	-1.20469
NM_153348 // FBXW8 // F-box and WD repeat domain containing 8 // 12q24.22|tdb993	FBXW8	NM_153348	0.00936531	-1.18646	0.00507606	1.25326	3.6877e-05	-1.76418
NM_002295 // RPSA // ribosomal protein SA // 3p22.2 // 3921 /// NM_001012321 //	RPSA	NM_002295	0.00597764	-1.19937	0.00996634	-1.20617	0.0130405	-1.19261
NM_016309 // LCMT1 // leucine carboxyl methyltransferase 1 // 16p12.3-p12.1 // 5	LCMT1	NM_016309	0.00361766	-1.20014	0.0109571	-1.18006	0.00471696	-1.22055
NM_002903 // RCVRN // recoverin // 17p13.1 // 5957 /// ENST00000226193 // RCVRN	RCVRN	NM_002903	0.0084805	-1.20347	0.0167035	-1.20035	0.0148744	-1.2066
NM_004423 // DVL3 // dishevelled, dsh homolog 3 (Drosophila) // 3q27 // 1857 ///	DVL3	NM_004423	1.38547e-07	-1.20554	0.0159658	-1.02598	7.9576e-09	-1.41652
NM_004666 // VNN1 // vanin 1 // 6q23-q24 // 8876 /// ENST00000367928 // VNN1 //	VNN1	NM_004666	0.00152008	-1.21024	0.00123807	-1.25771	0.00896395	-1.16457
NM_005038 // PPID // peptidylprolyl isomerase D (cyclophilin D) // 4q31.3 // 548	PPID	NM_005038	0.00344105	-1.21114	0.0179565	-1.1653	0.00283416	-1.25878
NM_001005173 // OR52L1 // olfactory receptor, family 52, subfamily L, member 1 /	OR52L1	NM_001005173	0.00804344	-1.21151	0.013749	-1.21642	0.0163917	-1.20661
ENST00000405150 // FLJ44313 // FLJ44313 protein // 18q23 // 400658 /// AK126293	FLJ44313	ENST00000405150	0.00837082	-1.21515	0.0162618	-1.21268	0.0149126	-1.21763
NM_033281 // MRPS36 // mitochondrial ribosomal protein S36 // 5q13.2 // 92259 //	MRPS36	NM_033281	0.00363426	-1.2286	0.0183723	-1.17979	0.00305129	-1.27942
NM_130839 // UBE3A // ubiquitin protein ligase E3A // 15q11-q13 // 7337 /// NM_0	UBE3A	NM_130839	0.000610871	-1.23986	0.000404564	-1.30731	0.00527252	-1.1759
NM_213599 // ANO5 // anoctamin 5 // 11p14.3 // 203859 /// ENST00000324559 // ANO	ANO5	NM_213599	0.00367666	-1.24476	0.00830625	-1.23649	0.00629688	-1.25308
NM_147171 // AKAP9 // A kinase (PRKA) anchor protein (yotiao) 9 // 7q21-q22 // 1	AKAP9	NM_147171	0.0050008	-1.24525	0.0186319	-1.20644	0.00521667	-1.28531
NM_021962 // ABR // active BCR-related gene // 17p13.3 // 29 /// NM_001092 // AB	ABR	NM_021962	0.0198097	-1.25141	0.0192069	1.29819	0.00013322	-2.03301
NM_148976 // PSMA1 // proteasome (prosome, macropain) subunit, alpha type, 1 //	PSMA1	NM_148976	0.000233795	-1.25367	7.4837e-05	-1.37695	0.00750743	-1.14143
NM_004152 // OAZ1 // ornithine decarboxylase antizyme 1 // 19p13.3 // 4946 /// E	OAZ1	NM_004152	0.00115619	-1.27023	0.00114392	-1.31887	0.00549621	-1.2234
NM_152734 // C6orf89 // chromosome 6 open reading frame 89 // 6p21.2 // 221477 /	C6orf89	NM_152734	0.00573719	-1.27171	0.00677489	-1.307	0.0182069	-1.23738
NM_002951 // RPN2 // ribophorin II // 20q12-q13.1 // 6185 /// ENST00000373632 //	RPN2	NM_002951	0.00130179	-1.27821	0.00393678	-1.25499	0.00187998	-1.30185
NM_001011537 // FYTTD1 // forty-two-three domain containing 1 // 3q29 // 84248 /	FYTTD1	NM_001011537	0.00109661	-1.2794	0.00202696	-1.2871	0.00258667	-1.27174
NM_017926 // C14orf118 // chromosome 14 open reading frame 118 // 14q22.1-q24.3	C14orf118	NM_017926	0.000532093	-1.28013	0.000239985	-1.39094	0.00838399	-1.17814
NM_012180 // FBXO8 // F-box protein 8 // 4q34.1 // 26269 /// ENST00000393674 //	FBXO8	NM_012180	0.00921493	-1.28052	3.71357e-05	-2.26376	0.00528639	1.38057
NM_175929 // FGF14 // fibroblast growth factor 14 // 13q34 // 2259 /// NM_004115	FGF14	NM_175929	0.001558	-1.28397	0.00354366	-1.27735	0.00289527	-1.29063
NM_032859 // ABHD13 // abhydrolase domain containing 13 // 13q33.3 // 84945 ///	ABHD13	NM_032859	0.00271417	-1.284	0.00485365	-1.29171	0.00607263	-1.27634
NM_031924 // RSPH3 // radial spoke 3 homolog (Chlamydomonas) // 6q25.3 // 83861	RSPH3	NM_031924	0.003422	-1.28548	0.00442659	-1.31637	0.0105293	-1.25531
NM_007362 // NCBP2 // nuclear cap binding protein subunit 2, 20kDa // 3q29 // 22	NCBP2	NM_007362	0.0023655	-1.29246	0.00624012	-1.27397	0.00366672	-1.31122
NM_198398 // ERGIC3 // ERGIC and golgi 3 // 20pter-q12 // 51614 /// NM_015966 //	ERGIC3	NM_198398	0.000748737	-1.30378	0.00321923	-1.25889	0.000831464	-1.35027
NM_020873 // LRRN1 // leucine rich repeat neuronal 1 // 3p26.2 // 57633 /// ENST	LRRN1	NM_020873	0.00700127	-1.30678	0.0150072	-1.29627	0.0116196	-1.31737
NM_005612 // REST // RE1-silencing transcription factor // 4q12 // 5978 /// ENST	REST	NM_005612	0.00483362	-1.30712	0.0136398	-1.27809	0.00649342	-1.33681
NM_001005200 // OR8H2 // olfactory receptor, family 8, subfamily H, member 2 //	OR8H2	NM_001005200	0.00311116	-1.31105	0.0167244	-1.24059	0.00253164	-1.38552
NM_194439 // RNF212 // ring finger protein 212 // 4p16.3 // 285498 /// ENST00000	RNF212	NM_194439	0.00145592	-1.31179	0.00591517	-1.26548	0.00160868	-1.3598
NM_021023 // CFHR3 // complement factor H-related 3 // 1q32 // 10878 /// NM_0021	CFHR3	NM_021023	0.00429729	-1.31204	0.00279697	1.4086	1.53831e-05	-2.42484
BC044661 // C10orf93 // chromosome 10 open reading frame 93 // 10q26.3 // 255352	C10orf93	BC044661	0.00326021	-1.31449	0.0085918	-1.29265	0.0048889	-1.33669
NM_052923 // SCAND3 // SCAN domain containing 3 // 6p22.1 // 114821 /// ENST0000	SCAND3	NM_052923	0.00320287	-1.31477	0.0121731	-1.26665	0.00346446	-1.36471
NM_021245 // MYOZ1 // myozenin 1 // 10q22.1 // 58529 /// ENST00000359322 // MYOZ	MYOZ1	NM_021245	0.00109199	-1.31739	0.00845949	-1.23262	0.000746428	-1.40798
ENST00000390420 // TRBC2 // T cell receptor beta constant 2 // 7q34 // 28638 ///	TRBC2	ENST00000390420	0.00291857	-1.32267	0.00888806	-1.29009	0.00387821	-1.35607
NM_015291 // DNAJC16 // DnaJ (Hsp40) homolog, subfamily C, member 16 // 1p36.1 /	DNAJC16	NM_015291	0.00129215	-1.3228	0.00205095	-1.34323	0.00352808	-1.30268
NM_014480 // ZNF544 // zinc finger protein 544 // 19q13.43 // 27300 /// ENST0000	ZNF544	NM_014480	0.0082359	-1.32642	0.0153327	-1.32645	0.0153447	-1.32638
NM_006585 // CCT8 // chaperonin containing TCP1, subunit 8 (theta) // 21q22.11 /	CCT8	NM_006585	0.000104752	-1.32961	5.12541e-05	-1.45221	0.0016866	-1.21735
NM_002868 // RAB5B // RAB5B, member RAS oncogene family // 12q13 // 5869 /// ENS	RAB5B	NM_002868	0.00634349	-1.33007	0.0199847	-1.28709	0.00743894	-1.37449
NM_001031723 // DNAJB14 // DnaJ (Hsp40) homolog, subfamily B, member 14 // 4q23	DNAJB14	NM_001031723	0.000256343	-1.33175	7.03611e-05	-1.5169	0.0110227	-1.1692
NR_002786 // CIDECP // cell death-inducing DFFA-like effector c pseudogene // 3p	CIDECP	NR_002786	0.000476533	-1.33482	0.00176965	-1.29662	0.000616933	-1.37415
NM_003953 // MPZL1 // myelin protein zero-like 1 // 1q24.2 // 9019 /// NM_024569	MPZL1	NM_003953	0.000562414	-1.33737	0.00239004	-1.2892	0.000642955	-1.38735
NM_021268 // IFNA17 // interferon, alpha 17 // 9p22 // 3451 /// NM_002171 // IFN	IFNA17	NM_021268	0.00207702	-1.33907	0.00309977	-1.36483	0.00578673	-1.3138
NM_001862 // COX5B // cytochrome c oxidase subunit Vb // 2cen-q13 // 1329 /// EN	COX5B	NM_001862	0.00240015	-1.34171	0.00146299	-1.45395	0.0195587	-1.23813
AF063598 // C7orf13 // chromosome 7 open reading frame 13 // 7q36 // 129790 ///	C7orf13	AF063598	0.00621271	-1.3462	0.010394	-1.35818	0.0134334	-1.33432
NM_018638 // ETNK1 // ethanolamine kinase 1 // 12p12.1 // 55500 /// NM_001039481	ETNK1	NM_018638	0.0022435	-1.3487	0.00264341	-1.39686	0.00806745	-1.3022
NM_003139 // SRPR // signal recognition particle receptor ('docking protein') //	SRPR	NM_003139	0.00160894	-1.35141	0.0138155	-1.2461	0.000985308	-1.46563
NM_003798 // CTNNAL1 // catenin (cadherin-associated protein), alpha-like 1 // 9	CTNNAL1	NM_003798	0.00795573	-1.35333	5.59313e-05	-2.46117	0.016385	1.34379
NM_152594 // SPRED1 // sprouty-related, EVH1 domain containing 1 // 15q14 // 161	SPRED1	NM_152594	0.00116743	-1.3561	0.00618836	-1.28501	0.00105768	-1.43113
NM_024627 // C22orf29 // chromosome 22 open reading frame 29 // 22q11.21 // 7968	C22orf29	NM_024627	0.00185649	-1.35611	0.0129483	-1.26167	0.00130521	-1.45763
NM_022902 // SLC30A5 // solute carrier family 30 (zinc transporter), member 5 //	SLC30A5	NM_022902	0.00289036	-1.35729	0.0169143	-1.26985	0.00221742	-1.45075
NM_002624 // PFDN5 // prefoldin subunit 5 // 12q12 // 5204 /// NM_145897 // PFDN	PFDN5	NM_002624	0.00034362	-1.35942	0.000875304	-1.34705	0.000638039	-1.37191
NM_006699 // MAN1A2 // mannosidase, alpha, class 1A, member 2 // 1p13 // 10905 /	MAN1A2	NM_006699	0.00200573	-1.36179	0.00364004	-1.37173	0.00456222	-1.35192
NM_013354 // CNOT7 // CCR4-NOT transcription complex, subunit 7 // 8p22-p21.3 //	CNOT7	NM_013354	0.000364652	-1.36389	0.00013352	-1.53677	0.00860956	-1.21045
NM_002869 // RAB6A // RAB6A, member RAS oncogene family // 11q13.3 // 5870 /// N	RAB6A	NM_002869	0.00209695	-1.36442	0.00956821	-1.29751	0.0020331	-1.43478
NM_006430 // CCT4 // chaperonin containing TCP1, subunit 4 (delta) // 2p15 // 10	CCT4	NM_006430	0.00299297	-1.36517	0.0113373	-1.30943	0.00327118	-1.42328
NM_006309 // LRRFIP2 // leucine rich repeat (in FLII) interacting protein 2 // 3	LRRFIP2	NM_006309	0.00231884	-1.37299	0.00155913	-1.48573	0.016638	-1.2688
NM_002232 // KCNA3 // potassium voltage-gated channel, shaker-related subfamily,	KCNA3	NM_002232	0.00319379	-1.37672	0.0082192	-1.35233	0.00490836	-1.40155
NM_021237 // SELK // selenoprotein K // 3p21.31 // 58515 /// BC013162 // SELK //	SELK	NM_021237	0.00147337	-1.37999	0.00696495	-1.31037	0.00143442	-1.45332
NM_014639 // TTC37 // tetratricopeptide repeat domain 37 // 5q15 // 9652 /// ENS	TTC37	NM_014639	0.00802248	-1.3806	0.0158035	-1.37484	0.0141852	-1.38638
NM_198526 // ZNF710 // zinc finger protein 710 // 15q26.1 // 374655 /// ENST0000	ZNF710	NM_198526	0.00599877	-1.38093	0.0101368	-1.39343	0.012901	-1.36854
NM_032846 // RAB2B // RAB2B, member RAS oncogene family // 14q11.2 // 84932 ///	RAB2B	NM_032846	0.0014505	-1.38495	0.00377102	-1.36411	0.00238662	-1.40612
---		---	0.000275169	-1.38928	0.00424229	-1.25105	0.000131514	-1.54277
NM_024763 // WDR78 // WD repeat domain 78 // 1p31.3 // 79819 /// NM_207014 // WD	WDR78	NM_024763	0.00391593	-1.3909	0.00902304	-1.3746	0.00653165	-1.40739
NM_001933 // DLST // dihydrolipoamide S-succinyltransferase (E2 component of 2-o	DLST	NM_001933	0.000202815	-1.39821	0.000124882	-1.52526	0.00214961	-1.28174
NM_022117 // TSPYL2 // TSPY-like 2 // Xp11.2 // 64061 /// ENST00000375442 // TSP	TSPYL2	NM_022117	0.0114121	-1.39849	0.00224866	1.72948	2.84869e-05	-3.38248
NM_024635 // MAK10 // MAK10 homolog, amino-acid N-acetyltransferase subunit (S.	MAK10	NM_024635	0.000772741	-1.40127	0.000410742	-1.54999	0.00897837	-1.26682
NM_024871 // MAP6D1 // MAP6 domain containing 1 // 3q27.1 // 79929 /// ENST00000	MAP6D1	NM_024871	0.00148593	-1.40158	0.0129513	-1.27964	0.000907402	-1.53514
NM_007208 // MRPL3 // mitochondrial ribosomal protein L3 // 3q21-q23 // 11222 //	MRPL3	NM_007208	0.00215966	-1.40333	0.00265057	-1.45574	0.00744398	-1.35279
NM_144966 // FREM1 // FRAS1 related extracellular matrix 1 // 9p22.3 // 158326 /	FREM1	NM_144966	0.00757221	-1.40587	0.0153541	-1.39694	0.0131222	-1.41486
NM_006858 // TMED1 // transmembrane emp24 protein transport domain containing 1	TMED1	NM_006858	0.00319934	-1.40674	0.014182	-1.32882	0.00303794	-1.48924
NM_178580 // HM13 // histocompatibility (minor) 13 // 20q11.21 // 81502 /// NM_1	HM13	NM_178580	0.00400974	-1.40877	0.00796602	-1.40704	0.00771183	-1.41051
NM_004453 // ETFDH // electron-transferring-flavoprotein dehydrogenase // 4q32-q	ETFDH	NM_004453	0.00433296	-1.41215	0.00387146	-1.50377	0.0197836	-1.32611
NM_003666 // BLZF1 // basic leucine zipper nuclear factor 1 // 1q24 // 8548 ///	BLZF1	NM_003666	0.00588037	-1.41353	0.0197487	-1.35277	0.00657928	-1.47702
NM_007100 // ATP5I // ATP synthase, H+ transporting, mitochondrial F0 complex, s	ATP5I	NM_007100	2.87643e-07	-1.41426	4.70121e-07	-1.44553	9.94956e-07	-1.38366
NM_004730 // ETF1 // eukaryotic translation termination factor 1 // 5q31.1 // 21	ETF1	NM_004730	0.000769324	-1.41938	0.000432753	-1.56862	0.00821381	-1.28434
NM_004717 // DGKI // diacylglycerol kinase, iota // 7q32.3-q33 // 9162 /// ENST0	DGKI	NM_004717	0.000219912	-1.42006	0.00104784	-1.35414	0.000241246	-1.48918
NM_031915 // SETDB2 // SET domain, bifurcated 2 // 13q14 // 83852 /// ENST000003	SETDB2	NM_031915	0.000408198	-1.42037	0.000687262	-1.44457	0.00114166	-1.39658
NM_014184 // CNIH4 // cornichon homolog 4 (Drosophila) // 1q42.11 // 29097 /// E	CNIH4	NM_014184	0.000357426	-1.42207	0.00011311	-1.6492	0.0110681	-1.22622
NM_057175 // NARG1 // NMDA receptor regulated 1 // 4q31.1 // 80155 /// ENST00000	NARG1	NM_057175	0.00364083	-1.42441	0.00441642	-1.48049	0.0119406	-1.37044
NM_006801 // KDELR1 // KDEL (Lys-Asp-Glu-Leu) endoplasmic reticulum protein rete	KDELR1	NM_006801	0.000310274	-1.42538	0.00941586	-1.23068	0.000100301	-1.65089
NM_020673 // RAB22A // RAB22A, member RAS oncogene family // 20q13.32 // 57403 /	RAB22A	NM_020673	0.000682409	-1.42838	0.00165181	-1.41561	0.00127482	-1.44128
NM_013285 // GNL2 // guanine nucleotide binding protein-like 2 (nucleolar) // 1p	GNL2	NM_013285	0.000633699	-1.43086	0.000873057	-1.4762	0.00214579	-1.38692
NM_002092 // GRSF1 // G-rich RNA sequence binding factor 1 // 4q13 // 2926 /// N	GRSF1	NM_002092	0.000743735	-1.43144	0.000774113	-1.50841	0.00346215	-1.3584
NM_181838 // UBE2D2 // ubiquitin-conjugating enzyme E2D 2 (UBC4/5 homolog, yeast	UBE2D2	NM_181838	0.000697993	-1.43178	0.000492314	-1.55633	0.00543835	-1.3172
NM_032286 // MED10 // mediator complex subunit 10 // 5p15.31 // 84246 /// ENST00	MED10	NM_032286	0.00130546	-1.43276	0.00119253	-1.52585	0.00676734	-1.34536
NM_016069 // Magmas // mitochondria-associated protein involved in granulocyte-m	Magmas	NM_016069	0.0030371	-1.43733	0.00656075	-1.42797	0.00555246	-1.44676
NM_024657 // MORC4 // MORC family CW-type zinc finger 4 // Xq22.3 // 79710 /// N	MORC4	NM_024657	0.0102048	-1.43947	0.000884679	2.00416	1.60926e-05	-4.15276
NM_203301 // FBXO33 // F-box protein 33 // 14q21.1 // 254170 /// ENST00000298097	FBXO33	NM_203301	0.00040125	-1.44194	0.0025229	-1.34606	0.000343644	-1.54465
NM_001369 // DNAH5 // dynein, axonemal, heavy chain 5 // 5p15.2 // 1767 /// ENST	DNAH5	NM_001369	0.00125752	-1.44201	0.000568185	-1.63452	0.0175142	-1.27218
NM_032940 // POLR2C // polymerase (RNA) II (DNA directed) polypeptide C, 33kDa /	POLR2C	NM_032940	0.00518761	-1.44225	0.0144568	-1.39918	0.00698694	-1.48665
NM_002313 // ABLIM1 // actin binding LIM protein 1 // 10q25 // 3983 /// NM_00100	ABLIM1	NM_002313	0.000383051	-1.44284	0.000102652	1.71039	6.80946e-07	-3.56069
NM_002872 // RAC2 // ras-related C3 botulinum toxin substrate 2 (rho family, sma	RAC2	NM_002872	0.0177841	-1.44728	0.00143858	2.08121	3.08793e-05	-4.35934
NM_017693 // BIVM // basic, immunoglobulin-like variable motif containing // 13q	BIVM	NM_017693	0.000825115	-1.4488	0.00803017	-1.30968	0.000491473	-1.6027
NM_024595 // AKIRIN1 // akirin 1 // 1p34.3 // 79647 /// ENST00000372984 // AKIRI	AKIRIN1	NM_024595	0.000462718	-1.45393	0.00643573	-1.29255	0.000227795	-1.63546
NM_005534 // IFNGR2 // interferon gamma receptor 2 (interferon gamma transducer	IFNGR2	NM_005534	0.00480257	-1.45546	0.0117416	-1.42712	0.00738342	-1.48436
NM_016505 // ZCCHC17 // zinc finger, CCHC domain containing 17 // 1p35.2 // 5153	ZCCHC17	NM_016505	4.65316e-05	-1.45682	3.40593e-05	-1.5821	0.000415142	-1.34147
NR_003679 // NBLA00301 // Nbla00301 // 4q34.1 // 79804 /// EU000855 // NBLA00301	NBLA00301	NR_003679	0.000413571	-1.45785	0.0115006	-1.24892	0.000137071	-1.70173
NM_012319 // SLC39A6 // solute carrier family 39 (zinc transporter), member 6 //	SLC39A6	NM_012319	0.000234374	-1.45825	0.000167117	-1.58876	0.00197811	-1.33846
NM_153333 // TCEAL8 // transcription elongation factor A (SII)-like 8 // Xq22.1	TCEAL8	NM_153333	0.00244292	-1.46004	0.00999338	1.38243	1.69907e-05	-2.94696
NM_025238 // BTBD1 // BTB (POZ) domain containing 1 // 15q24 // 53339 /// NM_001	BTBD1	NM_025238	0.00043068	-1.46128	0.000785163	-1.47932	0.00110313	-1.44347
NM_198969 // AES // amino-terminal enhancer of split // 19p13.3 // 166 /// NM_00	AES	NM_198969	0.000711249	-1.46179	0.000955288	-1.51375	0.00245704	-1.4116
NM_017837 // PIGV // phosphatidylinositol glycan anchor biosynthesis, class V //	PIGV	NM_017837	0.000612126	-1.46939	0.000825411	-1.5221	0.00212963	-1.4185
NM_018704 // CTTNBP2NL // CTTNBP2 N-terminal like // 1p13.2 // 55917 /// ENST000	CTTNBP2NL	NM_018704	0.00242746	-1.47035	0.00960147	-1.39437	0.00261401	-1.55046
NM_002865 // RAB2A // RAB2A, member RAS oncogene family // 8q12.1 // 5862 /// EN	RAB2A	NM_002865	0.000115131	-1.47044	0.000218253	-1.48739	0.000302944	-1.45368
NM_183013 // CREM // cAMP responsive element modulator // 10p11.21 // 1390 /// N	CREM	NM_183013	0.000939854	-1.47096	0.00381372	-1.40169	0.00107732	-1.54365
NM_014637 // MTFR1 // mitochondrial fission regulator 1 // 8q13.1 // 9650 /// EN	MTFR1	NM_014637	0.000717591	-1.4749	0.000628818	-1.584	0.00416523	-1.3733
NM_013436 // NCKAP1 // NCK-associated protein 1 // 2q32 // 10787 /// NM_205842 /	NCKAP1	NM_013436	5.1262e-06	-1.47556	7.06615e-06	-1.53002	2.09699e-05	-1.42305
BC015667 // KLHL29 // kelch-like 29 (Drosophila) // 2p24.1 // 114818 /// AB06750	KLHL29	BC015667	0.000429862	-1.47693	0.00175937	-1.41133	0.000515565	-1.54559
NM_018243 // SEPT11 // septin 11 // 4q21.1 // 55752 /// ENST00000264893 // SEPT1	2009-09-11	NM_018243	0.00217545	-1.47702	0.0178355	-1.32888	0.00133472	-1.64167
NM_173530 // ZNF610 // zinc finger protein 610 // 19q13.33 // 162963 /// ENST000	ZNF610	NM_173530	9.81519e-05	-1.4779	0.000686028	-1.37267	8.31427e-05	-1.59119
NM_001178 // ARNTL // aryl hydrocarbon receptor nuclear translocator-like // 11p	ARNTL	NM_001178	0.00477646	-1.47823	0.00716408	-1.51223	0.0119952	-1.445
NM_001002261 // ZFYVE27 // zinc finger, FYVE domain containing 27 // 10q24.2 //	ZFYVE27	NM_001002261	0.00100541	-1.48152	0.00254414	-1.45999	0.00174933	-1.50336
NM_001284 // AP3S1 // adaptor-related protein complex 3, sigma 1 subunit // 5q22	AP3S1	NM_001284	4.32103e-05	-1.48306	0.000212802	-1.40929	4.90366e-05	-1.5607
NM_016308 // CMPK1 // cytidine monophosphate (UMP-CMP) kinase 1, cytosolic // 1p	CMPK1	NM_016308	0.000749113	-1.48661	0.000333793	-1.70217	0.0115101	-1.29835
NM_020677 // NMRAL1 // NmrA-like family domain containing 1 // 16p13.3 // 57407	NMRAL1	NM_020677	0.00218441	-1.49004	0.00395881	-1.50382	0.00493292	-1.47638
NM_021249 // SNX6 // sorting nexin 6 // 14q13.2 // 58533 /// NM_152233 // SNX6 /	SNX6	NM_021249	0.00637056	-1.49032	0.0192237	-1.42876	0.00776334	-1.55453
NM_133502 // ZNF274 // zinc finger protein 274 // 19qter // 10782 /// NM_016325	ZNF274	NM_133502	0.00122236	-1.49271	0.00213344	-1.51403	0.00303243	-1.4717
NM_006854 // KDELR2 // KDEL (Lys-Asp-Glu-Leu) endoplasmic reticulum protein rete	KDELR2	NM_006854	0.000274411	-1.4944	0.00177625	-1.38585	0.000234898	-1.61145
NM_017548 // CDV3 // CDV3 homolog (mouse) // 3q22.1 // 55573 /// ENST00000264993	CDV3	NM_017548	0.000786753	-1.49708	0.00211136	-1.46949	0.00131908	-1.5252
NM_014064 // METTL11A // methyltransferase like 11A // 9q34.11 // 28989 /// ENST	METTL11A	NM_014064	0.00128889	-1.49746	0.0156948	-1.31526	0.000634276	-1.7049
NM_020123 // TM9SF3 // transmembrane 9 superfamily member 3 // 10q24.1 // 56889	TM9SF3	NM_020123	0.000194144	-1.49849	0.000560966	-1.4691	0.000329687	-1.52847
NM_004888 // ATP6V1G1 // ATPase, H+ transporting, lysosomal 13kDa, V1 subunit G1	ATP6V1G1	NM_004888	0.00726053	-1.49945	0.00995611	-1.5463	0.0189041	-1.45401
NM_194283 // DNAJC21 // DnaJ (Hsp40) homolog, subfamily C, member 21 // 5p13.2 /	DNAJC21	NM_194283	0.00404917	-1.50001	0.00582223	-1.54272	0.010868	-1.45849
NM_016451 // COPB1 // coatomer protein complex, subunit beta 1 // 11p15.2 // 131	COPB1	NM_016451	0.00018835	-1.50121	0.00269134	-1.32815	9.63046e-05	-1.69682
NM_018482 // DDEF1 // development and differentiation enhancing factor 1 // 8q24	DDEF1	NM_018482	0.000585732	-1.50183	0.000274621	-1.71573	0.00856528	-1.31459
NM_001008895 // CUL4A // cullin 4A // 13q34 // 8451 /// NM_003589 // CUL4A // cu	CUL4A	NM_001008895	0.000410004	-1.50212	0.000224727	-1.68921	0.00488046	-1.33575
NM_016494 // RNF181 // ring finger protein 181 // 2p11.2 // 51255 /// ENST000003	RNF181	NM_016494	0.0016703	-1.50495	0.000942373	-1.69411	0.0160163	-1.3369
NM_032424 // KIAA1826 // KIAA1826 // 11q22 // 84437 /// ENST00000301919 // KIAA1	KIAA1826	NM_032424	1.42187e-05	-1.50624	6.93406e-06	-1.70734	0.0002569	-1.32882
NM_138334 // JOSD2 // Josephin domain containing 2 // 19q13.33 // 126119 /// ENS	JOSD2	NM_138334	0.00570581	-1.50632	0.0199091	-1.42565	0.00619625	-1.59155
NM_014498 // GOLIM4 // golgi integral membrane protein 4 // 3q26.2 // 27333 ///	GOLIM4	NM_014498	0.00202718	-1.50666	0.00475122	-1.48836	0.00357012	-1.52519
NM_002717 // PPP2R2A // protein phosphatase 2 (formerly 2A), regulatory subunit	PPP2R2A	NM_002717	0.000547312	-1.5114	0.00124292	-1.50432	0.00110431	-1.51852
NM_002833 // PTPN9 // protein tyrosine phosphatase, non-receptor type 9 // 15q24	PTPN9	NM_002833	0.0020634	-1.51206	0.00358769	-1.53246	0.00489206	-1.49194
NM_001144 // AMFR // autocrine motility factor receptor // 16q21 // 267 /// ENST	AMFR	NM_001144	0.000811592	-1.51702	0.00178124	-1.51218	0.00164769	-1.52186
NM_003859 // DPM1 // dolichyl-phosphate mannosyltransferase polypeptide 1, catal	DPM1	NM_003859	0.000171782	-1.51923	0.000109049	-1.68824	0.00176002	-1.36713
NM_000640 // IL13RA2 // interleukin 13 receptor, alpha 2 // Xq13.1-q28 // 3598 /	IL13RA2	NM_000640	0.00534309	-1.51946	0.00976275	-1.52667	0.0107787	-1.51229
NM_002618 // PEX13 // peroxisomal biogenesis factor 13 // 2p14-p16 // 5194 /// E	PEX13	NM_002618	0.002408	-1.52028	0.00288266	-1.59432	0.00843372	-1.44968
NM_004800 // TM9SF2 // transmembrane 9 superfamily member 2 // 13q32.3 // 9375 /	TM9SF2	NM_004800	0.00174407	-1.52178	0.000955889	-1.72399	0.0173195	-1.34328
NM_021961 // TEAD1 // TEA domain family member 1 (SV40 transcriptional enhancer	TEAD1	NM_021961	4.55667e-05	-1.52186	1.35438e-05	-1.819	0.00202338	-1.27325
NM_006201 // PCTK1 // PCTAIRE protein kinase 1 // Xp11.3-p11.23 // 5127 /// NM_0	PCTK1	NM_006201	0.000537352	-1.52205	0.00146907	-1.49282	0.000908667	-1.55185
NM_018639 // WSB2 // WD repeat and SOCS box-containing 2 // 12q24.23 // 55884 //	WSB2	NM_018639	0.00504913	-1.52356	0.0144595	-1.46808	0.00665489	-1.58114
NM_016561 // BFAR // bifunctional apoptosis regulator // 16p13.12 // 51283 /// E	BFAR	NM_016561	0.00198978	-1.52852	0.00667573	-1.46414	0.00252082	-1.59574
NM_015987 // HEBP1 // heme binding protein 1 // 12p13.1 // 50865 /// ENST0000001	HEBP1	NM_015987	0.0078195	-1.53015	0.0171545	-1.50565	0.0124899	-1.55505
NM_021649 // TICAM2 // toll-like receptor adaptor molecule 2 // 5q23.1 // 353376	TICAM2	NM_021649	0.00182976	-1.53107	0.00294692	-1.56378	0.00475907	-1.49905
NM_003921 // BCL10 // B-cell CLL/lymphoma 10 // 1p22 // 8915 /// ENST00000394761	BCL10	NM_003921	0.00334998	-1.5352	0.00315555	-1.65049	0.0148992	-1.42795
NM_003584 // DUSP11 // dual specificity phosphatase 11 (RNA/RNP complex 1-intera	DUSP11	NM_003584	0.00142926	-1.53623	0.00403311	-1.49556	0.00218157	-1.578
NM_199482 // MOBKL3 // MOB1, Mps One Binder kinase activator-like 3 (yeast) // 2	MOBKL3	NM_199482	0.000283921	-1.53639	0.000123425	-1.77895	0.0051148	-1.3269
NM_003473 // STAM // signal transducing adaptor molecule (SH3 domain and ITAM mo	STAM	NM_003473	0.00284203	-1.53876	0.00555151	-1.54168	0.00578369	-1.53584
NM_152744 // SDK1 // sidekick homolog 1, cell adhesion molecule (chicken) // 7p2	SDK1	NM_152744	0.00233664	-1.53945	0.0114175	-1.42597	0.0021187	-1.66196
NM_005870 // SAP18 // Sin3A-associated protein, 18kDa // 13q12.11 // 10284 /// E	SAP18	NM_005870	0.00106038	-1.5395	0.000586308	-1.74579	0.0111548	-1.35758
NM_002375 // MAP4 // microtubule-associated protein 4 // 3p21 // 4134 /// NM_030	MAP4	NM_002375	0.00150569	-1.53989	0.0198672	-1.32973	0.000691602	-1.78327
NM_018569 // C4orf16 // chromosome 4 open reading frame 16 // 4q25 // 55435 ///	C4orf16	NM_018569	0.00156031	-1.54063	0.00482777	-1.4872	0.00217298	-1.59598
NM_016097 // IER3IP1 // immediate early response 3 interacting protein 1 // 18q1	IER3IP1	NM_016097	0.00375609	-1.5413	0.00342726	-1.66378	0.0170784	-1.42783
NM_000821 // GGCX // gamma-glutamyl carboxylase // 2p12 // 2677 /// ENST00000233	GGCX	NM_000821	0.000379868	-1.54158	0.0008403	-1.53885	0.000804646	-1.54432
NM_020429 // SMURF1 // SMAD specific E3 ubiquitin protein ligase 1 // 7q22.1 //	SMURF1	NM_020429	0.000222796	-1.5437	0.000155243	-1.70744	0.0019513	-1.39566
AK075118 // C1orf118 // chromosome 1 open reading frame 118 // 1p31.1 // 374987	C1orf118	AK075118	0.00370721	-1.54402	0.0188798	-1.41615	0.00308652	-1.68345
NM_001085 // SERPINA3 // serpin peptidase inhibitor, clade A (alpha-1 antiprotei	SERPINA3	NM_001085	0.00117697	-1.54426	0.00527609	-1.44886	0.0012199	-1.64595
NM_000288 // PEX7 // peroxisomal biogenesis factor 7 // 6q23.3 // 5191 /// ENST0	PEX7	NM_000288	0.00339717	-1.54606	0.00617174	-1.55836	0.00729175	-1.53385
NM_003626 // PPFIA1 // protein tyrosine phosphatase, receptor type, f polypeptid	PPFIA1	NM_003626	0.00235132	-1.5473	0.00528464	-1.53183	0.00424941	-1.56293
NM_005003 // NDUFAB1 // NADH dehydrogenase (ubiquinone) 1, alpha/beta subcomplex	NDUFAB1	NM_005003	0.000115357	-1.54984	0.000117782	-1.65544	0.000623507	-1.45098
NM_015453 // THUMPD3 // THUMP domain containing 3 // 3p25.3 // 25917 /// NM_0011	THUMPD3	NM_015453	0.00703778	-1.55004	0.0145282	-1.53551	0.0121091	-1.56471
NM_015344 // LEPROTL1 // leptin receptor overlapping transcript-like 1 // 8p21.2	LEPROTL1	NM_015344	8.21749e-05	-1.55086	3.32914e-05	-1.8104	0.00187995	-1.32853
NM_006796 // AFG3L2 // AFG3 ATPase family gene 3-like 2 (yeast) // 18p11 // 1093	AFG3L2	NM_006796	0.00107888	-1.55119	0.00285658	-1.51968	0.00178855	-1.58336
NM_002357 // MXD1 // MAX dimerization protein 1 // 2p13-p12 // 4084 /// ENST0000	MXD1	NM_002357	0.000269211	-1.55132	0.000600999	-1.54863	0.00057601	-1.55403
NM_001083893 // STRN3 // striatin, calmodulin binding protein 3 // 14q13-q21 //	STRN3	NM_001083893	0.000958089	-1.55445	0.000744621	-1.70621	0.00632816	-1.41619
NM_016275 // SELT // selenoprotein T // 3q25.1 // 51714 /// BC026350 // SELT //	SELT	NM_016275	0.00190485	-1.55473	0.0056297	-1.50365	0.00271533	-1.60755
BC054869 // C11orf70 // chromosome 11 open reading frame 70 // 11q22.1 // 85016	C11orf70	BC054869	1.57993e-05	-1.55634	8.48028e-05	-1.46397	1.71658e-05	-1.65453
NM_181698 // CCNY // cyclin Y // 10p11.21 // 219771 /// NM_145012 // CCNY // cyc	CCNY	NM_181698	0.000281981	-1.55967	0.0017476	-1.43906	0.000249002	-1.69039
NM_024942 // C10orf88 // chromosome 10 open reading frame 88 // 10q26.13 // 8000	C10orf88	NM_024942	0.00267681	-1.56142	0.00634989	-1.53655	0.0045304	-1.5867
NM_016487 // C6orf203 // chromosome 6 open reading frame 203 // 6q21 // 51250 //	C6orf203	NM_016487	0.0035644	-1.56212	0.00817156	-1.53922	0.00604034	-1.58536
NM_144498 // OSBPL2 // oxysterol binding protein-like 2 // 20q13.3 // 9885 /// N	OSBPL2	NM_144498	0.00407209	-1.56344	0.0177071	-1.44893	0.00381929	-1.68699
NM_016040 // TMED5 // transmembrane emp24 protein transport domain containing 5	TMED5	NM_016040	0.00240065	-1.56533	0.00637655	-1.5253	0.00369182	-1.6064
NM_003640 // IKBKAP // inhibitor of kappa light polypeptide gene enhancer in B-c	IKBKAP	NM_003640	0.000472598	-1.56603	0.00759838	-1.34678	0.000212415	-1.82097
NM_001031711 // ERGIC1 // endoplasmic reticulum-golgi intermediate compartment (	ERGIC1	NM_001031711	0.000399219	-1.56623	0.00223598	-1.45193	0.000373536	-1.68953
NM_153022 // C12orf59 // chromosome 12 open reading frame 59 // 12p13.2 // 12093	C12orf59	NM_153022	0.000823639	-1.5679	0.00458707	-1.44666	0.000737796	-1.69929
BC065192 // C2orf12 // chromosome 2 open reading frame 12 // 2q24.3 // 192137 //	C2orf12	BC065192	0.0059389	-1.56847	0.0122729	-1.5554	0.0104491	-1.58166
NM_003000 // SDHB // succinate dehydrogenase complex, subunit B, iron sulfur (Ip	SDHB	NM_003000	0.00162089	-1.56881	0.000890047	-1.79259	0.0162302	-1.37297
NM_018838 // NDUFA12 // NADH dehydrogenase (ubiquinone) 1 alpha subcomplex, 12 /	NDUFA12	NM_018838	0.00149131	-1.56882	0.00583718	-1.48237	0.00169712	-1.66031
NM_152705 // POLR1D // polymerase (RNA) I polypeptide D, 16kDa // 13q12.2 // 510	POLR1D	NM_152705	0.000234619	-1.57179	0.000616393	-1.54846	0.000431605	-1.59547
NM_000950 // PRRG1 // proline rich Gla (G-carboxyglutamic acid) 1 // Xp21.1 // 5	PRRG1	NM_000950	0.000666006	-1.57301	0.00368747	-1.45355	0.000608543	-1.7023
NM_133496 // SLC30A7 // solute carrier family 30 (zinc transporter), member 7 //	SLC30A7	NM_133496	0.00830132	-1.57537	0.0187595	-1.54256	0.0127733	-1.60889
NM_003709 // KLF7 // Kruppel-like factor 7 (ubiquitous) // 2q32 // 8609 /// ENST	KLF7	NM_003709	0.000174044	-1.57689	0.00312704	-1.35559	7.79426e-05	-1.83431
NM_015458 // MTMR9 // myotubularin related protein 9 // 8p23-p22 // 66036 /// EN	MTMR9	NM_015458	0.00249455	-1.57707	0.00179941	-1.75308	0.016143	-1.41873
NM_018045 // BSDC1 // BSD domain containing 1 // 1p35.1 // 55108 /// ENST0000037	BSDC1	NM_018045	0.000169269	-1.57727	0.000427002	-1.56011	0.000328719	-1.59462
NM_003144 // SSR1 // signal sequence receptor, alpha // 6p24.3 // 6745 /// ENST0	SSR1	NM_003144	0.000795359	-1.58107	0.00309211	-1.50003	0.000957067	-1.66649
NM_001655 // ARCN1 // archain 1 // 11q23.3 // 372 /// ENST00000264028 // ARCN1 /	ARCN1	NM_001655	1.04733e-06	-1.58446	9.59642e-06	-1.44011	8.03372e-07	-1.74328
NM_199203 // TMEM189-UBE2V1 // TMEM189-UBE2V1 // 20q13.2 // 387522 /// NM_199129	TMEM189-UBE2V1	NM_199203	0.000730985	-1.58496	0.00115877	-1.62773	0.00209549	-1.54331
NM_000401 // EXT2 // exostoses (multiple) 2 // 11p12-p11 // 2132 /// NM_207122 /	EXT2	NM_000401	0.000146533	-1.58511	0.00209244	-1.382	7.58939e-05	-1.81808
NM_178832 // MORN4 // MORN repeat containing 4 // 10q24.1 // 118812 /// NM_00109	MORN4	NM_178832	0.00209345	-1.58641	0.0155479	-1.41229	0.00138703	-1.78199
NM_001128930 // ENTPD4 // ectonucleoside triphosphate diphosphohydrolase 4 // 8p	ENTPD4	NM_001128930	0.00257779	-1.59158	0.00360149	-1.65076	0.0075369	-1.53452
NM_032861 // SERAC1 // serine active site containing 1 // 6q25.3 // 84947 /// EN	SERAC1	NM_032861	0.00445123	-1.59178	0.0166823	-1.48999	0.00468809	-1.70053
NM_175732 // PTPMT1 // protein tyrosine phosphatase, mitochondrial 1 // 11p11.2	PTPMT1	NM_175732	7.56309e-05	-1.5936	0.000169319	-1.59407	0.000170501	-1.59314
NM_023071 // SPATS2 // spermatogenesis associated, serine-rich 2 // 12q13.12 //	SPATS2	NM_023071	0.00069254	-1.59427	0.0127496	-1.3438	0.000278226	-1.89143
NM_015914 // TXNDC11 // thioredoxin domain containing 11 // 16p13.13 // 51061 //	TXNDC11	NM_015914	0.00107963	-1.59833	0.00237616	-1.59044	0.00213796	-1.60625
NM_130809 // PRRC1 // proline-rich coiled-coil 1 // 5q23.2 // 133619 /// ENST000	PRRC1	NM_130809	0.000147511	-1.59846	0.00769548	-1.28565	3.83396e-05	-1.98738
NM_004290 // RNF14 // ring finger protein 14 // 5q23.3-q31.1 // 9604 /// NM_1834	RNF14	NM_004290	0.00800383	-1.60221	0.0172875	-1.57615	0.0129351	-1.6287
NM_181783 // TMTC3 // transmembrane and tetratricopeptide repeat containing 3 //	TMTC3	NM_181783	0.000596577	-1.60295	0.00704092	-1.39455	0.000320274	-1.8425
NM_014023 // WDR37 // WD repeat domain 37 // 10p15.3 // 22884 /// ENST0000035822	WDR37	NM_014023	0.00106272	-1.60415	0.00407532	-1.51822	0.00126589	-1.69495
NM_024881 // SLC35E1 // solute carrier family 35, member E1 // 19p13.11 // 79939	SLC35E1	NM_024881	0.00119899	-1.60462	0.0173746	-1.36174	0.000530652	-1.89082
NM_024490 // ATP10A // ATPase, class V, type 10A // 15q11.2 // 57194 /// ENST000	ATP10A	NM_024490	0.00237307	-1.6056	0.0142723	-1.44878	0.00182126	-1.7794
NM_174923 // CCDC107 // coiled-coil domain containing 107 // 9p13.3 // 203260 //	CCDC107	NM_174923	0.00496717	-1.6063	0.013462	-1.54969	0.00690296	-1.66497
NM_145911 // ZNF23 // zinc finger protein 23 (KOX 16) // 16q22 // 7571 /// ENST0	ZNF23	NM_145911	6.68314e-05	-1.60771	5.92154e-05	-1.75075	0.000447397	-1.47637
NM_017886 // ULK4 // unc-51-like kinase 4 (C. elegans) // 3p22.1 // 54986 /// EN	ULK4	NM_017886	4.08513e-05	-1.60805	0.000333415	-1.45853	3.1906e-05	-1.77291
NM_014253 // ODZ1 // odz, odd Oz/ten-m homolog 1(Drosophila) // Xq25 // 10178 //	ODZ1	NM_014253	0.00114019	-1.60851	0.00352624	-1.55054	0.00163124	-1.66863
NM_006259 // PRKG2 // protein kinase, cGMP-dependent, type II // 4q13.1-q21.1 //	PRKG2	NM_006259	0.0043644	-1.61247	0.0120922	-1.55376	0.00603859	-1.67339
NM_182948 // PRKACB // protein kinase, cAMP-dependent, catalytic, beta // 1p36.1	PRKACB	NM_182948	0.0016543	-1.6163	0.00957088	-1.46817	0.00135682	-1.77937
NM_153816 // SNX14 // sorting nexin 14 // 6q14.3 // 57231 /// NM_020468 // SNX14	SNX14	NM_153816	0.000178642	-1.6164	0.00013296	-1.79423	0.00144522	-1.45618
NM_004161 // RAB1A // RAB1A, member RAS oncogene family // 2p14 // 5861 /// BC00	RAB1A	NM_004161	0.00176272	-1.61833	0.00194788	-1.72464	0.00701659	-1.51857
NM_015904 // EIF5B // eukaryotic translation initiation factor 5B // 2q11.2 // 9	EIF5B	NM_015904	0.00194702	-1.62126	0.00218564	-1.72511	0.00752526	-1.52367
NM_001859 // SLC31A1 // solute carrier family 31 (copper transporters), member 1	SLC31A1	NM_001859	0.00106043	-1.62347	0.00138618	-1.70126	0.00365338	-1.54923
NM_014408 // TRAPPC3 // trafficking protein particle complex 3 // 1p34.3 // 2709	TRAPPC3	NM_014408	0.000266571	-1.62671	0.000838015	-1.57531	0.000412764	-1.67979
NM_033087 // ALG2 // asparagine-linked glycosylation 2 homolog (S. cerevisiae, a	ALG2	NM_033087	0.000252848	-1.62722	0.00141083	-1.5032	0.000243248	-1.76147
NM_021132 // PPP3CB // protein phosphatase 3 (formerly 2B), catalytic subunit, b	PPP3CB	NM_021132	0.000303005	-1.62944	0.00114726	-1.55213	0.000395853	-1.71059
NM_005977 // RNF6 // ring finger protein (C3H2C3 type) 6 // 13q12.2 // 6049 ///	RNF6	NM_005977	0.000357218	-1.63195	0.00163142	-1.52879	0.000395511	-1.74206
NM_032025 // EIF2A // eukaryotic translation initiation factor 2A, 65kDa // 3q25	EIF2A	NM_032025	0.000331169	-1.63197	0.000468808	-1.69986	0.00113681	-1.56679
BC000643 // C20orf116 // chromosome 20 open reading frame 116 // 20p13 // 65992	C20orf116	BC000643	0.000651372	-1.63348	0.000885743	-1.70697	0.00223398	-1.56315
NM_012090 // MACF1 // microtubule-actin crosslinking factor 1 // 1p32-p31 // 234	MACF1	NM_012090	0.00131165	-1.63457	0.00961417	-1.45536	0.00091867	-1.83585
NM_024333 // FSD1 // fibronectin type III and SPRY domain containing 1 // 19p13.	FSD1	NM_024333	0.00455267	-1.63463	0.00493638	-1.74686	0.0164492	-1.5296
NM_005488 // TOM1 // target of myb1 (chicken) // 22q13.1 // 10043 /// ENST000003	TOM1	NM_005488	0.00515856	-1.63614	0.0141068	-1.57409	0.00707542	-1.70064
NM_002154 // HSPA4 // heat shock 70kDa protein 4 // 5q31.1-q31.2 // 3308 /// ENS	HSPA4	NM_002154	0.0063709	-1.64597	0.0122594	-1.64324	0.0119146	-1.6487
NM_020676 // ABHD6 // abhydrolase domain containing 6 // 3p14.3 // 57406 /// ENS	ABHD6	NM_020676	0.000369031	-1.6461	0.000563276	-1.70275	0.00115616	-1.59133
NM_001004356 // FGFRL1 // fibroblast growth factor receptor-like 1 // 4p16 // 53	FGFRL1	NM_001004356	0.00329669	-1.65126	0.00416841	-1.73616	0.0104524	-1.57052
NM_032299 // DCUN1D5 // DCN1, defective in cullin neddylation 1, domain containi	DCUN1D5	NM_032299	0.00019688	-1.65386	0.00054768	-1.61902	0.000346105	-1.68944
NM_018115 // SDAD1 // SDA1 domain containing 1 // 4q21.1 // 55153 /// ENST000003	SDAD1	NM_018115	0.00237534	-1.65442	0.00639325	-1.60492	0.00361202	-1.70545
NM_025219 // DNAJC5 // DnaJ (Hsp40) homolog, subfamily C, member 5 // 20q13.33 /	DNAJC5	NM_025219	1.37996e-05	-1.65683	1.99038e-05	-1.72868	5.24924e-05	-1.58797
NM_152415 // VPS37A // vacuolar protein sorting 37 homolog A (S. cerevisiae) //	VPS37A	NM_152415	0.00362904	-1.65745	0.00648495	-1.67523	0.00786072	-1.63986
NM_002647 // PIK3C3 // phosphoinositide-3-kinase, class 3 // 18q12.3 // 5289 ///	PIK3C3	NM_002647	0.000833817	-1.65927	0.000390368	-1.96124	0.0116698	-1.4038
NM_003826 // NAPG // N-ethylmaleimide-sensitive factor attachment protein, gamma	NAPG	NM_003826	0.000552932	-1.6611	0.000212419	-2.01007	0.0113407	-1.37272
NM_014953 // DIS3 // DIS3 mitotic control homolog (S. cerevisiae) // 13q22.1 //	DIS3	NM_014953	0.000196513	-1.66117	4.81106e-05	-2.12126	0.0111877	-1.30087
NM_006571 // DCTN6 // dynactin 6 // 8p12-p11 // 10671 /// ENST00000221114 // DCT	DCTN6	NM_006571	0.00442713	-1.66125	0.00891237	-1.65457	0.00830223	-1.66796
NM_015143 // METAP1 // methionyl aminopeptidase 1 // 4q23 // 23173 /// ENST00000	METAP1	NM_015143	0.0037731	-1.6616	0.00355348	-1.81059	0.0165068	-1.52487
NM_138638 // CFL2 // cofilin 2 (muscle) // 14q12 // 1073 /// NM_021914 // CFL2 /	CFL2	NM_138638	0.00041267	-1.66274	0.00103975	-1.63841	0.000766187	-1.68742
NM_016104 // RWDD1 // RWD domain containing 1 // 6q13-q22.33 // 51389 /// NM_001	RWDD1	NM_016104	0.00233929	-1.66467	0.00388415	-1.70008	0.00574448	-1.62999
NM_001128211 // NUDCD1 // NudC domain containing 1 // 8q23 // 84955 /// NM_03286	NUDCD1	NM_001128211	0.00242785	-1.66484	0.00557105	-1.64144	0.00428614	-1.68856
AY598327 // C9orf30 // chromosome 9 open reading frame 30 // 9q31.1 // 91283 ///	C9orf30	AY598327	0.000292056	-1.66541	0.00143696	-1.54773	0.000307852	-1.79204
NM_002890 // RASA1 // RAS p21 protein activator (GTPase activating protein) 1 //	RASA1	NM_002890	0.00026821	-1.66907	5.95989e-05	-2.16713	0.0178906	-1.28548
NM_006360 // EIF3M // eukaryotic translation initiation factor 3, subunit M // 1	EIF3M	NM_006360	9.9611e-05	-1.67242	0.000607308	-1.53384	9.32837e-05	-1.82352
NM_005138 // SCO2 // SCO cytochrome oxidase deficient homolog 2 (yeast) // 22q13	SCO2	NM_005138	0.00772179	-1.67346	0.0170863	-1.63961	0.0122539	-1.70801
NM_003591 // CUL2 // cullin 2 // 10p11.21 // 8453 /// ENST00000374748 // CUL2 //	CUL2	NM_003591	0.000487606	-1.67565	0.00016682	-2.0639	0.0124901	-1.36044
NM_033631 // LUZP1 // leucine zipper protein 1 // 1p36 // 7798 /// ENST000003746	LUZP1	NM_033631	0.0002611	-1.67603	0.000796748	-1.62442	0.000415764	-1.72928
BC040542 // KIAA0802 // KIAA0802 // 18p11.22 // 23255 /// NM_015210 // KIAA0802	KIAA0802	BC040542	0.00102819	-1.67757	0.00357828	-1.5946	0.00133542	-1.76486
NM_147188 // FBXO22 // F-box protein 22 // 15q24.2 // 26263 /// NM_012170 // FBX	FBXO22	NM_147188	0.000403794	-1.67759	0.00161417	-1.58336	0.00049581	-1.77743
NM_012264 // TMEM184B // transmembrane protein 184B // 22q12 // 25829 /// ENST00	TMEM184B	NM_012264	0.000933375	-1.67789	0.0043241	-1.55358	0.000959146	-1.81214
NM_031937 // TBC1D10A // TBC1 domain family, member 10A // 22q12.1-qter // 83874	TBC1D10A	NM_031937	0.00108276	-1.68037	0.00515035	-1.54969	0.00107645	-1.82208
NM_004486 // GOLGA2 // golgi autoantigen, golgin subfamily a, 2 // 9q34.11 // 28	GOLGA2	NM_004486	0.00141554	-1.68103	0.00662105	-1.54859	0.00139498	-1.82479
NM_001009909 // LUZP2 // leucine zipper protein 2 // 11p14.3 // 338645 /// ENST0	LUZP2	NM_001009909	4.1601e-05	-1.68552	0.000257085	-1.54698	3.96747e-05	-1.83647
NM_152862 // ARPC2 // actin related protein 2/3 complex, subunit 2, 34kDa // 2q3	ARPC2	NM_152862	0.00146039	-1.68863	0.00787474	-1.53301	0.00128037	-1.86005
NM_015278 // SASH1 // SAM and SH3 domain containing 1 // 6q24.3 // 23328 /// ENS	SASH1	NM_015278	0.000546229	-1.68935	0.00297963	-1.54625	0.000511684	-1.8457
NM_001001330 // REEP3 // receptor accessory protein 3 // 10q21.3 // 221035 /// E	REEP3	NM_001001330	0.000336154	-1.69106	0.000189588	-1.96014	0.00390386	-1.45892
NM_001098424 // DLG1 // discs, large homolog 1 (Drosophila) // 3q29 // 1739 ///	DLG1	NM_001098424	4.006e-06	-1.69204	1.59089e-05	-1.61551	5.68034e-06	-1.7722
NM_017824 // MARCH5 // membrane-associated ring finger (C3HC4) 5 // 10q23.32 //	2009-03-05	NM_017824	0.00037937	-1.69215	0.000640292	-1.73536	0.00106308	-1.65001
NM_002936 // RNASEH1 // ribonuclease H1 // 2p25 // 246243 /// ENST00000315212 //	RNASEH1	NM_002936	0.00750769	-1.69363	0.0157338	-1.67031	0.0126116	-1.71727
NM_001004127 // ALG11 // asparagine-linked glycosylation 11 homolog (yeast, alph	ALG11	NM_001004127	3.29144e-05	-1.69441	0.000280628	-1.51651	2.50937e-05	-1.89319
NM_017813 // IMPAD1 // inositol monophosphatase domain containing 1 // 8q12.1 //	IMPAD1	NM_017813	0.000382424	-1.69767	0.00496552	-1.44834	0.000199166	-1.98993
NM_152692 // C1GALT1C1 // C1GALT1-specific chaperone 1 // Xq24 // 29071 /// NM_0	C1GALT1C1	NM_152692	0.000357433	-1.70132	0.00474006	-1.44913	0.000184487	-1.99738
NM_018310 // BRF2 // BRF2, subunit of RNA polymerase III transcription initiatio	BRF2	NM_018310	0.00357727	-1.70338	0.0180934	-1.53412	0.0030079	-1.8913
NM_020960 // GPR107 // G protein-coupled receptor 107 // 9q34.11 // 57720 /// EN	GPR107	NM_020960	9.10928e-05	-1.70372	0.000121437	-1.79436	0.00035824	-1.61765
NM_018233 // OGFOD1 // 2-oxoglutarate and iron-dependent oxygenase domain contai	OGFOD1	NM_018233	0.00306244	-1.70615	0.0076555	-1.66198	0.00485972	-1.75149
NM_016246 // HSD17B14 // hydroxysteroid (17-beta) dehydrogenase 14 // 19q13.33 /	HSD17B14	NM_016246	0.00423203	-1.70616	0.00817953	1.70779	2.44197e-05	-4.97134
NM_001040445 // ASB1 // ankyrin repeat and SOCS box-containing 1 // 2q37 // 5166	ASB1	NM_001040445	0.00326688	-1.70831	0.00793687	-1.66842	0.0052886	-1.74915
NM_003359 // UGDH // UDP-glucose dehydrogenase // 4p15.1 // 7358 /// ENST0000031	UGDH	NM_003359	0.00158319	-1.71115	0.00627358	-1.59636	0.00177349	-1.8342
NM_176824 // BBS7 // Bardet-Biedl syndrome 7 // 4q27 // 55212 /// NM_018190 // B	BBS7	NM_176824	0.000472561	-1.71422	0.00105427	-1.70774	0.000979517	-1.72072
NM_000998 // RPL37A // ribosomal protein L37a // 2q35 // 6168 /// ENST0000035968	RPL37A	NM_000998	0.00389491	-1.71456	0.0167678	-1.56709	0.00370396	-1.8759
NM_016146 // TRAPPC4 // trafficking protein particle complex 4 // 11q23.3 // 513	TRAPPC4	NM_016146	0.000702177	-1.71468	0.000471288	-1.95559	0.00586159	-1.50345
NM_024715 // TXNDC15 // thioredoxin domain containing 15 // 5q31.1 // 79770 ///	TXNDC15	NM_024715	9.07832e-05	-1.71569	7.26279e-05	-1.9124	0.000689959	-1.53922
NM_016306 // DNAJB11 // DnaJ (Hsp40) homolog, subfamily B, member 11 // 3q27.3 /	DNAJB11	NM_016306	9.06615e-05	-1.71636	0.000179668	-1.73708	0.000229916	-1.69588
NM_001008211 // OPTN // optineurin // 10p13 // 10133 /// NM_001008213 // OPTN //	OPTN	NM_001008211	0.00106601	-1.71668	0.00274939	-1.67857	0.00181319	-1.75565
NM_018475 // TMEM165 // transmembrane protein 165 // 4q12 // 55858 /// ENST00000	TMEM165	NM_018475	0.000430912	-1.71727	0.000270254	-1.97396	0.00416543	-1.49397
NM_014041 // SPCS1 // signal peptidase complex subunit 1 homolog (S. cerevisiae)	SPCS1	NM_014041	8.45988e-07	-1.71781	7.57513e-06	-1.53828	6.60149e-07	-1.9183
NM_173485 // TSHZ2 // teashirt zinc finger homeobox 2 // 20q13.2 // 128553 /// E	TSHZ2	NM_173485	2.43338e-05	-1.71943	6.89712e-05	-1.68514	4.51214e-05	-1.75442
NM_031445 // AMMECR1L // AMME chromosomal region gene 1-like // 2q21 // 83607 //	AMMECR1L	NM_031445	0.000436498	-1.71995	0.000205398	-2.05119	0.00657221	-1.44219
NM_032810 // ATAD1 // ATPase family, AAA domain containing 1 // 10q23.2 // 84896	ATAD1	NM_032810	0.000681588	-1.72019	0.000646941	-1.88233	0.00358745	-1.57203
NM_000303 // PMM2 // phosphomannomutase 2 // 16p13.3-p13.2 // 5373 /// ENST00000	PMM2	NM_000303	0.00058715	-1.72182	0.000781051	-1.81254	0.00208127	-1.63564
AF226729 // COX16 // COX16 cytochrome c oxidase assembly homolog (S. cerevisiae)	COX16	AF226729	6.5704e-05	-1.72305	1.88961e-05	-2.18245	0.00302815	-1.36036
NM_017823 // DUSP23 // dual specificity phosphatase 23 // 1q23.2 // 54935 /// EN	DUSP23	NM_017823	0.00158205	-1.72496	0.00141145	-1.90351	0.00826905	-1.56315
NM_025015 // HSPA12A // heat shock 70kDa protein 12A // 10q26.12 // 259217 /// E	HSPA12A	NM_025015	9.75923e-05	-1.72637	0.000486067	1.60268	4.88312e-07	-4.77657
NM_001794 // CDH4 // cadherin 4, type 1, R-cadherin (retinal) // 20q13.3 // 1002	CDH4	NM_001794	0.000253318	-1.72819	0.0012838	-1.59457	0.00026272	-1.873
NM_002605 // PDE8A // phosphodiesterase 8A // 15q25.3 // 5151 /// NM_173454 // P	PDE8A	NM_002605	0.000119705	-1.73031	6.12252e-05	-2.03957	0.00177207	-1.46795
NM_002902 // RCN2 // reticulocalbin 2, EF-hand calcium binding domain // 15q23 /	RCN2	NM_002902	0.000779115	-1.7312	0.00244705	-1.66091	0.00113147	-1.80447
NM_012216 // MID2 // midline 2 // Xq22 // 11043 /// NM_052817 // MID2 // midline	MID2	NM_012216	7.80356e-05	-1.73451	0.00113731	1.4764	5.3903e-07	-4.4418
NM_173475 // DCUN1D3 // DCN1, defective in cullin neddylation 1, domain containi	DCUN1D3	NM_173475	0.000362632	-1.73651	0.00416551	-1.48722	0.000205018	-2.02758
NM_022089 // ATP13A2 // ATPase type 13A2 // 1p36 // 23400 /// ENST00000326735 //	ATP13A2	NM_022089	0.000672982	-1.73654	0.00979252	-1.4472	0.000313031	-2.08373
NM_000320 // QDPR // quinoid dihydropteridine reductase // 4p15.31 // 5860 /// E	QDPR	NM_000320	0.00594682	-1.73698	0.0160112	-1.66333	0.00812318	-1.8139
NM_006979 // SLC39A7 // solute carrier family 39 (zinc transporter), member 7 //	SLC39A7	NM_006979	0.00262964	-1.73751	0.00350143	-1.8253	0.00808827	-1.65395
NM_153261 // TMEM188 // transmembrane protein 188 // 16q12.1 // 255919 /// BC036	TMEM188	NM_153261	0.00329828	-1.73929	0.0185692	-1.54428	0.00256919	-1.95892
NM_003047 // SLC9A1 // solute carrier family 9 (sodium/hydrogen exchanger), memb	SLC9A1	NM_003047	0.000131411	-1.74044	0.00175704	-1.48455	7.12308e-05	-2.04044
NM_015160 // PMPCA // peptidase (mitochondrial processing) alpha // 9q34.3 // 23	PMPCA	NM_015160	0.00229214	-1.74367	0.00777052	-1.6438	0.00283777	-1.84962
NM_006947 // SRP72 // signal recognition particle 72kDa // 4q11 // 6731 /// ENST	SRP72	NM_006947	5.12353e-05	-1.74393	0.000125312	-1.73052	0.000107198	-1.75744
NM_018268 // WDR41 // WD repeat domain 41 // 5q14.1 // 55255 /// ENST00000296679	WDR41	NM_018268	0.000567397	-1.74488	0.000719879	-1.84927	0.0021299	-1.64638
NM_032233 // SETD3 // SET domain containing 3 // 14q32.2 // 84193 /// NM_199123	SETD3	NM_032233	0.00315451	-1.74568	0.00247625	-1.96539	0.0177041	-1.55053
NM_015530 // GORASP2 // golgi reassembly stacking protein 2, 55kDa // 2q31.1-q31	GORASP2	NM_015530	7.46597e-06	-1.74785	0.00101673	-1.30833	1.48925e-06	-2.33502
NM_001015882 // DNAJC25 // DnaJ (Hsp40) homolog, subfamily C , member 25 // 9q31	DNAJC25	NM_001015882	1.81983e-05	-1.75067	6.33548e-05	-1.68286	2.81881e-05	-1.82121
NM_020444 // KIAA1191 // KIAA1191 // 5q35.2 // 57179 /// NM_001079685 // KIAA119	KIAA1191	NM_020444	0.00147084	-1.75199	0.00109322	-1.98516	0.0098161	-1.5462
NM_005032 // PLS3 // plastin 3 (T isoform) // Xq23 // 5358 /// ENST00000289290 /	PLS3	NM_005032	0.00171003	-1.7542	0.0183865	-1.47365	0.000888967	-2.08815
NM_004663 // RAB11A // RAB11A, member RAS oncogene family // 15q21.3-q22.31 // 8	RAB11A	NM_004663	0.000120049	-1.7544	6.95091e-05	-2.04411	0.00145386	-1.50576
NM_018017 // C10orf118 // chromosome 10 open reading frame 118 // 10q25.3 // 550	C10orf118	NM_018017	1.12998e-05	-1.75487	4.30763e-05	-1.67402	1.63291e-05	-1.83963
NM_183421 // FBXO25 // F-box protein 25 // 8p23.3|tdb9938 // 26260 /// NM_183420	FBXO25	NM_183421	0.000293259	-1.7551	0.0171666	-1.32729	6.86963e-05	-2.32079
NM_001005743 // NUMB // numb homolog (Drosophila) // 14q24.3 // 8650 /// NM_0037	NUMB	NM_001005743	0.000163633	-1.75546	0.000184088	-1.88928	0.000768402	-1.63112
NM_016142 // HSD17B12 // hydroxysteroid (17-beta) dehydrogenase 12 // 11p11.2 //	HSD17B12	NM_016142	0.000623694	-1.75579	0.000351171	-2.06036	0.00681319	-1.49625
AK098818 // ZDHHC20 // zinc finger, DHHC-type containing 20 // 13q12.11 // 25383	ZDHHC20	AK098818	0.00352109	-1.75622	0.00686806	-1.75835	0.00700442	-1.7541
NM_012142 // CCNDBP1 // cyclin D-type binding-protein 1 // 15q14-q15 // 23582 //	CCNDBP1	NM_012142	0.00117431	-1.75676	0.000562569	-2.11242	0.0151031	-1.46099
NM_000161 // GCH1 // GTP cyclohydrolase 1 // 14q22.1-q22.2 // 2643 /// NM_001024	GCH1	NM_000161	0.00587236	-1.75698	0.00780168	-1.84345	0.0163212	-1.67457
NM_007118 // TRIO // triple functional domain (PTPRF interacting) // 5p15.2 // 7	TRIO	NM_007118	0.00208041	-1.7571	0.0123124	-1.56068	0.00163916	-1.97824
NM_002979 // SCP2 // sterol carrier protein 2 // 1p32 // 6342 /// NM_001007098 /	SCP2	NM_002979	0.00454436	-1.76424	0.00650709	-1.83509	0.0120696	-1.69613
NM_003676 // DEGS1 // degenerative spermatocyte homolog 1, lipid desaturase (Dro	DEGS1	NM_003676	0.00017282	-1.76498	0.000318837	-1.79896	0.000459587	-1.73163
NM_018184 // ARL8B // ADP-ribosylation factor-like 8B // 3p26.2 // 55207 /// ENS	ARL8B	NM_018184	5.64077e-05	-1.76884	0.00091866	-1.48731	2.80853e-05	-2.10366
NM_002211 // ITGB1 // integrin, beta 1 (fibronectin receptor, beta polypeptide,	ITGB1	NM_002211	0.000798168	-1.77003	0.0037	-1.62813	0.000829395	-1.92431
NM_003968 // UBA3 // ubiquitin-like modifier activating enzyme 3 // 3p24.3-p13 /	UBA3	NM_003968	0.00232977	-1.77076	0.00181967	-1.9997	0.0137345	-1.56802
NM_025147 // COQ10B // coenzyme Q10 homolog B (S. cerevisiae) // 2q33.1 // 80219	COQ10B	NM_025147	9.5729e-05	-1.77435	4.97457e-05	-2.10216	0.00140248	-1.49766
NM_020368 // UTP3 // UTP3, small subunit (SSU) processome component, homolog (S.	UTP3	NM_020368	0.00800311	-1.77439	0.015322	-1.7682	0.0145623	-1.78061
NM_002797 // PSMB5 // proteasome (prosome, macropain) subunit, beta type, 5 // 1	PSMB5	NM_002797	0.000376128	-1.77528	0.00161222	-1.65423	0.000437449	-1.90519
NM_033407 // DOCK7 // dedicator of cytokinesis 7 // 1p31.3 // 85440 /// ENST0000	DOCK7	NM_033407	0.000389201	-1.77641	0.000197235	-2.11863	0.00526735	-1.48946
NM_001355 // DDT // D-dopachrome tautomerase // 22q11.23 // 1652 /// NM_00108439	DDT	NM_001355	0.000762942	-1.78164	0.0004801	-2.06917	0.00691938	-1.53406
NM_004162 // RAB5A // RAB5A, member RAS oncogene family // 3p24-p22 // 5868 ///	RAB5A	NM_004162	0.000170208	-1.78206	0.00861589	-1.36296	4.44529e-05	-2.33003
NM_021199 // SQRDL // sulfide quinone reductase-like (yeast) // 15q15 // 58472 /	SQRDL	NM_021199	0.000920906	-1.78423	0.00139939	-1.8532	0.00271428	-1.71783
NM_016147 // PPME1 // protein phosphatase methylesterase 1 // 11q13.4 // 51400 /	PPME1	NM_016147	0.00104826	-1.78479	0.000539436	-2.13437	0.0122917	-1.49246
NM_006411 // AGPAT1 // 1-acylglycerol-3-phosphate O-acyltransferase 1 (lysophosp	AGPAT1	NM_006411	0.00112896	-1.78591	0.00231233	-1.78946	0.00239274	-1.78237
NM_000561 // GSTM1 // glutathione S-transferase M1 // 1p13.3 // 2944 /// NM_1464	GSTM1	NM_000561	0.00318215	-1.78754	1.07529e-05	-6.64048	0.00206872	2.0782
NM_004627 // WRB // tryptophan rich basic protein // 21q22.3 // 7485 /// ENST000	WRB	NM_004627	1.38228e-05	-1.78847	0.000260221	-1.49272	6.59147e-06	-2.14282
NM_012286 // MORF4L2 // mortality factor 4 like 2 // Xq22 // 9643 /// ENST000003	MORF4L2	NM_012286	0.000435515	-1.78852	0.0109465	-1.41917	0.000151952	-2.254
NM_005776 // CNIH // cornichon homolog (Drosophila) // 14q22.2 // 10175 /// ENST	CNIH	NM_005776	0.000238613	-1.78867	0.000838747	-1.7027	0.000336477	-1.87898
BC066301 // MGC87042 // similar to Six transmembrane epithelial antigen of prost	MGC87042	BC066301	0.00725861	-1.78874	0.0119837	-1.82122	0.0155611	-1.75684
NM_016353 // ZDHHC2 // zinc finger, DHHC-type containing 2 // 8p21.3-p22 // 5120	ZDHHC2	NM_016353	0.00331516	-1.79469	0.0132911	-1.64601	0.00341222	-1.95681
NM_018710 // TMEM55A // transmembrane protein 55A // 8q21.3 // 55529 /// ENST000	TMEM55A	NM_018710	8.2277e-05	-1.79549	2.19743e-05	-2.34191	0.00434902	-1.37656
NM_001078645 // CDC16 // cell division cycle 16 homolog (S. cerevisiae) // 13q34	CDC16	NM_001078645	0.000151327	-1.79619	0.000317834	-1.80658	0.000353983	-1.78586
NM_130782 // RGS18 // regulator of G-protein signaling 18 // 1q31.2 // 64407 ///	RGS18	NM_130782	0.000199225	-1.79741	0.000325156	-1.85799	0.000600279	-1.7388
NM_145725 // TRAF3 // TNF receptor-associated factor 3 // 14q32.32 // 7187 /// N	TRAF3	NM_145725	0.000178314	-1.79923	0.00367466	-1.46405	7.37279e-05	-2.21116
NM_033121 // ANKRD13A // ankyrin repeat domain 13A // 12q24.11 // 88455 /// ENST	ANKRD13A	NM_033121	0.00121635	-1.79965	0.0190533	-1.45654	0.000511622	-2.2236
NM_002337 // LRPAP1 // low density lipoprotein receptor-related protein associat	LRPAP1	NM_002337	5.57165e-06	-1.80044	0.000240429	-1.42166	1.78021e-06	-2.28014
NM_025181 // SLC35F5 // solute carrier family 35, member F5 // 2q14.1 // 80255 /	SLC35F5	NM_025181	8.31726e-06	-1.80166	3.20454e-05	-1.71393	1.19732e-05	-1.89388
NM_032027 // TM2D1 // TM2 domain containing 1 // 1p31.3 // 83941 /// ENST0000037	TM2D1	NM_032027	0.00014014	-1.80534	0.00030758	-1.80754	0.000314616	-1.80314
NM_012210 // TRIM32 // tripartite motif-containing 32 // 9q33.1 // 22954 /// NM_	TRIM32	NM_012210	0.000934695	-1.80659	0.00142446	-1.87722	0.00274287	-1.73861
NM_020456 // C13orf1 // chromosome 13 open reading frame 1 // 13q14 // 57213 ///	C13orf1	NM_020456	0.00216767	-1.80686	0.00283266	-1.91044	0.00695791	-1.70889
NM_181706 // DNAJC24 // DnaJ (Hsp40) homolog, subfamily C, member 24 // 11p13 //	DNAJC24	NM_181706	0.000338617	-1.80719	0.00013773	-2.2341	0.00670482	-1.46185
NM_024295 // DERL1 // Der1-like domain family, member 1 // 8q24.13 // 79139 ///	DERL1	NM_024295	8.54958e-05	-1.80761	2.67736e-05	-2.3105	0.00321219	-1.41417
BC001528 // GNA11 // guanine nucleotide binding protein (G protein), alpha 11 (G	GNA11	BC001528	0.00239687	-1.81043	0.00230494	-1.99527	0.010866	-1.64271
NM_006442 // DRAP1 // DR1-associated protein 1 (negative cofactor 2 alpha) // 11	DRAP1	NM_006442	0.00138913	-1.81084	0.00186414	-1.91036	0.00453081	-1.7165
NM_022571 // GPR135 // G protein-coupled receptor 135 // 14q23.1 // 64582 /// EN	GPR135	NM_022571	0.00086649	-1.81121	0.00439098	-1.64371	0.000832968	-1.99577
NM_014473 // DIMT1L // DIM1 dimethyladenosine transferase 1-like (S. cerevisiae)	DIMT1L	NM_014473	0.0012974	-1.8144	0.00698058	-1.62834	0.00115135	-2.02171
NM_022763 // FNDC3B // fibronectin type III domain containing 3B // 3q26.31 // 6	FNDC3B	NM_022763	2.52899e-05	-1.81463	0.000115325	-1.69451	3.09543e-05	-1.94325
NM_017909 // RMND1 // required for meiotic nuclear division 1 homolog (S. cerevi	RMND1	NM_017909	0.000133531	-1.81483	0.000385036	-1.76517	0.000230921	-1.86588
NM_032380 // GFM2 // G elongation factor, mitochondrial 2 // 5q13 // 84340 /// N	GFM2	NM_032380	0.000195702	-1.81519	0.000134636	-2.08785	0.00176264	-1.57813
NM_018394 // ABHD10 // abhydrolase domain containing 10 // 3q13.2 // 55347 /// E	ABHD10	NM_018394	0.00227172	-1.81624	0.00234936	-1.98272	0.00950064	-1.66374
NM_145169 // SFT2D1 // SFT2 domain containing 1 // 6q27 // 113402 /// ENST000003	SFT2D1	NM_145169	0.00037474	-1.8187	0.000550919	-1.90253	0.00122309	-1.73857
NM_145034 // TOR1AIP2 // torsin A interacting protein 2 // 1q25.2 // 163590 ///	TOR1AIP2	NM_145034	0.000358908	-1.82245	0.00168939	-1.6771	0.000387662	-1.9804
NM_002268 // KPNA4 // karyopherin alpha 4 (importin alpha 3) // 3q25.33 // 3840	KPNA4	NM_002268	2.50106e-05	-1.82335	0.000186255	-1.62751	2.11002e-05	-2.04276
NM_004581 // RABGGTA // Rab geranylgeranyltransferase, alpha subunit // 14q11.2	RABGGTA	NM_004581	0.00177485	-1.82712	0.0197361	-1.5092	0.000898073	-2.212
NM_020960 // GPR107 // G protein-coupled receptor 107 // 9q34.11 // 57720 /// EN	GPR107	NM_020960	9.78269e-05	-1.82937	3.91569e-05	-2.26837	0.00225625	-1.47533
NM_016127 // TMEM66 // transmembrane protein 66 // 8p12 // 51669 /// ENST0000025	TMEM66	NM_016127	7.3762e-05	-1.83111	0.000132502	-1.87695	0.000209095	-1.78639
NM_001219 // CALU // calumenin // 7q32.1 // 813 /// ENST00000249364 // CALU // c	CALU	NM_001219	0.00131628	-1.83303	0.00228413	-1.87358	0.00326396	-1.79337
NM_181716 // PRR6 // proline rich 6 // 17p11.2 // 201161 /// ENST00000299736 //	PRR6	NM_181716	0.0024016	-1.8399	0.00658692	1.7691	1.41873e-05	-5.98883
NM_020443 // NAV1 // neuron navigator 1 // 1q32.3 // 89796 /// ENST00000295624 /	NAV1	NM_020443	8.64175e-05	-1.84163	0.000676169	-1.62494	6.78512e-05	-2.08721
NM_182916 // TRNT1 // tRNA nucleotidyl transferase, CCA-adding, 1 // --- // 5109	TRNT1	NM_182916	0.00110189	-1.84392	0.0184567	-1.47298	0.000448953	-2.30828
NM_203472 // SELS // selenoprotein S // 15q26.3 // 55829 /// NM_018445 // SELS /	SELS	NM_203472	0.000806121	-1.84433	0.00242564	-1.76923	0.00121396	-1.92262
NM_005401 // PTPN14 // protein tyrosine phosphatase, non-receptor type 14 // 1q3	PTPN14	NM_005401	0.00130587	-1.84951	0.00922665	-1.60575	0.000940189	-2.13029
NM_002887 // RARS // arginyl-tRNA synthetase // 5q35.1 // 5917 /// ENST000002315	RARS	NM_002887	0.000606308	-1.85005	0.0011292	-1.88042	0.00148466	-1.82018
NM_004327 // BCR // breakpoint cluster region // 22q11|22q11.23 // 613 /// NM_02	BCR	NM_004327	1.13695e-05	-1.85005	0.0127963	1.20636	1.91926e-07	-4.12902
NM_022737 // LPPR2 // lipid phosphate phosphatase-related protein type 2 // 19p1	LPPR2	NM_022737	0.00190427	-1.85331	0.00210535	-2.01049	0.00751123	-1.70841
NM_001724 // BPGM // 2,3-bisphosphoglycerate mutase // 7q31-q34 // 669 /// NM_19	BPGM	NM_001724	0.00124951	-1.85388	0.00117801	-2.05632	0.00625576	-1.67137
NM_014614 // PSME4 // proteasome (prosome, macropain) activator subunit 4 // 2p1	PSME4	NM_014614	0.000202467	-1.85586	0.000194116	-2.05329	0.0011508	-1.67741
NM_003825 // SNAP23 // synaptosomal-associated protein, 23kDa // 15q15.1 // 8773	SNAP23	NM_003825	0.003226	-1.8576	0.0071838	-1.82866	0.00568716	-1.88701
NM_000126 // ETFA // electron-transfer-flavoprotein, alpha polypeptide // 15q23-	ETFA	NM_000126	0.000570947	-1.86158	0.000878684	-1.93807	0.00172158	-1.78811
NM_020648 // TWSG1 // twisted gastrulation homolog 1 (Drosophila) // 18p11.3 //	TWSG1	NM_020648	0.000234921	-1.8637	0.0118565	-1.38925	6.00643e-05	-2.50017
NM_001802 // CDR2 // cerebellar degeneration-related protein 2, 62kDa // 16p12.3	CDR2	NM_001802	0.0022052	-1.86695	0.0116683	-1.65706	0.00188654	-2.10343
NM_173471 // SLC25A26 // solute carrier family 25, member 26 // 3p14.1 // 115286	SLC25A26	NM_173471	0.000868956	-1.86862	0.00208249	-1.83926	0.00161061	-1.89845
NM_024116 // JOSD3 // Josephin domain containing 3 // 11q21 // 79101 /// NR_0029	JOSD3	NM_024116	0.00129763	-1.86872	0.00244791	-1.89106	0.00295449	-1.84664
NM_002718 // PPP2R3A // protein phosphatase 2 (formerly 2A), regulatory subunit	PPP2R3A	NM_002718	3.28239e-05	-1.86953	0.0071349	-1.29899	5.26244e-06	-2.69065
NM_015920 // RPS27L // ribosomal protein S27-like // 15q22.2 // 51065 /// ENST00	RPS27L	NM_015920	0.000102304	-1.87187	0.000366586	-1.7776	0.0001471	-1.97114
NM_018941 // CLN8 // ceroid-lipofuscinosis, neuronal 8 (epilepsy, progressive wi	CLN8	NM_018941	0.000852655	-1.87532	0.00920103	-1.56298	0.000472221	-2.25009
NM_006423 // RABAC1 // Rab acceptor 1 (prenylated) // 19q13.2 // 10567 /// ENST0	RABAC1	NM_006423	0.00375582	-1.87909	0.00911705	-1.82503	0.00598889	-1.93475
NM_001570 // IRAK2 // interleukin-1 receptor-associated kinase 2 // 3p25.3 // 36	IRAK2	NM_001570	0.0067628	-1.88096	0.0122921	-1.89179	0.0132808	-1.8702
NM_144713 // FAM82A1 // family with sequence similarity 82, member A1 // 2p22.2	FAM82A1	NM_144713	0.000708691	-1.8811	0.00119137	-1.93668	0.00191155	-1.82712
NM_003262 // SEC62 // SEC62 homolog (S. cerevisiae) // 3q26.2 // 7095 /// ENST00	SEC62	NM_003262	3.42982e-05	-1.88145	4.05959e-05	-2.03136	0.000161513	-1.74259
NM_033386 // MICALL1 // MICAL-like 1 // 22q13.1-q13.2 // 85377 /// ENST000002159	MICALL1	NM_033386	0.00449386	-1.88318	0.0143636	-1.75778	0.00543982	-2.01752
NM_016418 // NF2 // neurofibromin 2 (merlin) // 22q12.2 // 4771 /// NM_181832 //	NF2	NM_016418	0.00493996	-1.8921	0.0107023	-1.86089	0.00850109	-1.92383
NM_194285 // SPTY2D1 // SPT2, Suppressor of Ty, domain containing 1 (S. cerevisi	SPTY2D1	NM_194285	0.00432929	-1.89266	0.0119505	-1.80233	0.0060165	-1.98752
NM_016410 // CHMP5 // chromatin modifying protein 5 // 9p13.3 // 51510 /// ENST0	CHMP5	NM_016410	0.000272344	-1.8948	0.000176234	-2.22183	0.0026174	-1.6159
NM_003136 // SRP54 // signal recognition particle 54kDa // 14q13.2 // 6729 /// E	SRP54	NM_003136	0.000510473	-1.89491	0.000226204	-2.35515	0.00832227	-1.52462
NM_014905 // GLS // glutaminase // 2q32-q34 // 2744 /// ENST00000320717 // GLS /	GLS	NM_014905	0.00053	-1.89648	0.0156397	-1.44398	0.000166595	-2.49078
NM_005907 // MAN1A1 // mannosidase, alpha, class 1A, member 1 // 6q22 // 4121 //	MAN1A1	NM_005907	0.00148266	-1.89948	0.00317012	1.89017	7.27845e-06	-6.81977
NM_016021 // UBE2J1 // ubiquitin-conjugating enzyme E2, J1 (UBC6 homolog, yeast)	UBE2J1	NM_016021	0.000267042	-1.90027	0.00100684	-1.7847	0.000352427	-2.02331
NM_006701 // TXNL4A // thioredoxin-like 4A // 18q23 // 10907 /// ENST00000269601	TXNL4A	NM_006701	0.000239273	-1.9014	0.000123464	-2.30607	0.00329893	-1.56774
NM_020733 // HEG1 // HEG homolog 1 (zebrafish) // 3q21.2 // 57493 /// ENST000003	HEG1	NM_020733	0.00805097	-1.9058	0.0194243	-1.83232	0.0116885	-1.98223
NM_001085411 // C5orf33 // chromosome 5 open reading frame 33 // 5p13.2 // 13368	C5orf33	NM_001085411	0.000456377	-1.90841	0.00668952	-1.55004	0.000217656	-2.34963
NM_001743 // CALM2 // calmodulin 2 (phosphorylase kinase, delta) // 2p21 // 805	CALM2	NM_001743	0.00141954	-1.90981	0.0011765	-2.17	0.00825106	-1.68082
NM_198721 // COL25A1 // collagen, type XXV, alpha 1 // 4q25 // 84570 /// NM_0325	COL25A1	NM_198721	0.000806922	-1.91208	0.00771614	-1.60621	0.000487355	-2.2762
NM_020154 // C15orf24 // chromosome 15 open reading frame 24 // 15q14 // 56851 /	C15orf24	NM_020154	0.00148777	-1.91268	0.00201176	-2.02528	0.00477936	-1.80633
NM_001127393 // C14orf2 // chromosome 14 open reading frame 2 // 14q32.33 // 955	C14orf2	NM_001127393	0.000231165	-1.91627	0.000456221	-1.94111	0.00056481	-1.89174
AK294004 // ORAOV1 // oral cancer overexpressed 1 // 11q13.2 // 220064 /// ENST0	ORAOV1	AK294004	0.000206316	-1.91848	0.0137531	-1.38345	4.68352e-05	-2.66043
NM_001098801 // C18orf19 // chromosome 18 open reading frame 19 // 18p11.21 // 1	C18orf19	NM_001098801	0.00205248	-1.92125	0.0194274	-1.58517	0.00114315	-2.32858
NM_144569 // SPOCD1 // SPOC domain containing 1 // 1p35.2 // 90853 /// ENST00000	SPOCD1	NM_144569	0.00494566	-1.92143	0.00605444	-2.05886	0.0154051	-1.79316
NM_002863 // PYGL // phosphorylase, glycogen, liver // 14q21-q22 // 5836 /// ENS	PYGL	NM_002863	0.00398915	-1.9226	0.00546024	-2.02674	0.011314	-1.8238
NM_020122 // KCMF1 // potassium channel modulatory factor 1 // 2p11.2 // 56888 /	KCMF1	NM_020122	0.000813239	-1.9235	0.000899154	-2.09824	0.00349002	-1.7633
NM_005605 // PPP3CC // protein phosphatase 3 (formerly 2B), catalytic subunit, g	PPP3CC	NM_005605	6.26236e-05	-1.92435	2.49415e-05	-2.42887	0.00150942	-1.52463
NM_022818 // MAP1LC3B // microtubule-associated protein 1 light chain 3 beta //	MAP1LC3B	NM_022818	0.00187951	-1.92586	0.00481901	-1.86732	0.0030604	-1.98623
NM_024298 // MBOAT7 // membrane bound O-acyltransferase domain containing 7 // 1	MBOAT7	NM_024298	0.00345695	-1.92854	0.011691	-1.78907	0.00410496	-2.0789
NM_020755 // SERINC1 // serine incorporator 1 // 6q22.31 // 57515 /// ENST000003	SERINC1	NM_020755	0.00134277	-1.93416	0.00175752	-2.06006	0.00451934	-1.81596
NM_014445 // SERP1 // stress-associated endoplasmic reticulum protein 1 // 3q25.	SERP1	NM_014445	0.00062542	-1.93456	0.0147017	-1.48667	0.000219812	-2.51739
NM_022807 // SNRPN // small nuclear ribonucleoprotein polypeptide N // 15q11.2 /	SNRPN	NM_022807	8.74448e-05	-1.93584	0.00212295	-1.52507	3.4215e-05	-2.45724
NM_182734 // PLCB1 // phospholipase C, beta 1 (phosphoinositide-specific) // 20p	PLCB1	NM_182734	4.80927e-05	-1.93703	0.0160286	1.27794	7.1558e-07	-4.79497
NM_020150 // SAR1A // SAR1 gene homolog A (S. cerevisiae) // 10q22.1 // 56681 //	SAR1A	NM_020150	7.9948e-05	-1.94272	0.000489369	-1.73865	7.52404e-05	-2.17076
NM_006335 // TIMM17A // translocase of inner mitochondrial membrane 17 homolog A	TIMM17A	NM_006335	0.000209602	-1.94421	0.000505722	-1.92236	0.000420757	-1.96631
NM_004462 // FDFT1 // farnesyl-diphosphate farnesyltransferase 1 // 8p23.1-p22 /	FDFT1	NM_004462	0.000149976	-1.94482	0.000454605	-1.87382	0.000246532	-2.0185
AK297430 // FAM59A // family with sequence similarity 59, member A // 18q12.1 //	FAM59A	AK297430	0.00108505	-1.94494	0.00405047	-1.80549	0.00132048	-2.09516
NM_000925 // PDHB // pyruvate dehydrogenase (lipoamide) beta // 3p21.1-p14.2 //	PDHB	NM_000925	0.000652702	-1.95094	0.00231991	-1.82948	0.000860148	-2.08047
NM_032374 // C14orf153 // chromosome 14 open reading frame 153 // 14q32.33 // 84	C14orf153	NM_032374	6.53912e-05	-1.95238	0.000177705	-1.90963	0.000122702	-1.99609
NM_004866 // SCAMP1 // secretory carrier membrane protein 1 // 5q13.3-q14.1 // 9	SCAMP1	NM_004866	0.00123385	-1.95428	0.0110495	-1.63205	0.000752208	-2.34013
NM_003129 // SQLE // squalene epoxidase // 8q24.1 // 6713 /// ENST00000265896 //	SQLE	NM_003129	0.00126606	-1.95885	0.00292231	-1.93075	0.0023617	-1.98735
NM_005113 // GOLGA5 // golgi autoantigen, golgin subfamily a, 5 // 14q32.12-q32.	GOLGA5	NM_005113	0.00100607	-1.95923	0.00246003	-1.91934	0.00180862	-1.99995
NM_002750 // MAPK8 // mitogen-activated protein kinase 8 // 10q11.22 // 5599 ///	MAPK8	NM_002750	0.00030103	-1.96051	0.000119104	-2.5055	0.00634211	-1.53407
NM_032256 // TMEM117 // transmembrane protein 117 // 12q12 // 84216 /// ENST0000	TMEM117	NM_032256	0.000740695	-1.96241	0.0109976	1.56469	6.60306e-06	-6.02574
NM_001102 // ACTN1 // actinin, alpha 1 // 14q24.1-q24.2|14q24|14q22-q24 // 87 //	ACTN1	NM_001102	0.000320187	-1.96554	0.011846	-1.45878	9.31711e-05	-2.64834
NM_019066 // MAGEL2 // MAGE-like 2 // 15q11-q12 // 54551 /// BC063834 // MAGEL2	MAGEL2	NM_019066	0.00440881	-1.96912	0.00793836	-1.99214	0.00925348	-1.94636
NM_001001974 // PLEKHA1 // pleckstrin homology domain containing, family A (phos	PLEKHA1	NM_001001974	0.00343579	-1.97155	0.00707874	-1.95891	0.00649047	-1.98427
NM_004398 // DDX10 // DEAD (Asp-Glu-Ala-Asp) box polypeptide 10 // 11q22-q23 //	DDX10	NM_004398	0.000985301	-1.97159	0.00462674	-1.77825	0.000997264	-2.18596
NM_173826 // C3orf23 // chromosome 3 open reading frame 23 // 3p21.33-p21.32 //	C3orf23	NM_173826	0.00196592	-1.97208	0.0187635	-1.61472	0.0010937	-2.40851
NM_152653 // UBE2E2 // ubiquitin-conjugating enzyme E2E 2 (UBC4/5 homolog, yeast	UBE2E2	NM_152653	0.000354704	-1.97232	0.0116004	1.47489	3.638e-06	-5.73742
NM_002495 // NDUFS4 // NADH dehydrogenase (ubiquinone) Fe-S protein 4, 18kDa (NA	NDUFS4	NM_002495	0.000627349	-1.97443	0.000577378	-2.22063	0.00345955	-1.75553
NM_007159 // SLMAP // sarcolemma associated protein // 3p21.2-p14.3 // 7871 ///	SLMAP	NM_007159	0.000255949	-1.97977	0.00350524	-1.61248	0.000132116	-2.43073
NM_014382 // ATP2C1 // ATPase, Ca++ transporting, type 2C, member 1 // 3q22.1 //	ATP2C1	NM_014382	3.9687e-05	-1.98311	1.21637e-05	-2.63789	0.00166941	-1.49086
NM_016281 // TAOK3 // TAO kinase 3 // 12q // 51347 /// ENST00000392533 // TAOK3	TAOK3	NM_016281	0.000434204	-1.98348	0.00183286	-1.82452	0.000507215	-2.15629
---		---	0.0012503	-1.98382	0.00369611	-1.89124	0.00184954	-2.08094
NM_198595 // AFAP1 // actin filament associated protein 1 // 4p16 // 60312 /// N	AFAP1	NM_198595	0.00495519	-1.98922	0.00524894	-2.19125	0.0181644	-1.80581
NM_006370 // VTI1B // vesicle transport through interaction with t-SNAREs homolo	VTI1B	NM_006370	0.000415736	-1.99255	0.000393277	-2.23501	0.00228873	-1.77639
NM_015634 // KIAA1279 // KIAA1279 // 10q21.3 // 26128 /// ENST00000361983 // KIA	KIAA1279	NM_015634	0.00027931	-1.99288	0.000254129	-2.24799	0.00166504	-1.76672
NM_019107 // C19orf10 // chromosome 19 open reading frame 10 // 19p13.3 // 56005	C19orf10	NM_019107	0.000283615	-2.00189	0.00818333	-1.51083	9.47745e-05	-2.65255
NM_002473 // MYH9 // myosin, heavy chain 9, non-muscle // 22q13.1 // 4627 /// EN	MYH9	NM_002473	0.00173505	-2.00348	0.00224351	-2.14374	0.00577124	-1.87239
NM_006244 // PPP2R5B // protein phosphatase 2, regulatory subunit B', beta isofo	PPP2R5B	NM_006244	0.0088411	-2.00704	0.0135576	-2.07294	0.0198564	-1.94324
NM_014822 // SEC24D // SEC24 related gene family, member D (S. cerevisiae) // 4q	SEC24D	NM_014822	4.83499e-05	-2.00915	0.0199673	-1.27814	6.14413e-06	-3.15824
NM_015932 // POMP // proteasome maturation protein // 13q12.3 // 51371 /// ENST0	POMP	NM_015932	0.000101603	-2.01025	8.05551e-05	-2.31652	0.000777408	-1.74447
NM_014016 // SACM1L // SAC1 suppressor of actin mutations 1-like (yeast) // 3p21	SACM1L	NM_014016	0.000139636	-2.01844	0.000936841	-1.77125	0.00012017	-2.30013
NM_032793 // MFSD2 // major facilitator superfamily domain containing 2 // 1p34.	MFSD2	NM_032793	0.000297795	-2.01909	0.00389831	-1.63927	0.000156725	-2.4869
NM_007054 // KIF3A // kinesin family member 3A // 5q31 // 11127 /// ENST00000378	KIF3A	NM_007054	7.986e-05	-2.01911	0.000545963	-1.7742	6.92614e-05	-2.29784
NR_023353 // EXOSC7 // exosome component 7 // 3p21.31 // 23016 /// NM_015004 //	EXOSC7	NR_023353	0.000668258	-2.02183	0.0123521	-1.56259	0.000268653	-2.61603
NM_012428 // NPTN // neuroplastin // 15q22 // 27020 /// NM_017455 // NPTN // neu	NPTN	NM_012428	0.000757866	-2.02304	0.007418	-1.67113	0.000452705	-2.44905
NM_022365 // DNAJC1 // DnaJ (Hsp40) homolog, subfamily C, member 1 // 10p12.31 /	DNAJC1	NM_022365	0.000136601	-2.02316	0.00113974	-1.73381	0.000100703	-2.3608
NM_014568 // GALNT5 // UDP-N-acetyl-alpha-D-galactosamine:polypeptide N-acetylga	GALNT5	NM_014568	0.00385856	-2.02755	0.0132577	-1.86236	0.00446107	-2.20739
NM_016653 // ZAK // sterile alpha motif and leucine zipper containing kinase AZK	ZAK	NM_016653	0.00116472	-2.03071	0.00457444	-1.86214	0.0013495	-2.21454
NM_006364 // SEC23A // Sec23 homolog A (S. cerevisiae) // 14q21.1 // 10484 /// E	SEC23A	NM_006364	0.000146088	-2.03071	0.00417356	-1.54039	5.11284e-05	-2.6771
NM_002595 // PCTK2 // PCTAIRE protein kinase 2 // 12q23.1 // 5128 /// ENST000002	PCTK2	NM_002595	7.23894e-05	-2.03143	8.57286e-05	-2.21297	0.000331512	-1.86479
NM_015693 // INTU // inturned planar cell polarity effector homolog (Drosophila)	INTU	NM_015693	0.000353156	-2.03211	0.00347529	-1.69372	0.000221563	-2.43809
NM_006832 // FERMT2 // fermitin family homolog 2 (Drosophila) // 14q22.2 // 1097	FERMT2	NM_006832	0.000263377	-2.03232	0.000436866	-2.10954	0.000768233	-1.95792
NM_138463 // TLCD1 // TLC domain containing 1 // 17q11.2 // 116238 /// ENST00000	TLCD1	NM_138463	0.00024471	-2.03307	0.00925096	-1.49117	7.18476e-05	-2.7719
NM_015473 // HEATR5A // HEAT repeat containing 5A // 14q12 // 25938 /// ENST0000	HEATR5A	NM_015473	9.53129e-05	-2.0331	0.00108409	-1.69018	5.79889e-05	-2.4456
NM_012341 // GTPBP4 // GTP binding protein 4 // 10p15-p14 // 23560 /// ENST00000	GTPBP4	NM_012341	0.000795482	-2.03346	0.00128867	-2.11145	0.00221302	-1.95835
NM_017983 // WIPI1 // WD repeat domain, phosphoinositide interacting 1 // 17q24.	WIPI1	NM_017983	0.0016039	-2.03377	0.00238373	-2.1337	0.00460784	-1.93852
NM_003983 // SLC7A6 // solute carrier family 7 (cationic amino acid transporter,	SLC7A6	NM_003983	0.000412033	-2.03602	0.00106454	-1.98792	0.000746972	-2.08529
NM_030790 // ITFG1 // integrin alpha FG-GAP repeat containing 1 // 16q12.1 // 81	ITFG1	NM_030790	1.36034e-06	-2.03764	1.22664e-06	-2.30806	9.82356e-06	-1.7989
NM_015277 // NEDD4L // neural precursor cell expressed, developmentally down-reg	NEDD4L	NM_015277	0.00592923	-2.04511	0.00882913	-2.1316	0.0145681	-1.96213
NM_003729 // RTCD1 // RNA terminal phosphate cyclase domain 1 // 1p21.2 // 8634	RTCD1	NM_003729	0.00181668	-2.04708	0.00110667	-2.48659	0.0154466	-1.68525
NM_005964 // MYH10 // myosin, heavy chain 10, non-muscle // 17p13 // 4628 /// EN	MYH10	NM_005964	0.00191524	-2.05107	0.00365936	2.0705	9.37524e-06	-8.71039
NM_004892 // SEC22B // SEC22 vesicle trafficking protein homolog B (S. cerevisia	SEC22B	NM_004892	0.000474124	-2.05416	0.00626522	-1.64659	0.000240656	-2.56263
NM_007166 // PICALM // phosphatidylinositol binding clathrin assembly protein //	PICALM	NM_007166	0.000748527	-2.05806	0.00247012	-1.93669	0.00104306	-2.18704
NM_004582 // RABGGTB // Rab geranylgeranyltransferase, beta subunit // 1p31 // 5	RABGGTB	NM_004582	0.000155797	-2.06263	0.000316644	-2.08639	0.000376393	-2.03914
NM_001799 // CDK7 // cyclin-dependent kinase 7 // 5q12.1 // 1022 /// ENST0000025	CDK7	NM_001799	0.00123514	-2.06818	0.00350027	-1.97784	0.00190117	-2.16265
NM_016056 // TMBIM4 // transmembrane BAX inhibitor motif containing 4 // 12q14.1	TMBIM4	NM_016056	0.00242652	-2.07394	6.18107e-06	-11.8712	0.000932064	2.75995
NM_147202 // C9orf25 // chromosome 9 open reading frame 25 // 9p13.3 // 203259 /	C9orf25	NM_147202	0.0047756	-2.07621	0.0129585	-1.96539	0.00666208	-2.19327
NM_017735 // TTC27 // tetratricopeptide repeat domain 27 // 2p22.3 // 55622 ///	TTC27	NM_017735	2.25511e-05	-2.07935	5.32685e-05	-2.07071	4.99194e-05	-2.08801
NM_022908 // NT5DC2 // 5'-nucleotidase domain containing 2 // 3p21.1 // 64943 //	NT5DC2	NM_022908	9.6458e-05	-2.08899	0.00179561	-1.64061	4.3535e-05	-2.6599
NM_182752 // TPRG1L // tumor protein p63 regulated 1-like // 1p36.32 // 127262 /	TPRG1L	NM_182752	0.000238339	-2.08927	0.00331038	-1.67336	0.000122449	-2.60855
NM_052950 // WDFY2 // WD repeat and FYVE domain containing 2 // 13q14.3 // 11582	WDFY2	NM_052950	0.00037234	-2.09062	0.000203811	-2.58608	0.00448439	-1.69009
BC071953 // C9orf82 // chromosome 9 open reading frame 82 // 9p21.2 // 79886 ///	C9orf82	BC071953	3.87845e-05	-2.09124	0.00347759	-1.44756	8.5607e-06	-3.02114
NM_181723 // EFHA2 // EF-hand domain family, member A2 // 8p22 // 286097 /// ENS	EFHA2	NM_181723	0.000219014	-2.09139	0.000480651	-2.0917	0.000481706	-2.09108
NM_025075 // THOC7 // THO complex 7 homolog (Drosophila) // 3p14.1 // 80145 ///	THOC7	NM_025075	7.99255e-05	-2.09284	0.000150951	-2.14196	0.000214172	-2.04485
AY358789 // UNQ3028 // TSSP3028 // 4q21.1 // 100131826	UNQ3028	AY358789	0.00196649	-2.09313	0.00190756	-2.35864	0.00903647	-1.85752
NM_003028 // SHB // Src homology 2 domain containing adaptor protein B // 9p13.2	SHB	NM_003028	0.000484224	-2.09484	0.0189193	-1.48951	0.000132324	-2.94618
NM_020947 // KIAA1609 // KIAA1609 // 16q24.1 // 57707 /// ENST00000343629 // KIA	KIAA1609	NM_020947	0.000925989	-2.09734	0.00911658	-1.70827	0.000542023	-2.57501
NM_002755 // MAP2K1 // mitogen-activated protein kinase kinase 1 // 15q22.1-q22.	MAP2K1	NM_002755	0.00280872	-2.10609	0.0033846	-2.28858	0.00958714	-1.93815
NM_014338 // PISD // phosphatidylserine decarboxylase // 22q12.2 // 23761 /// EN	PISD	NM_014338	0.00427548	-2.10626	0.00920398	-2.07159	0.00753777	-2.14151
NM_022829 // SLC13A3 // solute carrier family 13 (sodium-dependent dicarboxylate	SLC13A3	NM_022829	0.000767609	-2.10739	0.00912303	-1.6821	0.000402199	-2.6402
NM_022474 // MPP5 // membrane protein, palmitoylated 5 (MAGUK p55 subfamily memb	MPP5	NM_022474	0.000858977	-2.11424	0.00512844	-1.83157	0.000726886	-2.44053
NM_032012 // C9orf5 // chromosome 9 open reading frame 5 // 9q31 // 23731 /// NM	C9orf5	NM_032012	0.000468794	-2.12133	0.000334296	-2.5196	0.0037376	-1.78602
NM_001080951 // PLAGL1 // pleiomorphic adenoma gene-like 1 // 6q24-q25 // 5325 /	PLAGL1	NM_001080951	0.00225365	-2.12644	0.00371644	2.19667	1.06868e-05	-9.93281
NM_134269 // SMTN // smoothelin // 22q12.2 // 6525 /// NM_134270 // SMTN // smoo	SMTN	NM_134269	0.00442977	-2.12855	0.00712159	-2.19861	0.0104433	-2.06073
NM_022338 // C11orf24 // chromosome 11 open reading frame 24 // 11q13 // 53838 /	C11orf24	NM_022338	0.000710392	-2.13319	0.0048873	-1.81646	0.00054795	-2.50515
NM_002615 // SERPINF1 // serpin peptidase inhibitor, clade F (alpha-2 antiplasmi	SERPINF1	NM_002615	0.00407843	-2.14179	0.000446011	3.8701	6.13252e-06	-17.7531
NM_004206 // SEC22C // SEC22 vesicle trafficking protein homolog C (S. cerevisia	SEC22C	NM_004206	0.000129858	-2.14303	0.00021971	-2.22757	0.000383904	-2.06169
NM_003799 // RNMT // RNA (guanine-7-) methyltransferase // 18p11.22-p11.23 // 87	RNMT	NM_003799	0.00335	-2.14374	0.0185629	-1.82335	0.00263783	-2.52041
NM_144581 // C14orf149 // chromosome 14 open reading frame 149 // 14q23.1 // 112	C14orf149	NM_144581	0.000140297	-2.14533	0.000557672	-1.98496	0.000182302	-2.31865
NM_033138 // CALD1 // caldesmon 1 // 7q33 // 800 /// NM_033157 // CALD1 // calde	CALD1	NM_033138	0.000149549	-2.15655	0.00356335	-1.62641	5.7596e-05	-2.85949
NM_006058 // TNIP1 // TNFAIP3 interacting protein 1 // 5q32-q33.1 // 10318 /// E	TNIP1	NM_006058	0.000118096	-2.17119	0.000139005	-2.38593	0.000533238	-1.97578
NM_014297 // ETHE1 // ethylmalonic encephalopathy 1 // 19q13.31 // 23474 /// ENS	ETHE1	NM_014297	0.00308726	-2.17243	0.0046179	-2.27986	0.00821074	-2.07006
NM_003715 // USO1 // USO1 homolog, vesicle docking protein (yeast) // 4q21.1 //	USO1	NM_003715	0.000570453	-2.17563	0.0166739	-1.56113	0.000179058	-3.03201
NM_003819 // PABPC4 // poly(A) binding protein, cytoplasmic 4 (inducible form) /	PABPC4	NM_003819	5.77052e-05	-2.18074	0.0140291	-1.3611	8.61778e-06	-3.49396
NM_181659 // NCOA3 // nuclear receptor coactivator 3 // 20q12 // 8202 /// NM_006	NCOA3	NM_181659	0.00086638	-2.18858	0.00317903	-2.015	0.00108868	-2.3771
NM_002372 // MAN2A1 // mannosidase, alpha, class 2A, member 1 // 5q21-q22 // 412	MAN2A1	NM_002372	0.000142183	-2.19055	0.00049969	-2.0556	0.000205261	-2.33437
NM_005669 // REEP5 // receptor accessory protein 5 // 5q22-q23 // 7905 /// ENST0	REEP5	NM_005669	0.00028164	-2.19766	0.000147584	-2.77743	0.00373183	-1.73891
NM_014578 // RHOD // ras homolog gene family, member D // 11q14.3 // 29984 /// E	RHOD	NM_014578	5.96183e-05	-2.20335	0.00302186	1.55185	5.72358e-07	-7.53384
NM_006254 // PRKCD // protein kinase C, delta // 3p21.31 // 5580 /// NM_212539 /	PRKCD	NM_006254	0.00187255	-2.20352	0.00896794	-1.92913	0.00176436	-2.51693
NM_020964 // KIAA1632 // KIAA1632 // 18q12.3-q21.1 // 57724 /// ENST00000282041	KIAA1632	NM_020964	0.0012156	-2.21162	0.00954837	-1.81892	0.000814974	-2.6891
BC132950 // NBEAL1 // neurobeachin-like 1 // 2q33.2 // 65065 /// AB053318 // NBE	NBEAL1	BC132950	0.000520886	-2.2125	0.000745663	-2.3572	0.00171347	-2.07668
NM_001037633 // SIL1 // SIL1 homolog, endoplasmic reticulum chaperone (S. cerevi	SIL1	NM_001037633	0.000673908	-2.21455	0.0161799	-1.60551	0.00023245	-3.05464
NM_012434 // SLC17A5 // solute carrier family 17 (anion/sugar transporter), memb	SLC17A5	NM_012434	0.00140263	-2.21814	0.00679608	-1.94607	0.00134429	-2.52825
NM_017636 // TRPM4 // transient receptor potential cation channel, subfamily M,	TRPM4	NM_017636	0.00173961	-2.22389	0.0135734	-1.8138	0.0011329	-2.7267
NM_152342 // CDYL2 // chromodomain protein, Y-like 2 // 16q23.2 // 124359 /// EN	CDYL2	NM_152342	0.000455106	-2.22484	0.00212283	-1.98964	0.000488394	-2.48784
NM_033637 // BTRC // beta-transducin repeat containing // 10q24.32 // 8945 /// N	BTRC	NM_033637	2.45634e-05	-2.22542	7.56952e-05	-2.13599	4.2153e-05	-2.31858
NM_080678 // UBE2F // ubiquitin-conjugating enzyme E2F (putative) // 2q37.3 // 1	UBE2F	NM_080678	0.00150453	-2.23373	0.00171309	-2.47125	0.00587979	-2.01904
NM_000927 // ABCB1 // ATP-binding cassette, sub-family B (MDR/TAP), member 1 //	ABCB1	NM_000927	0.00147607	-2.2361	0.00340852	-2.19482	0.002716	-2.27816
NM_004414 // RCAN1 // regulator of calcineurin 1 // 21q22.1-q22.2|21q22.12 // 18	RCAN1	NM_004414	0.000564159	-2.23734	0.0065765	-1.76852	0.000306593	-2.83044
NM_032141 // CCDC55 // coiled-coil domain containing 55 // 17q11.2 // 84081 ///	CCDC55	NM_032141	0.00025742	-2.23915	0.000274079	-2.50995	0.00126093	-1.99757
NM_001128431 // SLC39A14 // solute carrier family 39 (zinc transporter), member	SLC39A14	NM_001128431	0.00246537	-2.24209	0.0142493	-1.89128	0.00194383	-2.65797
NM_000123 // ERCC5 // excision repair cross-complementing rodent repair deficien	ERCC5	NM_000123	0.000103378	-2.25636	5.63981e-05	-2.845	0.00139117	-1.78952
NM_002279 // KRT33B // keratin 33B // 17q12-q21 // 3884 /// NM_004138 // KRT33A	KRT33B	NM_002279	0.00529767	-2.25669	0.0174008	-2.04823	0.00612961	-2.48638
NM_139279 // MCFD2 // multiple coagulation factor deficiency 2 // 2p21 // 90411	MCFD2	NM_139279	0.000166047	-2.2574	0.0066738	-1.58356	4.85188e-05	-3.21798
NM_004760 // STK17A // serine/threonine kinase 17a // 7p12-p14 // 9263 /// ENST0	STK17A	NM_004760	0.000217542	-2.25973	0.000332533	-2.39055	0.000701539	-2.13606
NM_006828 // ASCC3 // activating signal cointegrator 1 complex subunit 3 // 6q16	ASCC3	NM_006828	0.000186004	-2.26341	0.00202814	-1.82668	0.000112909	-2.80455
NM_002623 // PFDN4 // prefoldin subunit 4 // 20q13.2 // 5203 /// ENST00000371419	PFDN4	NM_002623	6.22649e-06	-2.2638	1.48517e-05	-2.25436	1.39942e-05	-2.27329
AY143171 // LOC100128868 // testin-related protein TRG // 7q31.2 // 100128868	LOC100128868	AY143171	0.000545675	-2.26651	0.0112098	-1.66679	0.000209662	-3.08202
NM_198859 // PRICKLE2 // prickle homolog 2 (Drosophila) // 3p14.1 // 166336 ///	PRICKLE2	NM_198859	0.00130525	-2.26705	0.00989026	-1.85978	0.000892578	-2.76351
NM_153687 // IKIP // IKK interacting protein // 12q23.1 // 121457 /// NM_201612	IKIP	NM_153687	0.000766796	-2.26908	0.00620729	-1.86306	0.000522543	-2.76359
NM_016077 // PTRH2 // peptidyl-tRNA hydrolase 2 // 17q23.1 // 51651 /// ENST0000	PTRH2	NM_016077	0.00500625	-2.27466	0.0120179	-2.18458	0.00779066	-2.36846
NM_004098 // EMX2 // empty spiracles homeobox 2 // 10q26.1 // 2018 /// ENST00000	EMX2	NM_004098	0.000378503	-2.27487	0.00209066	-1.98489	0.000359101	-2.6072
AF131802 // C2orf25 // chromosome 2 open reading frame 25 // 2q23.2 // 27249 ///	C2orf25	AF131802	0.000711194	-2.27531	0.000553295	-2.70456	0.00483595	-1.91418
NM_000810 // GABRA5 // gamma-aminobutyric acid (GABA) A receptor, alpha 5 // 15q	GABRA5	NM_000810	0.000409765	-2.27872	0.00070275	-2.36379	0.0011233	-2.19671
NM_174926 // TMEM136 // transmembrane protein 136 // 11q23.3 // 219902 /// ENST0	TMEM136	NM_174926	9.307e-05	-2.28136	0.00135584	-1.78935	4.85853e-05	-2.90867
NM_022121 // PERP // PERP, TP53 apoptosis effector // 6q24 // 64065 /// ENST0000	PERP	NM_022121	0.00176872	-2.28353	0.0060884	-2.09501	0.00221503	-2.48902
NM_078476 // BTN2A1 // butyrophilin, subfamily 2, member A1 // 6p22.1 // 11120 /	BTN2A1	NM_078476	0.000109327	-2.28376	0.000171681	-2.4104	0.000353522	-2.16377
NM_173654 // C3orf64 // chromosome 3 open reading frame 64 // 3p14.1 // 285203 /	C3orf64	NM_173654	0.00322836	-2.28467	0.00877127	-2.16078	0.00471065	-2.41566
NM_017599 // VEZT // vezatin, adherens junctions transmembrane protein // 12q22	VEZT	NM_017599	1.853e-05	-2.29123	0.00063324	-1.6655	6.42826e-06	-3.15205
NM_016447 // MPP6 // membrane protein, palmitoylated 6 (MAGUK p55 subfamily memb	MPP6	NM_016447	3.4906e-06	-2.29384	0.00653316	-1.27234	3.41838e-07	-4.13546
NM_004503 // HOXC6 // homeobox C6 // 12q13.3 // 3223 /// NM_153693 // HOXC6 // h	HOXC6	NM_004503	0.000294651	-2.29438	0.00105772	-2.12904	0.000403632	-2.47256
NM_177424 // STX12 // syntaxin 12 // 1p35-p34.1 // 23673 /// ENST00000373943 //	STX12	NM_177424	0.000758229	-2.29485	0.000724164	-2.6314	0.00392205	-2.00135
NM_001013442 // EPGN // epithelial mitogen homolog (mouse) // 4q13.3 // 255324 /	EPGN	NM_001013442	0.00192485	-2.29773	0.00427267	-2.26349	0.00359163	-2.33249
NM_144596 // TTC8 // tetratricopeptide repeat domain 8 // 14q31.3 // 123016 ///	TTC8	NM_144596	0.000225124	-2.29782	0.0154107	-1.50643	5.01557e-05	-3.50494
NM_201444 // DGKA // diacylglycerol kinase, alpha 80kDa // 12q13.3 // 1606 /// N	DGKA	NM_201444	0.000808453	-2.2979	0.0174449	-1.65432	0.000291541	-3.19187
NM_000317 // PTS // 6-pyruvoyltetrahydropterin synthase // 11q22.3-q23.3 // 5805	PTS	NM_000317	0.000378761	-2.30644	0.000199787	-2.95646	0.00482507	-1.79934
NM_021732 // AVPI1 // arginine vasopressin-induced 1 // 10q24.2 // 60370 /// ENS	AVPI1	NM_021732	0.000451026	-2.31314	0.00440769	-1.85975	0.000279951	-2.87707
NM_015550 // OSBPL3 // oxysterol binding protein-like 3 // 7p15 // 26031 /// NM_	OSBPL3	NM_015550	0.000369843	-2.31387	0.0171231	-1.554	9.50571e-05	-3.44531
NM_000027 // AGA // aspartylglucosaminidase // 4q32-q33 // 175 /// ENST000002645	AGA	NM_000027	0.00302727	-2.3199	0.0161302	-1.95821	0.00248868	-2.74841
NM_012120 // CD2AP // CD2-associated protein // 6p12 // 23607 /// ENST0000035931	CD2AP	NM_012120	0.000409286	-2.32534	0.00389047	-1.87657	0.000260494	-2.88142
NM_007114 // TMF1 // TATA element modulatory factor 1 // 3p21-p12 // 7110 /// EN	TMF1	NM_007114	0.0010244	-2.32578	0.0152381	-1.73677	0.000452827	-3.11454
NM_015701 // C2orf30 // chromosome 2 open reading frame 30 // 2p16.2 // 27248 //	C2orf30	NM_015701	0.000271874	-2.32669	0.000929826	-2.17296	0.000390153	-2.49131
NM_004128 // GTF2F2 // general transcription factor IIF, polypeptide 2, 30kDa //	GTF2F2	NM_004128	2.0344e-05	-2.33529	9.5886e-06	-3.0484	0.00038468	-1.789
NM_032796 // SYAP1 // synapse associated protein 1, SAP47 homolog (Drosophila) /	SYAP1	NM_032796	0.000148209	-2.34038	0.000494816	-2.20033	0.000223463	-2.48934
NM_198066 // GNPNAT1 // glucosamine-phosphate N-acetyltransferase 1 // 14q22.2 /	GNPNAT1	NM_198066	0.00202782	-2.34474	0.0139085	-1.91667	0.00143076	-2.86842
NM_018042 // SLFN12 // schlafen family member 12 // 17q12 // 55106 /// ENST00000	SLFN12	NM_018042	0.0005643	-2.34953	0.000442941	-2.80572	0.0038749	-1.96752
NM_181718 // ASPHD1 // aspartate beta-hydroxylase domain containing 1 // 16p11.2	ASPHD1	NM_181718	0.000356034	-2.35128	0.000306308	-2.75866	0.00224582	-2.00406
NM_002240 // KCNJ6 // potassium inwardly-rectifying channel, subfamily J, member	KCNJ6	NM_002240	0.00601452	-2.35679	0.0184911	-2.14796	0.00726273	-2.58591
NM_002197 // ACO1 // aconitase 1, soluble // 9p22-q32|9p21.1 // 48 /// ENST00000	ACO1	NM_002197	6.89137e-05	-2.36493	0.000136602	-2.41204	0.000176477	-2.31875
NM_001001890 // RUNX1 // runt-related transcription factor 1 // 21q22.3 // 861 /	RUNX1	NM_001001890	0.000107677	-2.36578	0.00454476	-1.63003	3.15019e-05	-3.43363
NM_001077197 // PDE11A // phosphodiesterase 11A // 2q31.2 // 50940 /// NM_016953	PDE11A	NM_001077197	3.02435e-05	-2.367	7.46313e-05	-2.33868	6.36693e-05	-2.39567
NM_001100426 // RAP1GDS1 // RAP1, GTP-GDP dissociation stimulator 1 // 4q23-q25	RAP1GDS1	NM_001100426	0.00035918	-2.36877	0.000255291	-2.88559	0.00294462	-1.94452
NM_017646 // TRIT1 // tRNA isopentenyltransferase 1 // 1p35.3-p34.1 // 54802 ///	TRIT1	NM_017646	6.68738e-06	-2.37194	5.96647e-06	-2.76471	4.7723e-05	-2.03497
NM_016072 // GOLT1B // golgi transport 1 homolog B (S. cerevisiae) // 12p12.1 //	GOLT1B	NM_016072	5.47848e-05	-2.37848	0.00176944	-1.69656	1.88514e-05	-3.3345
NM_001099273 // NBEAL1 // neurobeachin-like 1 // 2q33.2 // 65065 /// NM_198945 /	NBEAL1	NM_001099273	0.00122464	-2.37947	0.00421601	-2.18472	0.00158345	-2.59159
NM_032547 // SCOC // short coiled-coil protein // 4q31.1 // 60592 /// ENST000003	SCOC	NM_032547	0.000434217	-2.38296	0.00347889	-1.95449	0.000310073	-2.90538
NM_180989 // GPR180 // G protein-coupled receptor 180 // 13q32.1 // 160897 /// E	GPR180	NM_180989	9.4467e-05	-2.38667	0.00034499	-2.21625	0.000134004	-2.5702
NM_014363 // SACS // spastic ataxia of Charlevoix-Saguenay (sacsin) // 13q12 //	SACS	NM_014363	0.00203676	-2.3914	0.0132667	-1.96149	0.00149377	-2.91553
NM_006779 // CDC42EP2 // CDC42 effector protein (Rho GTPase binding) 2 // 11q13	CDC42EP2	NM_006779	0.000288952	-2.3915	0.000932831	-2.24739	0.000435069	-2.54486
NM_004060 // CCNG1 // cyclin G1 // 5q32-q34 // 900 /// NM_199246 // CCNG1 // cyc	CCNG1	NM_004060	2.85963e-05	-2.39613	0.00881292	-1.40546	4.11598e-06	-4.0851
NM_022726 // ELOVL4 // elongation of very long chain fatty acids (FEN1/Elo2, SUR	ELOVL4	NM_022726	0.000165979	-2.40113	0.0190669	-1.47351	3.03642e-05	-3.91271
NM_001013732 // C6orf138 // chromosome 6 open reading frame 138 // 6p12.3 // 442	C6orf138	NM_001013732	0.000390049	-2.40314	0.00368718	-1.92607	0.000249939	-2.99837
NM_020870 // SH3RF1 // SH3 domain containing ring finger 1 // 4q32.3-q33 // 5763	SH3RF1	NM_020870	0.00116961	-2.40374	0.00663131	-2.037	0.001005	-2.83651
NM_012081 // ELL2 // elongation factor, RNA polymerase II, 2 // 5q15 // 22936 //	ELL2	NM_012081	0.000265906	-2.40728	0.00178391	-2.03179	0.000222031	-2.85216
NM_033414 // ZNF622 // zinc finger protein 622 // 5p15.1 // 90441 /// ENST000003	ZNF622	NM_033414	0.0031194	-2.40841	0.0131717	-2.09864	0.00309394	-2.7639
NM_006320 // PGRMC2 // progesterone receptor membrane component 2 // 4q26 // 104	PGRMC2	NM_006320	0.000207176	-2.40961	0.000756051	-2.22603	0.000284698	-2.60832
NM_022166 // XYLT1 // xylosyltransferase I // 16p12.3 // 64131 /// ENST000002613	XYLT1	NM_022166	0.00550542	-2.41151	0.00720086	-2.60895	0.0157069	-2.22901
NM_002078 // GOLGA4 // golgi autoantigen, golgin subfamily a, 4 // 3p22-p21.3 //	GOLGA4	NM_002078	7.79058e-06	-2.41287	0.000876526	-1.55158	1.66433e-06	-3.75228
NM_032961 // PCDH10 // protocadherin 10 // 4q28.3 // 57575 /// NM_020815 // PCDH	PCDH10	NM_032961	0.00466419	-2.4157	0.0069125	2.54958	2.45385e-05	-14.8784
NM_005665 // EVI5 // ecotropic viral integration site 5 // 1p22.1 // 7813 /// EN	EVI5	NM_005665	5.35234e-07	-2.41707	3.84271e-05	-1.63474	1.42061e-07	-3.57379
NM_004318 // ASPH // aspartate beta-hydroxylase // 8q12.1 // 444 /// NM_032468 /	ASPH	NM_004318	0.000477367	-2.42327	0.00633565	-1.84499	0.000241517	-3.18281
NM_014241 // PTPLA // protein tyrosine phosphatase-like (proline instead of cata	PTPLA	NM_014241	0.000758059	-2.43153	0.00374291	-2.11562	0.000751365	-2.7946
NM_012260 // HACL1 // 2-hydroxyacyl-CoA lyase 1 // 3p24.3 // 26061 /// ENST00000	HACL1	NM_012260	0.00018707	-2.43481	0.000252486	-2.64688	0.000700881	-2.23973
NM_145235 // FANK1 // fibronectin type III and ankyrin repeat domains 1 // 10q26	FANK1	NM_145235	0.000886867	-2.43726	0.00918207	-1.89228	0.000503428	-3.13919
NM_002698 // POU2F2 // POU class 2 homeobox 2 // 19q13.2 // 5452 /// ENST0000038	POU2F2	NM_002698	0.0066983	-2.43778	0.0187611	-2.24908	0.00867951	-2.64232
NM_006080 // SEMA3A // sema domain, immunoglobulin domain (Ig), short basic doma	SEMA3A	NM_006080	0.00132467	-2.43825	0.00131012	-2.80489	0.0062124	-2.11953
NM_003489 // NRIP1 // nuclear receptor interacting protein 1 // 21q11.2 // 8204	NRIP1	NM_003489	0.000273576	-2.44616	0.00158022	-2.10234	0.000255249	-2.84621
NM_001031689 // PLAA // phospholipase A2-activating protein // 9p21 // 9373 ///	PLAA	NM_001031689	0.000360381	-2.44731	0.0120022	-1.66442	0.000109694	-3.59844
NM_015713 // RRM2B // ribonucleotide reductase M2 B (TP53 inducible) // 8q23.1 /	RRM2B	NM_015713	0.0025892	-2.4536	0.00938174	-2.19957	0.00298666	-2.73697
NM_025217 // ULBP2 // UL16 binding protein 2 // 6q25 // 80328 /// NM_001001788 /	ULBP2	NM_025217	0.00028585	-2.45384	0.000447845	-2.59773	0.000883495	-2.31791
NM_001014380 // KATNAL1 // katanin p60 subunit A-like 1 // 13q12.3 // 84056 ///	KATNAL1	NM_001014380	0.00152783	-2.4597	0.000730296	-3.31042	0.0189348	-1.82759
NM_001024947 // YIPF5 // Yip1 domain family, member 5 // 5q32 // 81555 /// NM_03	YIPF5	NM_001024947	0.000402444	-2.45974	0.00429789	-1.92614	0.000237116	-3.14116
NM_003506 // FZD6 // frizzled homolog 6 (Drosophila) // 8q22.3-q23.1 // 8323 ///	FZD6	NM_003506	0.000322171	-2.46064	0.0119874	-1.65253	9.34324e-05	-3.66391
NM_002056 // GFPT1 // glutamine-fructose-6-phosphate transaminase 1 // 2p13 // 2	GFPT1	NM_002056	9.38267e-05	-2.46362	0.00583433	-1.60547	2.31328e-05	-3.78047
NM_032857 // LACTB // lactamase, beta // 15q22.1 // 114294 /// NM_171846 // LACT	LACTB	NM_032857	0.000378386	-2.4707	0.0100154	-1.71881	0.000129719	-3.5515
NM_022152 // TMBIM1 // transmembrane BAX inhibitor motif containing 1 // 2p24.3-	TMBIM1	NM_022152	0.000635849	-2.47808	0.00186964	-2.34424	0.000994202	-2.61957
NM_183373 // C6orf145 // chromosome 6 open reading frame 145 // 6p25.2 // 221749	C6orf145	NM_183373	0.000513525	-2.4795	0.00225155	-2.20237	0.000575395	-2.7915
NM_175056 // ZPLD1 // zona pellucida-like domain containing 1 // 3q12.3 // 13136	ZPLD1	NM_175056	0.00234696	-2.48079	0.00417969	-2.54053	0.00535626	-2.42246
NM_017933 // PID1 // phosphotyrosine interaction domain containing 1 // 2q36.3 /	PID1	NM_017933	9.55551e-06	-2.4825	1.48187e-05	-2.64781	3.36902e-05	-2.3275
NM_138967 // SCAMP5 // secretory carrier membrane protein 5 // 15q24.1-q24.2 //	SCAMP5	NM_138967	0.000955477	-2.48657	0.00884266	-1.9485	0.000582164	-3.17322
NM_001042481 // FRMD6 // FERM domain containing 6 // 14q22.1 // 122786 /// NM_15	FRMD6	NM_001042481	0.000881103	-2.49573	0.00136328	-2.64127	0.00255553	-2.35821
NM_001260 // CDK8 // cyclin-dependent kinase 8 // 13q12 // 1024 /// ENST00000381	CDK8	NM_001260	7.14429e-06	-2.49971	8.7684e-05	-1.98362	4.43755e-06	-3.15007
NM_177949 // ARMCX2 // armadillo repeat containing, X-linked 2 // Xq21.33-q22.2	ARMCX2	NM_177949	5.23249e-05	-2.50627	0.0116833	1.45182	7.16326e-07	-9.1194
NM_138731 // MIPOL1 // mirror-image polydactyly 1 // 14q13.3-q21.1 // 145282 ///	MIPOL1	NM_138731	0.000129426	-2.51431	0.0170842	-1.49332	2.28402e-05	-4.23338
NM_000853 // GSTT1 // glutathione S-transferase theta 1 // 22q11.23 // 2952 ///	GSTT1	NM_000853	2.29495e-05	-2.53162	0.000173716	2.11991	1.2149e-07	-13.5867
NM_017515 // SLC35F2 // solute carrier family 35, member F2 // 11q22.3 // 54733	SLC35F2	NM_017515	0.000127015	-2.53862	4.74481e-05	-3.59573	0.00325307	-1.7923
NM_006395 // ATG7 // ATG7 autophagy related 7 homolog (S. cerevisiae) // 3p25.3-	ATG7	NM_006395	5.20823e-05	-2.53991	0.000215847	-2.30764	6.76616e-05	-2.79555
NM_018447 // TMEM111 // transmembrane protein 111 // 3p25.3 // 55831 /// ENST000	TMEM111	NM_018447	1.69628e-05	-2.54155	5.36606e-05	-2.41535	2.86599e-05	-2.67433
NM_182943 // PLOD2 // procollagen-lysine, 2-oxoglutarate 5-dioxygenase 2 // 3q23	PLOD2	NM_182943	0.000643157	-2.54283	0.000343795	-3.35377	0.00757464	-1.92798
NM_007193 // ANXA10 // annexin A10 // 4q33 // 11199 /// ENST00000359299 // ANXA1	ANXA10	NM_007193	0.000149814	-2.54393	0.000588	-2.3169	0.000196231	-2.7932
ENST00000336655 // TMEM217 // transmembrane protein 217 // 6p21.2 // 221468 ///	TMEM217	ENST00000336655	6.90159e-06	-2.56373	2.70204e-05	-2.36234	9.82963e-06	-2.78229
NM_000127 // EXT1 // exostoses (multiple) 1 // 8q24.11-q24.13 // 2131 /// ENST00	EXT1	NM_000127	6.07042e-06	-2.57279	0.000339415	-1.71401	1.72609e-06	-3.86186
NM_203497 // COMMD6 // COMM domain containing 6 // --- // 170622 /// NM_203495 /	COMMD6	NM_203497	5.94886e-05	-2.57426	0.000332957	-2.2312	6.05097e-05	-2.97007
NM_033305 // VPS13A // vacuolar protein sorting 13 homolog A (S. cerevisiae) //	VPS13A	NM_033305	0.00685	-2.58026	0.00887501	-2.81083	0.0191241	-2.3686
NM_016733 // LIMK2 // LIM domain kinase 2 // 22q12.2 // 3985 /// NM_001031801 //	LIMK2	NM_016733	0.000312086	-2.58443	0.0132241	-1.67304	8.49929e-05	-3.99229
NM_153690 // FAM43A // family with sequence similarity 43, member A // 3q29 // 1	FAM43A	NM_153690	0.00023232	-2.58709	0.00390748	-1.89429	0.000106442	-3.53326
NM_001200 // BMP2 // bone morphogenetic protein 2 // 20p12 // 650 /// ENST000003	BMP2	NM_001200	0.00417595	-2.59763	0.0101494	-2.48026	0.00656802	-2.72055
NM_177925 // H2AFJ // H2A histone family, member J // 12p12 // 55766 /// ENST000	H2AFJ	NM_177925	5.47074e-05	-2.60105	0.00054687	-2.07424	3.69247e-05	-3.26165
NM_032343 // CHCHD6 // coiled-coil-helix-coiled-coil-helix domain containing 6 /	CHCHD6	NM_032343	1.05053e-05	-2.60492	0.000406488	-1.78621	3.48369e-06	-3.7989
NR_003578 // ZNF702P // zinc finger protein 702 pseudogene // 19q13.41 // 79986	ZNF702P	NR_003578	8.5702e-05	-2.60527	0.000551268	-2.20273	7.75372e-05	-3.08137
NM_012110 // CHIC2 // cysteine-rich hydrophobic domain 2 // 4q11 // 26511 /// EN	CHIC2	NM_012110	4.22474e-06	-2.61456	1.02849e-05	-2.5943	9.35824e-06	-2.63497
NM_000043 // FAS // Fas (TNF receptor superfamily, member 6) // 10q24.1 // 355 /	FAS	NM_000043	0.000421327	-2.62517	0.000450537	-3.00644	0.0019852	-2.29225
NM_001024465 // SOD2 // superoxide dismutase 2, mitochondrial // 6q25.3 // 6648	SOD2	NM_001024465	0.00646763	-2.62793	0.00782403	-2.91541	0.01963	-2.3688
NM_005584 // MAB21L1 // mab-21-like 1 (C. elegans) // 13q13 // 4081 /// ENST0000	MAB21L1	NM_005584	0.000807601	-2.66864	0.0131688	-1.88758	0.000344575	-3.7729
NM_022495 // C14orf135 // chromosome 14 open reading frame 135 // 14q23.1 // 644	C14orf135	NM_022495	0.000336274	-2.67391	0.00101523	-2.51942	0.000533541	-2.83788
NM_003937 // KYNU // kynureninase (L-kynurenine hydrolase) // 2q22.2 // 8942 ///	KYNU	NM_003937	0.00198298	-2.69402	3.64288e-06	-34.2271	0.000401228	4.71594
NM_001079526 // IKZF2 // IKAROS family zinc finger 2 (Helios) // 2q34 // 22807 /	IKZF2	NM_001079526	2.58711e-05	-2.71621	0.000214502	-2.21336	2.02304e-05	-3.33331
NM_001343 // DAB2 // disabled homolog 2, mitogen-responsive phosphoprotein (Dros	DAB2	NM_001343	0.00200794	-2.72109	0.0161087	-2.08826	0.00126249	-3.5457
NM_016029 // DHRS7 // dehydrogenase/reductase (SDR family) member 7 // 14q23.1 /	DHRS7	NM_016029	5.98789e-05	-2.72481	0.000167923	-2.62242	0.000109396	-2.83119
NM_003082 // SNAPC1 // small nuclear RNA activating complex, polypeptide 1, 43kD	SNAPC1	NM_003082	0.000125929	-2.72507	0.000400835	-2.55724	0.000199468	-2.90391
NM_206825 // GNL3 // guanine nucleotide binding protein-like 3 (nucleolar) // 3p	GNL3	NM_206825	1.25841e-05	-2.73164	6.38531e-05	-2.39971	1.435e-05	-3.1095
NM_012338 // TSPAN12 // tetraspanin 12 // 7q31.31 // 23554 /// ENST00000222747 /	TSPAN12	NM_012338	0.00964673	-2.73519	0.0194705	-2.67361	0.0161977	-2.7982
NM_139072 // DNER // delta/notch-like EGF repeat containing // 2q36.3 // 92737 /	DNER	NM_139072	0.00106012	-2.74086	0.00277524	-2.62095	0.00177876	-2.86626
NM_017845 // COMMD8 // COMM domain containing 8 // 4p12 // 54951 /// ENST0000038	COMMD8	NM_017845	0.00197631	-2.7422	0.00183152	-3.26241	0.00959793	-2.30494
NM_015577 // RAI14 // retinoic acid induced 14 // 5p13.3-p13.2 // 26064 /// ENST	RAI14	NM_015577	2.79554e-05	-2.74538	0.00471994	-1.56645	4.93073e-06	-4.81159
NM_152682 // RWDD4A // RWD domain containing 4A // 4q35.1 // 201965 /// ENST0000	RWDD4A	NM_152682	0.000160428	-2.74848	5.16034e-05	-4.16578	0.00534205	-1.81338
NM_032824 // TMEM87B // transmembrane protein 87B // 2q13 // 84910 /// ENST00000	TMEM87B	NM_032824	2.39105e-06	-2.7556	5.6617e-06	-2.74796	5.48254e-06	-2.76327
NM_030780 // SLC25A32 // solute carrier family 25, member 32 // 8q22.3 // 81034	SLC25A32	NM_030780	4.22544e-06	-2.76554	1.33467e-05	-2.62449	7.31743e-06	-2.91417
NM_019072 // SGTB // small glutamine-rich tetratricopeptide repeat (TPR)-contain	SGTB	NM_019072	0.000535099	-2.77443	0.000711641	-3.05613	0.00191032	-2.51869
NM_018247 // TMEM30A // transmembrane protein 30A // 6q14.1 // 55754 /// ENST000	TMEM30A	NM_018247	0.000161735	-2.77528	0.00351816	-1.92873	6.52206e-05	-3.99339
NM_000158 // GBE1 // glucan (1,4-alpha-), branching enzyme 1 // 3p12.3 // 2632 /	GBE1	NM_000158	0.0017162	-2.77854	0.00320517	-2.83259	0.00384855	-2.72552
NM_001008661 // CCBL2 // cysteine conjugate-beta lyase 2 // 1p22.2 // 56267 ///	CCBL2	NM_001008661	1.19296e-05	-2.79231	1.49051e-06	-5.41758	0.00681645	-1.43921
NM_003477 // PDHX // pyruvate dehydrogenase complex, component X // 11p13 // 805	PDHX	NM_003477	6.50329e-06	-2.83038	2.35912e-05	-2.61895	9.89888e-06	-3.05889
NM_024686 // TTLL7 // tubulin tyrosine ligase-like family, member 7 // 1p31.1 //	TTLL7	NM_024686	4.0417e-05	-2.83559	0.000632229	-2.08413	2.08337e-05	-3.85801
NM_016229 // CYB5R2 // cytochrome b5 reductase 2 // 11p15.4 // 51700 /// ENST000	CYB5R2	NM_016229	0.000737506	-2.83791	0.018491	-1.84304	0.000246114	-4.36982
NM_016594 // FKBP11 // FK506 binding protein 11, 19 kDa // 12q13.12 // 51303 ///	FKBP11	NM_016594	0.000261424	-2.85978	0.000256376	-3.37906	0.00141988	-2.42031
NM_152542 // PPM1K // protein phosphatase 1K (PP2C domain containing) // 4q22.1	PPM1K	NM_152542	9.15194e-06	-2.8619	0.000143606	-2.11972	4.88296e-06	-3.86392
NM_003973 // RPL14 // ribosomal protein L14 // 3p22-p21.2 // 9045 /// NM_0010349	RPL14	NM_003973	9.25842e-05	-2.86238	0.000622583	-2.36201	8.08417e-05	-3.46876
NM_016006 // ABHD5 // abhydrolase domain containing 5 // 3p21 // 51099 /// ENST0	ABHD5	NM_016006	0.00146607	-2.8663	0.00416025	-2.67972	0.00222132	-3.06588
NM_001033045 // GPR155 // G protein-coupled receptor 155 // 2q31.1 // 151556 ///	GPR155	NM_001033045	0.00169039	-2.88794	0.00681108	-2.50625	0.00185592	-3.32777
NM_013390 // TMEM2 // transmembrane protein 2 // 9q13-q21 // 23670 /// ENST00000	TMEM2	NM_013390	0.00379616	-2.90716	0.00602197	-3.05784	0.00925306	-2.76391
NM_004796 // NRXN3 // neurexin 3 // 14q31 // 9369 /// NM_001105250 // NRXN3 // n	NRXN3	NM_004796	0.00150628	-2.90858	0.0149119	-2.13002	0.000839906	-3.97172
NM_012328 // DNAJB9 // DnaJ (Hsp40) homolog, subfamily B, member 9 // 7q31|14q24	DNAJB9	NM_012328	0.000271605	-2.92123	0.000431456	-3.11837	0.000829165	-2.73655
BC056676 // C16orf87 // chromosome 16 open reading frame 87 // 16q11.2 // 388272	C16orf87	BC056676	6.40102e-06	-2.93032	1.08814e-05	-3.10704	2.05034e-05	-2.76365
NM_033641 // COL4A6 // collagen, type IV, alpha 6 // Xq22 // 1288 /// NM_001847	COL4A6	NM_033641	1.77684e-07	-2.95263	9.54143e-07	-2.5655	2.02311e-07	-3.39817
NM_001040450 // FAM63B // family with sequence similarity 63, member B // 15q22.	FAM63B	NM_001040450	3.08113e-06	-2.95885	3.26299e-05	-2.30619	2.12603e-06	-3.79623
NM_006546 // IGF2BP1 // insulin-like growth factor 2 mRNA binding protein 1 // 1	IGF2BP1	NM_006546	5.42375e-07	-2.96975	0.000636908	1.44332	8.0802e-09	-12.7293
NM_182485 // CPEB2 // cytoplasmic polyadenylation element binding protein 2 // 4	CPEB2	NM_182485	6.26976e-05	-2.97693	1.76035e-05	-4.81156	0.00305759	-1.84183
NM_004472 // FOXD1 // forkhead box D1 // 5q12-q13 // 2297 /// U59832 // FOXD1 //	FOXD1	NM_004472	4.10889e-06	-2.99948	0.000111588	-2.04627	1.64926e-06	-4.39671
NM_001122659 // EDNRB // endothelin receptor type B // 13q22 // 1910 /// NM_0001	EDNRB	NM_001122659	0.00108233	-3.00004	0.000835191	-3.79159	0.00712217	-2.37374
NM_001553 // IGFBP7 // insulin-like growth factor binding protein 7 // 4q12 // 3	IGFBP7	NM_001553	0.000108756	-3.00343	0.00777371	-1.74501	2.50093e-05	-5.16936
NM_212543 // B4GALT4 // UDP-Gal:betaGlcNAc beta 1,4- galactosyltransferase, poly	B4GALT4	NM_212543	0.000543218	-3.00853	0.00169748	-2.78266	0.000812033	-3.25274
NM_020156 // C1GALT1 // core 1 synthase, glycoprotein-N-acetylgalactosamine 3-be	C1GALT1	NM_020156	3.77721e-05	-3.01413	0.000215826	-2.54931	3.83206e-05	-3.56369
NM_018099 // FAR2 // fatty acyl CoA reductase 2 // 12p11.22 // 55711 /// ENST000	FAR2	NM_018099	0.000108475	-3.02235	0.000346275	-2.81859	0.000172376	-3.24083
NM_152997 // C4orf7 // chromosome 4 open reading frame 7 // 4q13|4q13 // 260436	C4orf7	NM_152997	0.00763563	-3.03219	0.0186412	-2.82944	0.011046	-3.24946
NM_012410 // SEZ6L2 // seizure related 6 homolog (mouse)-like 2 // 16p11.2 // 26	SEZ6L2	NM_012410	0.000812914	-3.03934	0.00346114	-2.62596	0.000904746	-3.51778
NM_024590 // ARSJ // arylsulfatase family, member J // 4q26 // 79642 /// ENST000	ARSJ	NM_024590	0.000620146	-3.05394	0.00218995	-2.74838	0.000824689	-3.39348
NM_002410 // MGAT5 // mannosyl (alpha-1,6-)-glycoprotein beta-1,6-N-acetyl-gluco	MGAT5	NM_002410	0.00109062	-3.05487	0.0113668	-2.20798	0.000605315	-4.2266
NM_181782 // NCOA7 // nuclear receptor coactivator 7 // 6q22.31-q22.32 // 135112	NCOA7	NM_181782	0.00201832	-3.05519	0.0164795	-2.26557	0.00125215	-4.12002
NM_021928 // SPCS3 // signal peptidase complex subunit 3 homolog (S. cerevisiae)	SPCS3	NM_021928	3.58053e-05	-3.0605	4.1491e-05	-3.52149	0.00017288	-2.65987
NM_003567 // BCAR3 // breast cancer anti-estrogen resistance 3 // 1p22.1 // 8412	BCAR3	NM_003567	0.00138058	-3.08049	0.00141592	-3.6429	0.00616715	-2.60491
NM_173078 // SLITRK4 // SLIT and NTRK-like family, member 4 // Xq27.3 // 139065	SLITRK4	NM_173078	2.83454e-05	-3.08464	8.58181e-05	-2.91988	4.92654e-05	-3.25869
NM_013437 // LRP12 // low density lipoprotein-related protein 12 // 8q22.2-q23.1	LRP12	NM_013437	0.000461379	-3.12255	0.00446609	-2.3248	0.000287805	-4.19404
NM_057158 // DUSP4 // dual specificity phosphatase 4 // 8p12-p11 // 1846 /// NM_	DUSP4	NM_057158	0.000465285	-3.13451	0.0195726	-1.83293	0.0001229	-5.36038
NM_022461 // AZI2 // 5-azacytidine induced 2 // 3p24.1 // 64343 /// ENST00000295	AZI2	NM_022461	1.3359e-05	-3.13978	0.000421171	-2.04981	4.86226e-06	-4.80935
NM_153711 // FAM26E // family with sequence similarity 26, member E // 6q22.1 //	FAM26E	NM_153711	0.00257726	-3.14349	0.00563817	-3.07745	0.00473688	-3.21093
NM_001099693 // RPL31 // ribosomal protein L31 // 2q11.2 // 6160 /// NM_00109857	RPL31	NM_001099693	0.000385288	-3.16182	0.00142717	-2.82463	0.000506202	-3.53927
NM_000990 // RPL27A // ribosomal protein L27a // 11p15 // 6157 /// ENST000003141	RPL27A	NM_000990	0.00479924	-3.16608	0.0151046	-2.79799	0.00584271	-3.5826
NM_174911 // FAM84B // family with sequence similarity 84, member B // 8q24.21 /	FAM84B	NM_174911	0.00017064	-3.1705	0.00125371	-2.51103	0.000136277	-4.00317
NM_025079 // ZC3H12A // zinc finger CCCH-type containing 12A // 1p34.3 // 80149	ZC3H12A	NM_025079	0.00593196	-3.17151	0.0155015	-2.91947	0.00833446	-3.44531
NM_031953 // SNX25 // sorting nexin 25 // 4q35.1 // 83891 /// ENST00000264694 //	SNX25	NM_031953	1.95967e-05	-3.17382	2.75109e-05	-3.51694	7.63004e-05	-2.86418
NM_198507 // FAM174A // family with sequence similarity 174, member A // 5q21.1	FAM174A	NM_198507	0.00056646	-3.19159	0.00515221	-2.37885	0.000363653	-4.28199
NM_000337 // SGCD // sarcoglycan, delta (35kDa dystrophin-associated glycoprotei	SGCD	NM_000337	1.09594e-05	-3.19433	4.22175e-05	-2.89252	1.57049e-05	-3.52764
NM_014945 // ABLIM3 // actin binding LIM protein family, member 3 // 5q33.1 // 2	ABLIM3	NM_014945	0.000805888	-3.19792	0.000703387	-3.96379	0.00465073	-2.58002
NM_018207 // TRIM62 // tripartite motif-containing 62 // 1p35.1 // 55223 /// ENS	TRIM62	NM_018207	0.000128395	-3.20543	0.00327778	-2.07476	4.80201e-05	-4.95229
BC117342 // C4orf26 // chromosome 4 open reading frame 26 // 4q21.1 // 152816 //	C4orf26	BC117342	0.00417277	-3.20986	0.00969112	-3.06883	0.00685513	-3.35738
NM_017946 // FKBP14 // FK506 binding protein 14, 22 kDa // 7p15.1 // 55033 /// E	FKBP14	NM_017946	5.9786e-05	-3.22296	0.00255683	-1.9616	1.7883e-05	-5.29538
NM_015599 // PGM3 // phosphoglucomutase 3 // 6q14.1-q15 // 5238 /// ENST00000283	PGM3	NM_015599	1.21977e-06	-3.22747	3.93249e-05	-2.11017	4.56908e-07	-4.93636
NM_004811 // LPXN // leupaxin // 11q12.1 // 9404 /// ENST00000263845 // LPXN //	LPXN	NM_004811	0.00239154	-3.23257	0.00344825	-3.51748	0.00681275	-2.97075
NM_002342 // LTBR // lymphotoxin beta receptor (TNFR superfamily, member 3) // 1	LTBR	NM_002342	2.8064e-06	-3.24815	0.00131287	-1.57926	3.89183e-07	-6.68067
NM_019102 // HOXA5 // homeobox A5 // 7p15-p14 // 3202 /// ENST00000222726 // HOX	HOXA5	NM_019102	0.000410761	-3.24868	0.00137796	-2.95283	0.000586246	-3.57418
NM_006002 // UCHL3 // ubiquitin carboxyl-terminal esterase L3 (ubiquitin thioles	UCHL3	NM_006002	0.00246344	-3.25614	0.00604549	-3.09896	0.00407124	-3.42129
NM_004502 // HOXB7 // homeobox B7 // 17q21.3 // 3217 /// ENST00000239165 // HOXB	HOXB7	NM_004502	8.12022e-06	-3.2596	0.000374666	-2.00449	2.49751e-06	-5.30062
NM_007223 // GPR176 // G protein-coupled receptor 176 // 15q14-q15.1 // 11245 //	GPR176	NM_007223	0.000697782	-3.26341	0.0145843	-2.06863	0.000259887	-5.14824
NM_006949 // STXBP2 // syntaxin binding protein 2 // 19p13.3-p13.2 // 6813 /// N	STXBP2	NM_006949	0.000667147	-3.32048	0.00781474	-2.32595	0.000356876	-4.74026
NM_001717 // BNC1 // basonuclin 1 // 15q25.2 // 646 /// ENST00000345382 // BNC1	BNC1	NM_001717	7.00611e-08	-3.32179	1.09208e-06	-2.39542	3.92554e-08	-4.6064
NM_024514 // CYP2R1 // cytochrome P450, family 2, subfamily R, polypeptide 1 //	CYP2R1	NM_024514	5.2834e-05	-3.32846	6.75549e-05	-3.78078	0.00022307	-2.93026
NM_023112 // OTUB2 // OTU domain, ubiquitin aldehyde binding 2 // 14q32.13 // 78	OTUB2	NM_023112	0.0013456	-3.33116	0.0150895	-2.29643	0.000696725	-4.8321
NM_004540 // NCAM2 // neural cell adhesion molecule 2 // 21q21.1 // 4685 /// ENS	NCAM2	NM_004540	0.00118282	-3.35165	0.0024728	-3.3473	0.00244646	-3.35602
NM_019080 // NDFIP2 // Nedd4 family interacting protein 2 // 13q31.1 // 54602 //	NDFIP2	NM_019080	0.000213686	-3.35563	0.0186681	-1.75703	4.29414e-05	-6.4087
NM_206831 // DPH3 // DPH3, KTI11 homolog (S. cerevisiae) // 3p24.3 // 285381 ///	DPH3	NM_206831	0.000541949	-3.36362	0.00547393	-2.42749	0.000324886	-4.66075
NM_153703 // PODN // podocan // 1p32.3 // 127435 /// ENST00000312553 // PODN //	PODN	NM_153703	0.000344725	-3.36533	0.0026773	-2.57767	0.0002552	-4.39367
NM_003821 // RIPK2 // receptor-interacting serine-threonine kinase 2 // 8q21 //	RIPK2	NM_003821	1.91081e-05	-3.36548	2.48253e-05	-3.81643	8.16461e-05	-2.96781
NM_001025390 // AMPD3 // adenosine monophosphate deaminase (isoform E) // 11p15	AMPD3	NM_001025390	0.00240211	-3.36885	0.0120632	-2.69607	0.00212417	-4.20952
NM_000610 // CD44 // CD44 molecule (Indian blood group) // 11p13 // 960 /// NM_0	CD44	NM_000610	0.00144539	-3.37675	0.00495236	-2.98938	0.00185061	-3.8143
NM_014632 // MICAL2 // microtubule associated monoxygenase, calponin and LIM dom	MICAL2	NM_014632	0.000847133	-3.38196	0.000868384	-4.05666	0.00397184	-2.81948
NM_031866 // FZD8 // frizzled homolog 8 (Drosophila) // 10p11.21 // 8325 /// ENS	FZD8	NM_031866	8.22586e-05	-3.38452	0.000337089	-2.98338	0.000106304	-3.83961
NM_015589 // SAMD4A // sterile alpha motif domain containing 4A // 14q22.2 // 23	SAMD4A	NM_015589	0.00117529	-3.38612	0.00911071	-2.51703	0.000797901	-4.5553
NM_014226 // RAGE // renal tumor antigen // 14q32 // 5891 /// ENST00000361847 //	RAGE	NM_014226	0.00217367	-3.39841	0.00376336	-3.53793	0.00514883	-3.26439
NM_003392 // WNT5A // wingless-type MMTV integration site family, member 5A // 3	WNT5A	NM_003392	0.00211493	-3.40894	0.0196797	-2.38126	0.0011883	-4.88014
NM_173509 // FAM163A // family with sequence similarity 163, member A // 1q25.2	FAM163A	NM_173509	0.0021456	-3.41672	0.00473699	-3.3412	0.00398227	-3.49395
NM_022550 // XRCC4 // X-ray repair complementing defective repair in Chinese ham	XRCC4	NM_022550	0.000686948	-3.42844	0.00108437	-3.6867	0.00198762	-3.18828
NM_020354 // ENTPD7 // ectonucleoside triphosphate diphosphohydrolase 7 // --- /	ENTPD7	NM_020354	0.000185438	-3.42999	0.00313034	-2.29926	8.58445e-05	-5.1168
NM_000124 // ERCC6 // excision repair cross-complementing rodent repair deficien	ERCC6	NM_000124	0.000421525	-3.43521	0.00128004	-3.17678	0.000656778	-3.71467
NM_032229 // SLITRK6 // SLIT and NTRK-like family, member 6 // 13q31.1 // 84189	SLITRK6	NM_032229	0.001306	-3.43879	0.00354953	-3.21682	0.00207997	-3.67608
NM_022079 // HERC4 // hect domain and RLD 4 // 10q21.3 // 26091 /// NM_015601 //	HERC4	NM_022079	5.48088e-05	-3.44671	8.24571e-05	-3.78041	0.000191022	-3.14247
NM_005020 // PDE1C // phosphodiesterase 1C, calmodulin-dependent 70kDa // 7p15.1	PDE1C	NM_005020	0.000162423	-3.45533	0.000517708	-3.18732	0.000254247	-3.74588
NM_024949 // WWC2 // WW and C2 domain containing 2 // 4q35.1 // 80014 /// ENST00	WWC2	NM_024949	5.41633e-05	-3.48646	2.04613e-05	-5.51825	0.00145834	-2.20276
NM_005245 // FAT // FAT tumor suppressor homolog 1 (Drosophila) // 4q35 // 2195	FAT	NM_005245	4.84508e-06	-3.50373	3.35775e-06	-4.6693	5.04895e-05	-2.62912
NM_006457 // PDLIM5 // PDZ and LIM domain 5 // 4q22 // 10611 /// NR_003257 // PD	PDLIM5	NM_006457	1.21306e-06	-3.53747	0.000109786	-1.9574	2.91379e-07	-6.39302
NM_005842 // SPRY2 // sprouty homolog 2 (Drosophila) // 13q31.1 // 10253 /// ENS	SPRY2	NM_005842	0.00193508	-3.56504	0.00746194	-3.03001	0.00217779	-4.19455
NM_207015 // NAALADL2 // N-acetylated alpha-linked acidic dipeptidase-like 2 //	NAALADL2	NM_207015	0.00097311	-3.6022	0.00343519	-3.16915	0.00125355	-4.09443
NM_005415 // SLC20A1 // solute carrier family 20 (phosphate transporter), member	SLC20A1	NM_005415	0.00297726	-3.63895	0.00542519	-3.72906	0.00646755	-3.55101
NM_002922 // RGS1 // regulator of G-protein signaling 1 // 1q31 // 5996 /// ENST	RGS1	NM_002922	3.66088e-05	-3.66204	7.53718e-05	-3.74641	9.19505e-05	-3.57957
NM_173508 // SLC35F3 // solute carrier family 35, member F3 // 1q42.2 // 148641	SLC35F3	NM_173508	1.69094e-05	-3.66674	5.20409e-05	-3.43598	2.92943e-05	-3.91299
NM_012157 // FBXL2 // F-box and leucine-rich repeat protein 2 // 3p22.3 // 25827	FBXL2	NM_012157	1.16682e-05	-3.67754	0.00146902	-1.87807	2.36387e-06	-7.20118
NM_001338 // CXADR // coxsackie virus and adenovirus receptor // 21q21.1 // 1525	CXADR	NM_001338	0.00746815	-3.67783	0.0150853	-3.5948	0.0130166	-3.76277
NM_005725 // TSPAN2 // tetraspanin 2 // 1p13.2 // 10100 /// ENST00000369516 // T	TSPAN2	NM_005725	1.15591e-05	-3.69944	5.41781e-05	-3.17675	1.40636e-05	-4.30814
NM_138452 // DHRS1 // dehydrogenase/reductase (SDR family) member 1 // 14q12 //	DHRS1	NM_138452	8.0988e-05	-3.7039	0.0012879	-2.48513	4.03457e-05	-5.52037
NM_003238 // TGFB2 // transforming growth factor, beta 2 // 1q41 // 7042 /// ENS	TGFB2	NM_003238	0.00023855	-3.73905	0.0107687	-2.04235	6.42787e-05	-6.8453
NM_001007189 // LOC492311 // similar to bovine IgA regulatory protein // 5q31 //	LOC492311	NM_001007189	0.00206074	-3.74306	0.00346439	-3.94396	0.00506137	-3.5524
NM_001151 // SLC25A4 // solute carrier family 25 (mitochondrial carrier; adenine	SLC25A4	NM_001151	5.69854e-05	-3.75128	0.000808874	-2.57126	3.07802e-05	-5.47284
NM_032291 // SGIP1 // SH3-domain GRB2-like (endophilin) interacting protein 1 //	SGIP1	NM_032291	0.000180634	-3.79339	3.45562e-05	-7.85701	0.0183091	-1.83146
NM_006296 // VRK2 // vaccinia related kinase 2 // 2p16-p15 // 7444 /// ENST00000	VRK2	NM_006296	1.62728e-06	-3.79439	0.000275212	-1.88076	3.11093e-07	-7.65508
NM_001079519 // FAM177A1 // family with sequence similarity 177, member A1 // 14	FAM177A1	NM_001079519	1.89461e-05	-3.7971	1.81366e-05	-4.72229	0.000119573	-3.05317
NM_021990 // GABRE // gamma-aminobutyric acid (GABA) A receptor, epsilon // Xq28	GABRE	NM_021990	0.000952387	-3.83076	0.00182775	-3.92319	0.00218626	-3.74051
NM_002402 // MEST // mesoderm specific transcript homolog (mouse) // 7q32 // 423	MEST	NM_002402	8.73796e-06	-3.83324	2.64569e-05	-3.60433	1.55576e-05	-4.07668
NM_020390 // EIF5A2 // eukaryotic translation initiation factor 5A2 // 3q26.2 //	EIF5A2	NM_020390	4.38897e-05	-3.83573	0.000651995	-2.59974	2.3267e-05	-5.65936
NM_018075 // ANO10 // anoctamin 10 // 3p22.1-p21.33 // 55129 /// ENST00000292246	ANO10	NM_018075	3.66812e-06	-3.84277	8.86027e-05	-2.45137	1.56655e-06	-6.02392
NM_005159 // ACTC1 // actin, alpha, cardiac muscle 1 // 15q11-q14 // 70 /// ENST	ACTC1	NM_005159	0.0075421	-3.85416	0.0191759	-3.49983	0.0105186	-4.24436
NM_006505 // PVR // poliovirus receptor // 19q13.2 // 5817 /// ENST00000187830 /	PVR	NM_006505	0.000827725	-3.87681	0.0169134	-2.29275	0.000307511	-6.5553
NM_006918 // SC5DL // sterol-C5-desaturase (ERG3 delta-5-desaturase homolog, S.	SC5DL	NM_006918	3.34903e-05	-3.89186	0.00075768	-2.44892	1.41051e-05	-6.18499
NM_005103 // FEZ1 // fasciculation and elongation protein zeta 1 (zygin I) // 11	FEZ1	NM_005103	6.06114e-06	-3.89342	0.000126403	-2.52435	2.77651e-06	-6.00501
NM_000366 // TPM1 // tropomyosin 1 (alpha) // 15q22.1 // 7168 /// NM_001018007 /	TPM1	NM_000366	0.000574813	-3.89654	0.0129218	-2.29228	0.000208767	-6.62355
NM_024524 // ATP13A3 // ATPase type 13A3 // 3q29 // 79572 /// ENST00000256031 //	ATP13A3	NM_024524	4.54389e-05	-3.91383	5.72611e-05	-4.54087	0.000196286	-3.37337
NM_152737 // RNF182 // ring finger protein 182 // 6p23 // 221687 /// ENST0000031	RNF182	NM_152737	1.57644e-05	-3.92559	0.00277195	-1.84865	2.80681e-06	-8.33594
NM_006646 // WASF3 // WAS protein family, member 3 // 13q12 // 10810 /// ENST000	WASF3	NM_006646	7.92672e-08	-3.94427	1.39195e-05	-1.93671	1.54444e-08	-8.03283
NM_020422 // TMEM159 // transmembrane protein 159 // 16p12 // 57146 /// ENST0000	TMEM159	NM_020422	9.16132e-05	-3.9769	0.00429137	-2.16069	2.57289e-05	-7.31976
NM_173557 // RNF152 // ring finger protein 152 // 18q21.33 // 220441 /// ENST000	RNF152	NM_173557	0.000501965	-3.98613	0.000242834	-6.19594	0.00711252	-2.56446
NM_006727 // CDH10 // cadherin 10, type 2 (T2-cadherin) // 5p14-p13 // 1008 ///	CDH10	NM_006727	0.000409557	-3.9975	0.00104691	-3.82619	0.000750328	-4.17648
NM_003930 // SKAP2 // src kinase associated phosphoprotein 2 // 7p21-p15 // 8935	SKAP2	NM_003930	2.1288e-06	-4.004	6.61445e-05	-2.42795	8.06554e-07	-6.60312
NM_005429 // VEGFC // vascular endothelial growth factor C // 4q34.1-q34.3 // 74	VEGFC	NM_005429	0.000143234	-4.0081	0.000249343	-4.26715	0.000408795	-3.76478
NM_001031716 // OBFC2A // oligonucleotide/oligosaccharide-binding fold containin	OBFC2A	NM_001031716	0.00211373	-4.00856	0.00503248	-3.82597	0.00365175	-4.19986
NM_013259 // TAGLN3 // transgelin 3 // 3q13.2 // 29114 /// NM_001008273 // TAGLN	TAGLN3	NM_013259	2.26427e-05	-4.0213	0.00031206	-2.74602	1.27935e-05	-5.88883
NM_002147 // HOXB5 // homeobox B5 // 17q21.3 // 3215 /// ENST00000239151 // HOXB	HOXB5	NM_002147	2.82629e-06	-4.04564	1.80843e-05	-3.23822	2.76115e-06	-5.05439
NM_014631 // SH3PXD2A // SH3 and PX domains 2A // 10q24.33 // 9644 /// ENST00000	SH3PXD2A	NM_014631	0.0076177	-4.07195	0.0104834	-4.52206	0.0196149	-3.66665
NM_016606 // REEP2 // receptor accessory protein 2 // 5q31 // 51308 /// ENST0000	REEP2	NM_016606	5.97414e-06	-4.12157	2.8644e-05	-3.48681	7.2145e-06	-4.87187
NM_001011667 // CHCHD7 // coiled-coil-helix-coiled-coil-helix domain containing	CHCHD7	NM_001011667	0.000114839	-4.13754	0.00453563	-2.26005	3.45736e-05	-7.5747
NM_022159 // ELTD1 // EGF, latrophilin and seven transmembrane domain containing	ELTD1	NM_022159	5.58871e-05	-4.14028	0.00069141	-2.83422	3.28716e-05	-6.0482
NM_000692 // ALDH1B1 // aldehyde dehydrogenase 1 family, member B1 // 9p11.1 //	ALDH1B1	NM_000692	7.62355e-05	-4.19476	0.00500481	-2.11686	1.85603e-05	-8.31232
NM_003687 // PDLIM4 // PDZ and LIM domain 4 // 5q31.1 // 8572 /// ENST0000025375	PDLIM4	NM_003687	1.69856e-05	-4.22638	0.00580025	-1.75492	2.42855e-06	-10.1784
NM_003633 // ENC1 // ectodermal-neural cortex (with BTB-like domain) // 5q12-q13	ENC1	NM_003633	0.00092478	-4.2457	0.0117971	-2.67842	0.000455374	-6.73009
NM_002064 // GLRX // glutaredoxin (thioltransferase) // 5q14 // 2745 /// NM_0011	GLRX	NM_002064	0.00207759	-4.24795	0.00242309	-5.05141	0.00762525	-3.57228
NM_152550 // SH3RF2 // SH3 domain containing ring finger 2 // 5q32 // 153769 ///	SH3RF2	NM_152550	6.44526e-05	-4.2491	0.002431	-2.34566	2.04072e-05	-7.69712
NM_182757 // RNF144B // ring finger 144B // 6p22.3 // 255488 /// ENST00000259939	RNF144B	NM_182757	0.00020802	-4.27842	0.00125166	-3.32764	0.000190722	-5.50086
NM_030786 // SYNC1 // syncoilin, intermediate filament 1 // 1p34.3-p33 // 81493	SYNC1	NM_030786	0.00121746	-4.41494	0.0186937	-2.59886	0.000518542	-7.50008
NM_153020 // RBM24 // RNA binding motif protein 24 // 6p22.3 // 221662 /// ENST0	RBM24	NM_153020	9.1893e-05	-4.42399	0.00153722	-2.77721	4.42083e-05	-7.04725
NM_001322 // CST2 // cystatin SA // 20p11.21 // 1470 /// ENST00000304725 // CST2	CST2	NM_001322	0.000476524	-4.44087	0.00175328	-3.832	0.000621869	-5.14648
NM_001033049 // ADARB1 // adenosine deaminase, RNA-specific, B1 (RED1 homolog ra	ADARB1	NM_001033049	0.00037561	-4.46714	0.00605588	-2.72009	0.000171287	-7.33626
NM_178450 // MARCH3 // membrane-associated ring finger (C3HC4) 3 // 5q23.2 // 11	2009-03-03	NM_178450	9.47108e-05	-4.52331	0.000626018	-3.44593	8.36796e-05	-5.93754
NM_022658 // HOXC8 // homeobox C8 // 12q13.3 // 3224 /// ENST00000040584 // HOXC	HOXC8	NM_022658	1.21575e-06	-4.56117	1.70219e-05	-3.05753	7.12922e-07	-6.80428
NM_012219 // MRAS // muscle RAS oncogene homolog // 3q22.3 // 22808 /// NM_00108	MRAS	NM_012219	2.63725e-05	-4.58146	0.0136162	-1.69689	3.25665e-06	-12.3696
NM_006834 // RAB32 // RAB32, member RAS oncogene family // 6q24.3 // 10981 /// E	RAB32	NM_006834	6.81686e-06	-4.59674	0.000351181	-2.41484	2.00379e-06	-8.75006
BC009203 // C5orf30 // chromosome 5 open reading frame 30 // 5q21.1 // 90355 ///	C5orf30	BC009203	0.00101331	-4.61161	0.0182067	-2.59945	0.000398754	-8.18134
NM_000518 // HBB // hemoglobin, beta // 11p15.5 // 3043 /// ENST00000335295 // H	HBB	NM_000518	0.00479761	-4.63164	0.00950396	-4.59259	0.00905026	-4.67102
NM_024016 // HOXB8 // homeobox B8 // 17q21.3 // 3218 /// ENST00000239144 // HOXB	HOXB8	NM_024016	1.72136e-06	-4.6432	1.0316e-05	-3.69526	1.77494e-06	-5.83431
NM_022739 // SMURF2 // SMAD specific E3 ubiquitin protein ligase 2 // 17q22-q23	SMURF2	NM_022739	0.000706048	-4.65177	0.0113722	-2.72881	0.000307107	-7.92982
NM_015541 // LRIG1 // leucine-rich repeats and immunoglobulin-like domains 1 //	LRIG1	NM_015541	0.000267485	-4.67527	0.002111	-3.33705	0.000198553	-6.55014
NM_000418 // IL4R // interleukin 4 receptor // 16p12.1-p11.2 // 3566 /// ENST000	IL4R	NM_000418	0.000152313	-4.68046	0.0158737	-2.02086	2.91935e-05	-10.8403
NM_000623 // BDKRB2 // bradykinin receptor B2 // 14q32.1-q32.2 // 624 /// ENST00	BDKRB2	NM_000623	0.000985587	-4.69424	0.00252203	-4.41809	0.00169935	-4.98765
NM_206966 // C5orf46 // chromosome 5 open reading frame 46 // 5q33.1 // 389336 /	C5orf46	NM_206966	3.77102e-05	-4.71545	0.00014432	-4.11068	5.28798e-05	-5.4092
NM_005308 // GRK5 // G protein-coupled receptor kinase 5 // 10q24-qter // 2869 /	GRK5	NM_005308	3.87162e-05	-4.71631	2.52978e-05	-6.87827	0.000413332	-3.2339
NM_007036 // ESM1 // endothelial cell-specific molecule 1 // 5q11.2 // 11082 ///	ESM1	NM_007036	0.00103037	-4.80607	0.00229425	-4.7131	0.00202478	-4.90088
NM_004615 // TSPAN7 // tetraspanin 7 // Xp11.4 // 7102 /// ENST00000378482 // TS	TSPAN7	NM_004615	0.00250684	-4.81048	0.00576795	-4.59805	0.00439943	-5.03274
NM_018952 // HOXB6 // homeobox B6 // 17q21.3 // 3216 /// ENST00000225648 // HOXB	HOXB6	NM_018952	2.44368e-07	-4.81102	3.78317e-06	-3.13309	1.36682e-07	-7.38757
BC036194 // C3orf59 // chromosome 3 open reading frame 59 // 3q29 // 151963 ///	C3orf59	BC036194	1.16163e-05	-4.84321	0.00425823	-1.85097	1.65176e-06	-12.6727
NM_012137 // DDAH1 // dimethylarginine dimethylaminohydrolase 1 // 1p22 // 23576	DDAH1	NM_012137	0.000272239	-4.84849	0.00250533	-3.30618	0.000181436	-7.11028
NM_021111 // RECK // reversion-inducing-cysteine-rich protein with kazal motifs	RECK	NM_021111	2.60588e-05	-4.85904	0.000432697	-3.02633	1.31389e-05	-7.80162
NM_013960 // NRG1 // neuregulin 1 // 8p12 // 3084 /// NM_013964 // NRG1 // neure	NRG1	NM_013960	3.88033e-05	-4.90384	0.000178612	-4.06314	4.66282e-05	-5.91849
NM_023927 // GRAMD3 // GRAM domain containing 3 // 5q23.2 // 65983 /// ENST00000	GRAMD3	NM_023927	1.74475e-06	-4.90521	0.00256992	-1.64617	1.84207e-07	-14.6163
XM_001125873 // LOC727817 // hypothetical LOC727817 // --- // 727817	LOC727817	XM_001125873	0.000260817	-4.97782	0.000277255	-6.25152	0.00127906	-3.96362
NM_004417 // DUSP1 // dual specificity phosphatase 1 // 5q34 // 1843 /// ENST000	DUSP1	NM_004417	0.00131714	-5.01499	0.00765262	-3.6582	0.00109924	-6.875
NM_152278 // TCEAL7 // transcription elongation factor A (SII)-like 7 // Xq22.1	TCEAL7	NM_152278	0.000132782	-5.03134	0.000115038	-6.77939	0.000885321	-3.73402
NM_003358 // UGCG // UDP-glucose ceramide glucosyltransferase // 9q31 // 7357 //	UGCG	NM_003358	1.7361e-05	-5.06028	0.000417946	-2.90253	7.20528e-06	-8.82209
NM_004334 // BST1 // bone marrow stromal cell antigen 1 // 4p15 // 683 /// ENST0	BST1	NM_004334	8.82757e-06	-5.08501	1.68908e-05	-5.36465	2.47307e-05	-4.81994
NM_032873 // UBASH3B // ubiquitin associated and SH3 domain containing, B // 11q	UBASH3B	NM_032873	0.000351828	-5.15506	0.000605643	-5.5441	0.000969665	-4.79331
NM_002006 // FGF2 // fibroblast growth factor 2 (basic) // 4q26-q27 // 2247 ///	FGF2	NM_002006	2.73372e-05	-5.15588	0.00123632	-2.5872	8.20855e-06	-10.2749
NM_007107 // SSR3 // signal sequence receptor, gamma (translocon-associated prot	SSR3	NM_007107	0.000124276	-5.21676	0.00509183	-2.5565	3.65943e-05	-10.6452
NM_021136 // RTN1 // reticulon 1 // 14q23.1 // 6252 /// NM_206852 // RTN1 // ret	RTN1	NM_021136	0.00236399	-5.21783	0.00633748	-4.72971	0.00360985	-5.75633
NM_024943 // TMEM156 // transmembrane protein 156 // 4p14 // 80008 /// ENST00000	TMEM156	NM_024943	0.00177319	-5.26655	0.00635498	-4.37102	0.0021432	-6.34556
NM_145341 // PDCD4 // programmed cell death 4 (neoplastic transformation inhibit	PDCD4	NM_145341	1.73108e-05	-5.27475	0.00226448	-2.2053	3.41282e-06	-12.6164
NM_002412 // MGMT // O-6-methylguanine-DNA methyltransferase // 10q26 // 4255 //	MGMT	NM_002412	4.78083e-06	-5.33389	5.35581e-05	-3.57685	3.16398e-06	-7.95403
NM_005168 // RND3 // Rho family GTPase 3 // 2q23.3 // 390 /// ENST00000375734 //	RND3	NM_005168	4.14949e-05	-5.34416	0.00409324	-2.27502	8.78967e-06	-12.5538
NM_024817 // THSD4 // thrombospondin, type I, domain containing 4 // 15q23 // 79	THSD4	NM_024817	6.46055e-05	-5.38696	0.00126274	-3.09375	2.88297e-05	-9.37999
NM_005264 // GFRA1 // GDNF family receptor alpha 1 // 10q26 // 2674 /// NM_14579	GFRA1	NM_005264	0.00132634	-5.45439	0.0115294	-3.47418	0.00082031	-8.56328
NM_024940 // DOCK5 // dedicator of cytokinesis 5 // 8p21.2 // 80005 /// ENST0000	DOCK5	NM_024940	6.23503e-05	-5.56138	0.00119841	-3.17462	2.81246e-05	-9.74259
NM_004065 // CDR1 // cerebellar degeneration-related protein 1, 34kDa // Xq27.1-	CDR1	NM_004065	2.68563e-05	-5.59607	0.00651544	-2.03249	4.19171e-06	-15.4077
NM_001945 // HBEGF // heparin-binding EGF-like growth factor // 5q23 // 1839 ///	HBEGF	NM_001945	0.000114448	-5.64155	0.000760239	-4.11308	0.000100024	-7.73803
NM_001100164 // PHACTR2 // phosphatase and actin regulator 2 // 6q24.2 // 9749 /	PHACTR2	NM_001100164	1.30017e-05	-5.64381	0.00113205	-2.45307	3.02138e-06	-12.9848
NM_007034 // DNAJB4 // DnaJ (Hsp40) homolog, subfamily B, member 4 // 1p31.1 //	DNAJB4	NM_007034	1.81168e-05	-5.71842	5.80032e-05	-5.17956	3.02375e-05	-6.31334
NM_024616 // C3orf52 // chromosome 3 open reading frame 52 // 3q13.2 // 79669 //	C3orf52	NM_024616	0.000104706	-5.72584	0.00143019	-3.46958	5.65707e-05	-9.44934
NM_016206 // VGLL3 // vestigial like 3 (Drosophila) // 3p12.1 // 389136 /// ENST	VGLL3	NM_016206	0.00117754	-5.76655	0.00610473	-4.25879	0.00108503	-7.80811
NM_016522 // HNT // neurotrimin // 11q25 // 50863 /// NM_001048209 // HNT // neu	HNT	NM_016522	0.000120446	-5.76735	0.00200062	-3.31677	5.75035e-05	-10.0285
NM_000820 // GAS6 // growth arrest-specific 6 // 13q34 // 2621 /// ENST000003277	GAS6	NM_000820	6.69792e-05	-5.77411	0.00195883	-2.96261	2.40397e-05	-11.2537
NM_032391 // C17orf92 // chromosome 17 open reading frame 92 // 17q21 // 84366 /	C17orf92	NM_032391	0.000819694	-5.85458	0.00252479	-5.15082	0.00120708	-6.6545
NM_024512 // LRRC2 // leucine rich repeat containing 2 // 3p21.31 // 79442 /// N	LRRC2	NM_024512	2.38844e-06	-5.93409	5.70995e-06	-5.8881	5.42476e-06	-5.98044
NM_031419 // NFKBIZ // nuclear factor of kappa light polypeptide gene enhancer i	NFKBIZ	NM_031419	0.000230758	-5.93478	0.00495821	-3.1178	9.18229e-05	-11.2969
NM_182767 // SLC6A15 // solute carrier family 6 (neutral amino acid transporter)	SLC6A15	NM_182767	7.61912e-07	-5.93673	3.30583e-06	-4.97476	1.0199e-06	-7.08471
NM_000807 // GABRA2 // gamma-aminobutyric acid (GABA) A receptor, alpha 2 // 4p1	GABRA2	NM_000807	8.63523e-08	-5.93804	2.10127e-07	-5.88176	1.97165e-07	-5.99487
NM_005723 // TSPAN5 // tetraspanin 5 // 4q23 // 10098 /// ENST00000305798 // TSP	TSPAN5	NM_005723	9.21385e-06	-6.19699	0.00564978	-1.90482	1.14159e-06	-20.1607
NM_021219 // JAM2 // junctional adhesion molecule 2 // 21q21.2 // 58494 /// ENST	JAM2	NM_021219	0.000620957	-6.30277	0.00133843	-6.2772	0.00130826	-6.32843
NM_018371 // CSGALNACT1 // chondroitin sulfate N-acetylgalactosaminyltransferase	CSGALNACT1	NM_018371	0.00263089	-6.39958	0.00182927	-10.0193	0.0177257	-4.08758
NM_197941 // ADAMTS6 // ADAM metallopeptidase with thrombospondin type 1 motif,	ADAMTS6	NM_197941	0.00231047	-6.43247	0.00904781	-5.00709	0.00252199	-8.26361
NM_006745 // SC4MOL // sterol-C4-methyl oxidase-like // 4q32-q34 // 6307 /// NM_	SC4MOL	NM_006745	3.8848e-05	-6.44402	0.000202155	-4.98743	4.23348e-05	-8.326
NM_018340 // FLJ11151 // hypothetical protein FLJ11151 // 16p13.12 // 55313 ///	FLJ11151	NM_018340	0.000193294	-6.45766	0.00909967	-2.74652	5.18039e-05	-15.1833
NM_012395 // PFTK1 // PFTAIRE protein kinase 1 // 7q21-q22 // 5218 /// ENST00000	PFTK1	NM_012395	0.000177048	-6.50253	0.0180931	-2.33765	3.38096e-05	-18.0878
NM_005941 // MMP16 // matrix metallopeptidase 16 (membrane-inserted) // 8q21 //	MMP16	NM_005941	1.2035e-05	-6.62278	0.000899819	-2.74759	2.97997e-06	-15.9635
NM_001098522 // HTATIP2 // HIV-1 Tat interactive protein 2, 30kDa // 11p15.1 //	HTATIP2	NM_001098522	6.76337e-07	-6.63523	1.10736e-05	-3.89298	3.63829e-07	-11.3091
NM_004170 // SLC1A1 // solute carrier family 1 (neuronal/epithelial high affinit	SLC1A1	NM_004170	7.41453e-05	-6.76634	0.00123373	-3.74206	3.60913e-05	-12.2348
NM_012445 // SPON2 // spondin 2, extracellular matrix protein // 4p16.3 // 10417	SPON2	NM_012445	2.79552e-05	-6.77011	4.43578e-06	-20.6807	0.00641674	-2.21629
NM_004670 // PAPSS2 // 3'-phosphoadenosine 5'-phosphosulfate synthase 2 // 10q23	PAPSS2	NM_004670	1.21533e-05	-6.81755	0.00820396	-1.92595	1.44927e-06	-24.133
NM_001012761 // RGMB // RGM domain family, member B // 5q21.1 // 285704 /// NM_1	RGMB	NM_001012761	8.11744e-05	-6.87262	0.000741138	-4.43558	5.74265e-05	-10.6487
NM_018192 // LEPREL1 // leprecan-like 1 // 3q28 // 55214 /// ENST00000319332 //	LEPREL1	NM_018192	3.02176e-05	-6.97131	0.00941779	-2.12179	4.32093e-06	-22.9048
NM_198965 // PTHLH // parathyroid hormone-like hormone // 12p12.1-p11.2 // 5744	PTHLH	NM_198965	0.000177733	-7.02154	0.000714219	-5.71854	0.000226532	-8.62144
NM_133468 // BMPER // BMP binding endothelial regulator // 7p14.3 // 168667 ///	BMPER	NM_133468	2.31281e-05	-7.02472	5.59975e-05	-6.88869	4.99354e-05	-7.16343
NM_170732 // BDNF // brain-derived neurotrophic factor // 11p13 // 627 /// NM_17	BDNF	NM_170732	7.94475e-06	-7.0408	0.000243331	-3.4487	2.96723e-06	-14.3744
NM_020169 // LXN // latexin // 3q25.32 // 56925 /// ENST00000264265 // LXN // la	LXN	NM_020169	0.000737324	-7.15654	0.01409	-3.42866	0.000288094	-14.9376
NM_002583 // PAWR // PRKC, apoptosis, WT1, regulator // 12q21 // 5074 /// ENST00	PAWR	NM_002583	2.88554e-07	-7.1726	0.00011953	-2.24776	4.30202e-08	-22.8878
NM_144573 // NEXN // nexilin (F actin binding protein) // 1p31.1 // 91624 /// EN	NEXN	NM_144573	8.84816e-05	-7.28294	0.000993965	-4.36529	5.44215e-05	-12.1507
NM_145263 // SPATA18 // spermatogenesis associated 18 homolog (rat) // 4q12 // 1	SPATA18	NM_145263	1.01759e-06	-8.01009	1.28815e-06	-10.062	4.71475e-06	-6.37661
NM_012223 // MYO1B // myosin IB // 2q12-q34 // 4430 /// ENST00000392318 // MYO1B	MYO1B	NM_012223	4.33018e-06	-8.04348	0.00107984	-2.46928	7.1514e-07	-26.201
NM_013381 // TRHDE // thyrotropin-releasing hormone degrading enzyme // 12q15-q2	TRHDE	NM_013381	7.86043e-07	-8.05353	0.00529795	-1.63548	6.30788e-08	-39.6576
NM_001034852 // SMOC1 // SPARC related modular calcium binding 1 // 14q24.2 // 6	SMOC1	NM_001034852	0.00306058	-8.07243	0.00739776	-7.39459	0.00501495	-8.8124
NM_002994 // CXCL5 // chemokine (C-X-C motif) ligand 5 // 4q12-q13 // 6374 /// E	CXCL5	NM_002994	3.31055e-05	-8.16467	0.000136295	-6.62136	4.37928e-05	-10.0677
NM_001014446 // OCIAD2 // OCIA domain containing 2 // 4p12 // 132299 /// NM_1523	OCIAD2	NM_001014446	2.97619e-05	-8.26924	2.49301e-05	-12.372	0.000222526	-5.52703
NM_003812 // ADAM23 // ADAM metallopeptidase domain 23 // 2q33 // 8745 /// ENST0	ADAM23	NM_003812	1.03067e-05	-8.43205	0.00559381	-2.15855	1.3146e-06	-32.9385
NM_003897 // IER3 // immediate early response 3 // 6p21.3 // 8870 /// ENST000002	IER3	NM_003897	3.50372e-05	-8.44301	0.017377	-2.08388	4.30226e-06	-34.2075
AF019616 // PAR1 // Prader-Willi/Angelman region-1 // 15q11.2 // 145624	PAR1	AF019616	0.00531809	-8.50547	0.00782258	-9.70825	0.0134384	-7.4517
NM_181501 // ITGA1 // integrin, alpha 1 // 5q11.2 // 3672 /// NM_015946 // PELO	ITGA1	NM_181501	1.63807e-05	-8.72835	0.0154293	-1.95988	1.7603e-06	-38.8717
NM_002867 // RAB3B // RAB3B, member RAS oncogene family // 1p32-p31 // 5865 ///	RAB3B	NM_002867	0.000162896	-8.79694	0.0197835	-2.58641	2.91805e-05	-29.9203
NM_021229 // NTN4 // netrin 4 // 12q22|12q22-q23 // 59277 /// ENST00000343702 //	NTN4	NM_021229	0.00231551	-8.80808	0.00791958	-6.96301	0.00284154	-11.1421
NM_031896 // CACNG7 // calcium channel, voltage-dependent, gamma subunit 7 // 19	CACNG7	NM_031896	6.68255e-07	-8.82292	2.51666e-06	-7.45792	1.00882e-06	-10.4377
NM_001718 // BMP6 // bone morphogenetic protein 6 // 6p24-p23 // 654 /// ENST000	BMP6	NM_001718	0.000494664	-8.8641	0.00247911	-6.34763	0.000498527	-12.3782
NM_015480 // PVRL3 // poliovirus receptor-related 3 // 3q13 // 25945 /// ENST000	PVRL3	NM_015480	2.95722e-07	-8.97641	3.1e-07	-12.3554	1.76391e-06	-6.52149
NM_005562 // LAMC2 // laminin, gamma 2 // 1q25-q31 // 3918 /// NM_018891 // LAMC	LAMC2	NM_005562	0.000302342	-9.05171	0.00279859	-5.27634	0.00019953	-15.5285
NM_173808 // NEGR1 // neuronal growth regulator 1 // 1p31.1 // 257194 /// ENST00	NEGR1	NM_173808	0.000136591	-9.16969	0.00150945	-5.14977	8.33922e-05	-16.3276
NM_001884 // HAPLN1 // hyaluronan and proteoglycan link protein 1 // 5q14.3 // 1	HAPLN1	NM_001884	1.18937e-05	-9.41927	8.91979e-05	-6.1972	1.01434e-05	-14.3166
NM_002153 // HSD17B2 // hydroxysteroid (17-beta) dehydrogenase 2 // 16q24.1-q24.	HSD17B2	NM_002153	7.48863e-05	-9.47581	0.00258016	-3.83614	2.46243e-05	-23.4066
NM_014143 // CD274 // CD274 molecule // 9p24 // 29126 /// ENST00000381577 // CD2	CD274	NM_014143	0.00838943	-9.51657	0.0179708	-8.81752	0.0135738	-10.271
NM_003046 // SLC7A2 // solute carrier family 7 (cationic amino acid transporter,	SLC7A2	NM_003046	0.00666317	-9.59598	0.0180568	-7.95709	0.00890844	-11.5724
NM_001845 // COL4A1 // collagen, type IV, alpha 1 // 13q34 // 1282 /// ENST00000	COL4A1	NM_001845	5.2529e-05	-9.71432	0.00810045	-2.72717	9.27175e-06	-34.6029
NM_022842 // CDCP1 // CUB domain containing protein 1 // 3p21.31 // 64866 /// NM	CDCP1	NM_022842	0.000350239	-9.81109	0.00103705	-8.60725	0.00056437	-11.1833
NM_057159 // LPAR1 // lysophosphatidic acid receptor 1 // 9q31.3 // 1902 /// NM_	LPAR1	NM_057159	3.07739e-06	-9.88243	0.0106805	-1.79117	2.66188e-07	-54.5245
NM_013989 // DIO2 // deiodinase, iodothyronine, type II // 14q24.2-q24.3 // 1734	DIO2	NM_013989	0.00109619	-9.92109	0.00142489	-12.4142	0.00378953	-7.92869
NM_001935 // DPP4 // dipeptidyl-peptidase 4 // 2q24.3 // 1803 /// ENST0000036053	DPP4	NM_001935	6.76846e-07	-10.0596	0.0094556	-1.59592	4.85242e-08	-63.4093
NM_021013 // KRT34 // keratin 34 // 17q12-q21 // 3885 /// ENST00000251648 // KRT	KRT34	NM_021013	0.00058974	-10.3795	0.00121474	-10.5489	0.00130498	-10.2128
NM_018659 // CYTL1 // cytokine-like 1 // 4p16-p15 // 54360 /// ENST00000307746 /	CYTL1	NM_018659	8.07026e-07	-10.3955	1.69853e-06	-10.8498	2.10753e-06	-9.96026
NM_004415 // DSP // desmoplakin // 6p24 // 1832 /// NM_001008844 // DSP // desmo	DSP	NM_004415	5.90454e-05	-10.5756	0.00473551	-3.29788	1.33745e-05	-33.9138
NM_032413 // C15orf48 // chromosome 15 open reading frame 48 // 15q21.1 // 84419	C15orf48	NM_032413	0.000989726	-10.7052	0.00485871	-7.32512	0.000966053	-15.645
NM_004572 // PKP2 // plakophilin 2 // 12p11 // 5318 /// NM_001005242 // PKP2 //	PKP2	NM_004572	0.000212367	-10.7264	0.00105249	-7.66394	0.000226124	-15.0125
NM_000641 // IL11 // interleukin 11 // 19q13.3-q13.4 // 3589 /// ENST00000264563	IL11	NM_000641	0.00333828	-10.7369	0.0150306	-7.15008	0.0031138	-16.1231
NM_001432 // EREG // epiregulin // 4q13.3 // 2069 /// ENST00000244869 // EREG //	EREG	NM_001432	0.000298451	-10.8986	0.000866355	-9.61217	0.00049403	-12.3572
NM_030955 // ADAMTS12 // ADAM metallopeptidase with thrombospondin type 1 motif,	ADAMTS12	NM_030955	1.07056e-07	-11.0629	6.81892e-06	-3.95896	3.01766e-08	-30.9142
NM_002309 // LIF // leukemia inhibitory factor (cholinergic differentiation fact	LIF	NM_002309	0.00019557	-11.0875	0.000298	-13.1183	0.000636466	-9.37108
NM_006765 // TUSC3 // tumor suppressor candidate 3 // 8p22 // 7991 /// NM_178234	TUSC3	NM_006765	4.49338e-09	-11.1294	0.00201968	-1.33835	2.42933e-10	-92.5498
NM_001993 // F3 // coagulation factor III (thromboplastin, tissue factor) // 1p2	F3	NM_001993	7.14205e-05	-11.263	2.80541e-05	-26.8921	0.00174925	-4.7172
NM_002009 // FGF7 // fibroblast growth factor 7 (keratinocyte growth factor) //	FGF7	NM_002009	0.000274499	-11.6566	0.000288759	-16.6065	0.0013595	-8.1821
NM_181077 // GOLGA8A // golgi autoantigen, golgin subfamily a, 8A // 15q11.2 //	GOLGA8A	NM_181077	0.000362177	-12.5568	0.00721407	-5.04052	0.000146128	-31.281
NM_015641 // TES // testis derived transcript (3 LIM domains) // 7q31.2 // 26136	TES	NM_015641	3.13796e-07	-12.6016	0.0199843	-1.45844	1.87896e-08	-108.884
NM_002727 // SRGN // serglycin // 10q22.1 // 5552 /// ENST00000242465 // SRGN //	SRGN	NM_002727	5.4792e-06	-13.0066	0.00155791	-2.94044	8.63201e-07	-57.5328
NM_001336 // CTSZ // cathepsin Z // 20q13 // 1522 /// ENST00000217131 // CTSZ //	CTSZ	NM_001336	1.13272e-08	-13.1759	6.79243e-08	-9.08148	1.1955e-08	-19.1164
NM_019050 // USP53 // ubiquitin specific peptidase 53 // 4q26 // 54532 /// ENST0	USP53	NM_019050	6.32257e-07	-13.3002	4.99916e-05	-4.11895	1.61247e-07	-42.9465
NM_003012 // SFRP1 // secreted frizzled-related protein 1 // 8p12-p11.1 // 6422	SFRP1	NM_003012	3.28812e-06	-13.3864	0.00779457	-2.04764	3.06731e-07	-87.5134
NM_001299 // CNN1 // calponin 1, basic, smooth muscle // 19p13.2-p13.1 // 1264 /	CNN1	NM_001299	5.54093e-07	-13.4605	0.000156298	-3.11734	9.15138e-08	-58.1215
NM_001898 // CST1 // cystatin SN // 20p11.21 // 1469 /// NM_001899 // CST4 // cy	CST1	NM_001898	0.000236126	-13.7008	0.000466458	-14.4196	0.000575733	-13.0178
NM_002185 // IL7R // interleukin 7 receptor // 5p13 // 3575 /// ENST00000303115	IL7R	NM_002185	3.04133e-05	-13.7403	0.000230106	-8.29568	2.5249e-05	-22.7582
ENST00000383408 // FAM38B2 // family with sequence similarity 38, member B2 // 1	FAM38B2	ENST00000383408	0.000214199	-13.9128	0.00105713	-9.59631	0.000228744	-20.171
NM_015187 // KIAA0746 // KIAA0746 protein // 4p15.2 // 23231 /// BC060867 // KIA	KIAA0746	NM_015187	2.82052e-06	-14.1815	2.27981e-05	-8.51096	2.33242e-06	-23.63
NM_000916 // OXTR // oxytocin receptor // 3p25 // 5021 /// ENST00000316793 // OX	OXTR	NM_000916	0.000103506	-14.8851	0.00035826	-12.1025	0.000153339	-18.3075
NM_005398 // PPP1R3C // protein phosphatase 1, regulatory (inhibitor) subunit 3C	PPP1R3C	NM_005398	5.75881e-06	-14.9181	6.80275e-07	-88.3926	0.00453032	-2.51775
NM_020663 // RHOJ // ras homolog gene family, member J // 14q23.2 // 57381 /// E	RHOJ	NM_020663	1.70192e-05	-14.927	3.72926e-05	-15.2533	4.08797e-05	-14.6076
BC021861 // LOC554202 // hypothetical LOC554202 // 9p21.3 // 554202 /// AK124391	LOC554202	BC021861	0.000162829	-15.345	0.0180425	-3.3904	3.02759e-05	-69.4515
NM_002977 // SCN9A // sodium channel, voltage-gated, type IX, alpha subunit // 2	SCN9A	NM_002977	3.19911e-05	-15.4779	0.000326611	-8.1156	2.16351e-05	-29.5191
NM_025239 // PDCD1LG2 // programmed cell death 1 ligand 2 // 9p24.2 // 80380 ///	PDCD1LG2	NM_025239	2.06748e-05	-15.7636	0.000210153	-8.30687	1.41765e-05	-29.9138
NM_003840 // TNFRSF10D // tumor necrosis factor receptor superfamily, member 10d	TNFRSF10D	NM_003840	1.26338e-06	-15.9763	0.000341251	-3.35103	2.08854e-07	-76.1682
NM_000519 // HBD // hemoglobin, delta // 11p15.5 // 3045 /// ENST00000380299 //	HBD	NM_000519	0.000268351	-16.8345	0.000886006	-13.6343	0.00039755	-20.7859
NM_001615 // ACTG2 // actin, gamma 2, smooth muscle, enteric // 2p13.1 // 72 ///	ACTG2	NM_001615	1.07644e-05	-17.549	0.00291052	-3.29939	1.68579e-06	-93.341
NM_006475 // POSTN // periostin, osteoblast specific factor // 13q13.3 // 10631	POSTN	NM_006475	1.12528e-06	-17.6246	0.000460645	-3.19617	1.65114e-07	-97.187
NM_018476 // BEX1 // brain expressed, X-linked 1 // Xq21-q23|Xq22 // 55859 /// E	BEX1	NM_018476	2.53597e-06	-17.8175	6.87602e-06	-16.5509	5.09311e-06	-19.181
NM_000710 // BDKRB1 // bradykinin receptor B1 // 14q32.1-q32.2 // 623 /// ENST00	BDKRB1	NM_000710	1.28249e-05	-20.2578	0.0019565	-4.05081	2.41728e-06	-101.308
NM_030965 // ST6GALNAC5 // ST6 (alpha-N-acetyl-neuraminyl-2,3-beta-galactosyl-1,	ST6GALNAC5	NM_030965	4.81089e-09	-20.6049	1.22894e-08	-19.823	1.05459e-08	-21.4176
NM_006520 // DYNLT3 // dynein, light chain, Tctex-type 3 // Xp21 // 6990 /// ENS	DYNLT3	NM_006520	1.83757e-07	-21.2805	1.84252e-08	-179.55	0.000428067	-2.52218
NM_203371 // FIBIN // fin bud initiation factor // 11p14.2 // 387758 /// ENST000	FIBIN	NM_203371	0.000447073	-21.9451	0.000626561	-28.4894	0.00152239	-16.9041
NM_004932 // CDH6 // cadherin 6, type 2, K-cadherin (fetal kidney) // 5p15.1-p14	CDH6	NM_004932	2.96844e-06	-22.6675	5.92284e-06	-24.6307	8.08845e-06	-20.8608
NM_000064 // C3 // complement component 3 // 19p13.3-p13.2 // 718 /// ENST000002	C3	NM_000064	0.00069665	-23.2887	0.0157576	-6.67516	0.00024788	-81.2508
ENST00000285141 // FAM38B // family with sequence similarity 38, member B // 18p	FAM38B	ENST00000285141	2.01466e-05	-24.2506	0.000121438	-14.7077	1.9932e-05	-39.9852
NM_005824 // LRRC17 // leucine rich repeat containing 17 // 7q22.1 // 10234 ///	LRRC17	NM_005824	9.96139e-06	-24.357	0.00348112	-3.54502	1.44542e-06	-167.351
NM_002526 // NT5E // 5'-nucleotidase, ecto (CD73) // 6q14-q21 // 4907 /// ENST00	NT5E	NM_002526	2.99917e-06	-26.533	0.00213715	-3.21808	3.71128e-07	-218.764
NM_013372 // GREM1 // gremlin 1, cysteine knot superfamily, homolog (Xenopus lae	GREM1	NM_013372	1.17944e-07	-26.9954	0.000119161	-3.21058	1.41905e-08	-226.985
NM_002546 // TNFRSF11B // tumor necrosis factor receptor superfamily, member 11b	TNFRSF11B	NM_002546	6.31256e-05	-27.1057	0.000146523	-26.6386	0.000138128	-27.5811
NM_001511 // CXCL1 // chemokine (C-X-C motif) ligand 1 (melanoma growth stimulat	CXCL1	NM_001511	1.02375e-05	-27.1835	5.33971e-05	-17.5522	1.14671e-05	-42.0996
NM_000575 // IL1A // interleukin 1, alpha // 2q14 // 3552 /// ENST00000263339 //	IL1A	NM_000575	0.000959884	-29.5632	0.0015864	-34.7833	0.0025748	-25.1266
NM_002581 // PAPPA // pregnancy-associated plasma protein A, pappalysin 1 // 9q3	PAPPA	NM_002581	4.14349e-06	-34.6864	7.35203e-06	-40.9947	1.27469e-05	-29.3487
NM_006438 // COLEC10 // collectin sub-family member 10 (C-type lectin) // 8q23-q	COLEC10	NM_006438	0.000527478	-37.5531	0.00178838	-27.5581	0.000734598	-51.1733
NM_000600 // IL6 // interleukin 6 (interferon, beta 2) // 7p21 // 3569 /// ENST0	IL6	NM_000600	0.00131892	-41.4557	0.00251085	-44.1688	0.00297085	-38.9092
NM_021101 // CLDN1 // claudin 1 // 3q28-q29 // 9076 /// ENST00000295522 // CLDN1	CLDN1	NM_021101	8.25906e-05	-50.6752	0.00135421	-15.0602	4.03777e-05	-170.514
NM_007332 // TRPA1 // transient receptor potential cation channel, subfamily A,	TRPA1	NM_007332	2.11409e-09	-51.9377	4.65594e-09	-54.4756	5.3804e-09	-49.5181
NR_001447 // MT1L // metallothionein 1L (gene/pseudogene) // 16q13 // 4500 /// B	MT1L	NR_001447	0.00120496	-69.7703	0.00451225	-42.9976	0.00145014	-113.213
NM_000584 // IL8 // interleukin 8 // 4q13-q21 // 3576 /// ENST00000307407 // IL8	IL8	NM_000584	1.76614e-05	-124.408	1.82989e-05	-253.615	0.000100535	-61.027
NM_002993 // CXCL6 // chemokine (C-X-C motif) ligand 6 (granulocyte chemotactic	CXCL6	NM_002993	6.85833e-08	-140.563	2.02677e-07	-116.943	1.30083e-07	-168.953
