# Supplementary material for: Astrocytes derived from trisomic human embryonic stem cells express markers of astrocytic cancer cells and premalignant stem-like progenitors
Source: BMC Med Genomics. 2010 Apr 27;3:12. doi: 10.1186/1755-8794-3-12 (PMC2873256; doi:10.1186/1755-8794-3-12)
Supplement: Additional file 4 — Table S3: Differentially expressed gene transcripts in GN v. C cell populations. Excel spreadsheet of all differentially expressed genes in BG01V APCs (samples G) and glioblastoma patient samples (samples N) relative to H9 APCs (samples C) and referred to in the text as the GNvC comparison. All data filtered using a p value of < 0.02. [file 1755-8794-3-12-S4.XLS]

## Sheet: Sheet1
gene_assignment	Gene Symbol	RefSeq	p-value(G and N vs. C)	Fold-Change(G and N vs. C)	p-value(N vs. C)	Fold-Change(N vs. C)	p-value(G vs. C)	Fold-Change(G vs. C)
NM_004078 // CSRP1 // cysteine and glycine-rich protein 1 // 1q32 // 1465 /// EN	CSRP1	NM_004078	1.82147e-10	57.3397	3.48953e-10	39.8048	2.86917e-09	82.5991
NM_005345 // HSPA1A // heat shock 70kDa protein 1A // 6p21.3 // 3303 /// ENST000	HSPA1A	NM_005345	2.42138e-10	28.5556	6.17313e-10	20.2234	2.98492e-09	40.3207
NM_004172 // SLC1A3 // solute carrier family 1 (glial high affinity glutamate tr	SLC1A3	NM_004172	6.67983e-10	23.8287	2.37702e-15	185.378	0.0127894	3.06297
NM_000014 // A2M // alpha-2-macroglobulin // 12p13.3-p12.3 // 2 /// ENST00000404	A2M	NM_000014	2.94557e-09	23.6124	2.51862e-14	159.952	0.0100295	3.48571
NM_001122665 // DDX3Y // DEAD (Asp-Glu-Ala-Asp) box polypeptide 3, Y-linked // Y	DDX3Y	NM_001122665	0.00321818	23.4442	0.00799263	13.7592	0.00536506	39.9464
NM_198232 // RNASE1 // ribonuclease, RNase A family, 1 (pancreatic) // 14q11.2 /	RNASE1	NM_198232	6.07701e-06	21.3849	2.40673e-07	33.7775	0.000689899	13.539
NM_178012 // TUBB2B // tubulin, beta 2B // 6p25 // 347733 /// ENST00000259818 //	TUBB2B	NM_178012	1.29482e-10	19.7021	6.85849e-15	76.4756	0.000136698	5.07579
NM_001005340 // GPNMB // glycoprotein (transmembrane) nmb // 7p15 // 10457 /// N	GPNMB	NM_001005340	6.27338e-05	17.553	2.65199e-06	29.1313	0.00417591	10.5766
NM_005047 // PSMD5 // proteasome (prosome, macropain) 26S subunit, non-ATPase, 5	PSMD5	NM_005047	1.64819e-10	17.5207	1.54285e-10	14.83	4.67364e-09	20.6996
NM_003617 // RGS5 // regulator of G-protein signaling 5 // 1q23.1 // 8490 /// EN	RGS5	NM_003617	1.06912e-05	15.4045	6.98452e-05	9.30718	2.23486e-05	25.4963
---		---	0.000168863	13.1841	0.00407621	5.686	8.24236e-05	30.5699
NM_002839 // PTPRD // protein tyrosine phosphatase, receptor type, D // 9p23-p24	PTPRD	NM_002839	0.000133139	12.0042	6.23754e-06	18.8983	0.00694487	7.62505
NM_000041 // APOE // apolipoprotein E // 19q13.2 // 348 /// ENST00000252486 // A	APOE	NM_000041	3.20385e-10	11.2655	7.08448e-12	15.1463	2.57773e-07	8.37901
NM_005595 // NFIA // nuclear factor I/A // 1p31.3-p31.2 // 4774 /// ENST00000357	NFIA	NM_005595	9.57462e-08	10.4471	1.07759e-11	32.2054	0.00536327	3.38894
NM_014061 // MAGEH1 // melanoma antigen family H, 1 // Xp11.21 // 28986 /// ENST	MAGEH1	NM_014061	2.59946e-06	10.2572	0.000106322	5.30273	1.69584e-06	19.8407
NM_004117 // FKBP5 // FK506 binding protein 5 // 6p21.3-p21.2 // 2289 /// ENST00	FKBP5	NM_004117	1.36544e-08	10.1608	3.55077e-12	25.6502	0.000604796	4.02499
NM_138467 // TYW3 // tRNA-yW synthesizing protein 3 homolog (S. cerevisiae) // 1	TYW3	NM_138467	5.73674e-12	9.56199	2.27383e-14	14.9067	4.44424e-08	6.13359
NM_130386 // COLEC12 // collectin sub-family member 12 // 18pter-p11.3 // 81035	COLEC12	NM_130386	6.33475e-06	9.03189	0.0101919	2.76147	2.26362e-07	29.5404
NM_002825 // PTN // pleiotrophin // 7q33-q34 // 5764 /// ENST00000348225 // PTN	PTN	NM_002825	7.86269e-05	8.89144	1.81367e-06	14.6311	0.0076307	5.40342
NM_005822 // RCAN2 // regulator of calcineurin 2 // 6p12.3 // 10231 /// ENST0000	RCAN2	NM_005822	0.000912603	8.43039	0.00245237	6.01264	0.00182186	11.8203
NM_001276 // CHI3L1 // chitinase 3-like 1 (cartilage glycoprotein-39) // 1q32.1	CHI3L1	NM_001276	0.000378878	8.38892	2.63211e-05	12.0859	0.0118426	5.8228
NM_014585 // SLC40A1 // solute carrier family 40 (iron-regulated transporter), m	SLC40A1	NM_014585	0.000149689	8.15544	2.4842e-05	9.70507	0.00313058	6.85324
NM_144665 // SESN3 // sestrin 3 // 11q21 // 143686 /// ENST00000278499 // SESN3	SESN3	NM_144665	1.89617e-08	8.02994	1.21286e-10	12.4292	2.99044e-05	5.18776
NM_004390 // CTSH // cathepsin H // 15q24-q25 // 1512 /// NM_148979 // CTSH // c	CTSH	NM_004390	0.000215754	7.88035	0.00015514	7.34909	0.00147107	8.45002
NM_001889 // CRYZ // crystallin, zeta (quinone reductase) // 1p31-p22 // 1429 //	CRYZ	NM_001889	1.26359e-06	7.80712	2.19911e-09	15.5953	0.00263723	3.9083
NM_052966 // FAM129A // family with sequence similarity 129, member A // 1q25 //	FAM129A	NM_052966	5.53247e-06	7.76291	0.0008884	3.55866	1.17568e-06	16.9341
NM_022350 // ERAP2 // endoplasmic reticulum aminopeptidase 2 // 5q15 // 64167 //	ERAP2	NM_022350	0.00385411	7.51729	0.0077197	5.60416	0.00730176	10.0835
NM_006017 // PROM1 // prominin 1 // 4p15.32 // 8842 /// ENST00000265014 // PROM1	PROM1	NM_006017	0.00110353	7.38572	0.000241892	8.80863	0.012641	6.19266
NM_000304 // PMP22 // peripheral myelin protein 22 // 17p12-p11.2 // 5376 /// NM	PMP22	NM_000304	7.27294e-08	7.28229	1.99226e-10	12.48	0.000201033	4.24935
NM_181674 // PPP2R2B // protein phosphatase 2 (formerly 2A), regulatory subunit	PPP2R2B	NM_181674	1.80169e-09	7.0691	6.12495e-11	8.69926	7.89525e-07	5.74442
NM_015461 // ZNF521 // zinc finger protein 521 // 18q11.2 // 25925 /// ENST00000	ZNF521	NM_015461	0.000139066	7.00257	0.0107394	3.08171	2.72031e-05	15.9119
NM_001448 // GPC4 // glypican 4 // Xq26.1 // 2239 /// ENST00000370828 // GPC4 //	GPC4	NM_001448	8.05982e-07	6.80721	1.84758e-07	7.13687	3.12577e-05	6.49278
NM_005668 // ST8SIA4 // ST8 alpha-N-acetyl-neuraminide alpha-2,8-sialyltransfera	ST8SIA4	NM_005668	8.29486e-06	6.78653	1.60807e-06	7.41544	0.00025922	6.21096
NM_003521 // HIST1H2BM // histone cluster 1, H2bm // 6p22-p21.3 // 8342 /// ENST	HIST1H2BM	NM_003521	0.000118541	6.62391	2.25297e-06	10.68	0.0118443	4.10827
NM_001175 // ARHGDIB // Rho GDP dissociation inhibitor (GDI) beta // 12p12.3 //	ARHGDIB	NM_001175	2.49864e-06	6.59244	8.61411e-09	11.6397	0.00245741	3.7338
NM_012339 // TSPAN15 // tetraspanin 15 // 10q21.3 // 23555 /// ENST00000373290 /	TSPAN15	NM_012339	3.04316e-06	6.56428	1.90594e-05	4.74335	7.7678e-06	9.08427
NM_181523 // PIK3R1 // phosphoinositide-3-kinase, regulatory subunit 1 (alpha) /	PIK3R1	NM_181523	1.56524e-06	6.49531	2.93539e-09	12.1601	0.00289136	3.46946
NM_004654 // USP9Y // ubiquitin specific peptidase 9, Y-linked (fat facets-like,	USP9Y	NM_004654	0.00627159	6.39021	0.0153405	4.57013	0.00924523	8.93516
NM_015975 // TAF9B // TAF9B RNA polymerase II, TATA box binding protein (TBP)-as	TAF9B	NM_015975	3.17602e-10	6.16708	1.60782e-09	4.8397	2.26426e-09	7.85852
NM_004956 // ETV1 // ets variant gene 1 // 7p21.3 // 2115 /// ENST00000242066 //	ETV1	NM_004956	8.29564e-07	6.07965	3.90726e-10	12.9422	0.00600699	2.85595
NM_000856 // GUCY1A3 // guanylate cyclase 1, soluble, alpha 3 // 4q31.3-q33|4q31	GUCY1A3	NM_000856	6.12069e-05	5.86587	2.78611e-05	5.83954	0.000723615	5.89231
NM_016235 // GPRC5B // G protein-coupled receptor, family C, group 5, member B /	GPRC5B	NM_016235	2.3269e-08	5.83907	8.30196e-13	15.0403	0.00700398	2.26688
NM_000204 // CFI // complement factor I // 4q25 // 3426 /// ENST00000394634 // C	CFI	NM_000204	0.00356082	5.42495	0.0160648	3.58081	0.00363094	8.21882
NM_019609 // CPXM1 // carboxypeptidase X (M14 family), member 1 // 20p13-p12.3 /	CPXM1	NM_019609	3.43657e-05	5.38179	0.00144654	3.08854	1.46155e-05	9.37778
NM_000313 // PROS1 // protein S (alpha) // 3q11.2 // 5627 /// ENST00000348974 //	PROS1	NM_000313	1.33823e-05	5.34515	1.81238e-08	10.4869	0.0165633	2.72442
NM_024969 // FAM130A2 // family with sequence similarity 130, member A2 // 2q24.	FAM130A2	NM_024969	0.000170987	5.22988	2.60245e-06	8.31656	0.0179594	3.28882
NM_001129 // AEBP1 // AE binding protein 1 // 7p13 // 165 /// ENST00000223357 //	AEBP1	NM_001129	0.000107407	5.18106	0.000711248	3.66945	0.0001564	7.31537
NM_004155 // SERPINB9 // serpin peptidase inhibitor, clade B (ovalbumin), member	SERPINB9	NM_004155	1.20213e-05	5.17698	0.00277442	2.57629	1.67761e-06	10.403
NM_178423 // HDAC9 // histone deacetylase 9 // 7p21.1 // 9734 /// NM_178425 // H	HDAC9	NM_178423	9.64587e-07	5.15144	3.19313e-06	4.16273	4.57506e-06	6.37499
NM_004319 // ASTN1 // astrotactin 1 // 1q25.2 // 460 /// NM_207108 // ASTN1 // a	ASTN1	NM_004319	1.78952e-06	5.11655	3.03969e-09	8.97356	0.0034586	2.91736
NM_001104587 // SLFN11 // schlafen family member 11 // 17q12 // 91607 /// NM_001	SLFN11	NM_001104587	0.00382576	4.88328	0.00845684	3.8029	0.00673646	6.27059
NM_012302 // LPHN2 // latrophilin 2 // 1p31.1 // 23266 /// ENST00000359929 // LP	LPHN2	NM_012302	0.000267468	4.79381	0.000473209	4.03604	0.000906839	5.69385
NM_000857 // GUCY1B3 // guanylate cyclase 1, soluble, beta 3 // 4q31.3-q33 // 29	GUCY1B3	NM_000857	6.67845e-05	4.75713	0.000188833	3.82856	0.000199878	5.91091
NM_020405 // PLXDC1 // plexin domain containing 1 // 17q21.1 // 57125 /// ENST00	PLXDC1	NM_020405	2.13255e-05	4.58611	0.000267644	3.20474	2.46847e-05	6.56291
NM_001001924 // MTUS1 // mitochondrial tumor suppressor 1 // 8p22 // 57509 /// N	MTUS1	NM_001001924	7.05659e-06	4.54476	1.56393e-06	4.80318	0.000204108	4.30024
NM_020808 // SIPA1L2 // signal-induced proliferation-associated 1 like 2 // 1q42	SIPA1L2	NM_020808	3.69361e-05	4.47086	5.06798e-06	5.05488	0.00115809	3.95432
NM_021021 // SNTB1 // syntrophin, beta 1 (dystrophin-associated protein A1, 59kD	SNTB1	NM_021021	4.72048e-06	4.44094	1.11506e-06	4.64627	0.00013834	4.24467
NM_014862 // ARNT2 // aryl-hydrocarbon receptor nuclear translocator 2 // 15q24	ARNT2	NM_014862	5.77129e-08	4.43759	8.52465e-12	8.72949	0.00295227	2.25583
NM_018972 // GDAP1 // ganglioside-induced differentiation-associated protein 1 /	GDAP1	NM_018972	9.17063e-07	4.41125	2.25898e-10	8.80482	0.0111517	2.21005
NM_014817 // KIAA0644 // KIAA0644 gene product // 7p15.1 // 9865 /// BC036337 //	KIAA0644	NM_014817	0.000499839	4.40884	0.00361864	3.0674	0.000517557	6.33692
NM_006895 // HNMT // histamine N-methyltransferase // 2q22.1 // 3176 /// NM_0010	HNMT	NM_006895	5.7981e-05	4.2932	0.000338185	3.24406	0.000102716	5.68163
NM_018404 // CENTA2 // centaurin, alpha 2 // 17q11.2 // 55803 /// ENST0000033088	CENTA2	NM_018404	6.81614e-05	4.27039	1.04106e-06	6.20126	0.00916046	2.94072
NM_005030 // PLK1 // polo-like kinase 1 (Drosophila) // 16p12.1 // 5347 /// ENST	PLK1	NM_005030	0.000174661	4.24614	4.29693e-05	4.58313	0.00267883	3.93393
NM_016240 // SCARA3 // scavenger receptor class A, member 3 // 8p21 // 51435 ///	SCARA3	NM_016240	7.06182e-06	4.23931	2.15134e-05	3.50101	2.77076e-05	5.13331
NM_005767 // P2RY5 // purinergic receptor P2Y, G-protein coupled, 5 // 13q14 //	P2RY5	NM_005767	0.000225192	4.23698	1.53301e-05	5.35664	0.00804789	3.35135
NM_001562 // IL18 // interleukin 18 (interferon-gamma-inducing factor) // 11q22.	IL18	NM_001562	6.8823e-05	4.21876	0.00316943	2.53282	2.39345e-05	7.02692
NM_000597 // IGFBP2 // insulin-like growth factor binding protein 2, 36kDa // 2q	IGFBP2	NM_000597	2.86188e-05	4.13525	5.52908e-05	3.5501	0.000129695	4.81686
NM_003713 // PPAP2B // phosphatidic acid phosphatase type 2B // 1pter-p22.1 // 8	PPAP2B	NM_003713	7.36399e-08	4.10388	1.6173e-08	4.21891	4.01248e-06	3.99199
NM_005573 // LMNB1 // lamin B1 // 5q23.3-q31.1 // 4001 /// ENST00000261366 // LM	LMNB1	NM_005573	0.000168304	4.05311	0.000156978	3.75002	0.00099014	4.38071
NM_014500 // HTATSF1 // HIV-1 Tat specific factor 1 // Xq26.1-q27.2 // 27336 ///	HTATSF1	NM_014500	0.00058413	3.99343	9.5413e-05	4.61429	0.00933944	3.4561
NM_014751 // MTSS1 // metastasis suppressor 1 // 8p22 // 9788 /// ENST0000032506	MTSS1	NM_014751	2.00251e-05	3.98976	1.082e-07	6.11486	0.0079115	2.60319
NM_003391 // WNT2 // wingless-type MMTV integration site family member 2 // 7q31	WNT2	NM_003391	1.69238e-11	3.98228	6.43512e-07	-2.12076	8.83452e-19	33.6322
NM_001111283 // IGF1 // insulin-like growth factor 1 (somatomedin C) // 12q22-q2	IGF1	NM_001111283	0.00309852	3.95058	0.0137563	2.84402	0.00329627	5.48768
NM_002585 // PBX1 // pre-B-cell leukemia homeobox 1 // 1q23 // 5087 /// ENST0000	PBX1	NM_002585	0.000198867	3.91259	0.000946399	3.01511	0.00033618	5.07722
NM_012413 // QPCT // glutaminyl-peptide cyclotransferase // 2p22.2 // 25797 ///	QPCT	NM_012413	2.12952e-07	3.87249	0.000862045	1.98707	8.2242e-09	7.54688
NM_025179 // PLXNA2 // plexin A2 // 1q32.2 // 5362 /// ENST00000367033 // PLXNA2	PLXNA2	NM_025179	1.10624e-05	3.85944	1.59243e-07	5.24235	0.00243071	2.84134
NM_021205 // RHOU // ras homolog gene family, member U // 1q42.11-q42.3 // 58480	RHOU	NM_021205	2.22151e-05	3.78547	1.00525e-07	5.82738	0.00970346	2.45904
NM_144658 // DOCK11 // dedicator of cytokinesis 11 // Xq24 // 139818 /// ENST000	DOCK11	NM_144658	0.000313139	3.76841	0.00121315	2.97117	0.000572865	4.77957
NM_031455 // CCDC3 // coiled-coil domain containing 3 // 10p13 // 83643 /// ENST	CCDC3	NM_031455	0.000151626	3.63733	0.000556127	2.93447	0.000326987	4.50854
NM_005321 // HIST1H1E // histone cluster 1, H1e // 6p21.3 // 3008 /// ENST000003	HIST1H1E	NM_005321	3.45426e-06	3.54184	3.91053e-08	4.71395	0.00119422	2.66118
NM_004169 // SHMT1 // serine hydroxymethyltransferase 1 (soluble) // 17p11.2 //	SHMT1	NM_004169	0.000711188	3.46374	0.000402522	3.43076	0.00463693	3.49703
NM_000946 // PRIM1 // primase, DNA, polypeptide 1 (49kDa) // 12q13 // 5557 /// E	PRIM1	NM_000946	2.9035e-07	3.4217	1.12244e-09	4.73871	0.000433077	2.47072
NM_020379 // MAN1C1 // mannosidase, alpha, class 1C, member 1 // 1p35 // 57134 /	MAN1C1	NM_020379	0.000183415	3.39121	1.72123e-05	3.98487	0.00549566	2.88599
NM_002024 // FMR1 // fragile X mental retardation 1 // Xq27.3 // 2332 /// ENST00	FMR1	NM_002024	2.93364e-08	3.34618	7.43754e-09	3.38572	1.57388e-06	3.30711
NM_024829 // FLJ22662 // hypothetical protein FLJ22662 // 12p13.1 // 79887 /// E	FLJ22662	NM_024829	0.000160729	3.33514	0.000394054	2.83817	0.000465067	3.91913
NM_005320 // HIST1H1D // histone cluster 1, H1d // 6p21.3 // 3007 /// ENST000002	HIST1H1D	NM_005320	1.18175e-05	3.27922	6.71297e-08	4.65004	0.00519807	2.31251
NM_018413 // CHST11 // carbohydrate (chondroitin 4) sulfotransferase 11 // 12q /	CHST11	NM_018413	1.79852e-05	3.27087	5.3164e-07	4.06453	0.00204993	2.63219
NM_005077 // TLE1 // transducin-like enhancer of split 1 (E(sp1) homolog, Drosop	TLE1	NM_005077	0.00330939	3.21549	0.00748814	2.67319	0.00589128	3.86781
NM_004102 // FABP3 // fatty acid binding protein 3, muscle and heart (mammary-de	FABP3	NM_004102	0.0067271	3.21288	0.0168682	2.58628	0.00958709	3.99129
NM_024007 // EBF1 // early B-cell factor 1 // 5q34 // 1879 /// ENST00000313708 /	EBF1	NM_024007	0.0054933	3.20131	0.00513863	3.01087	0.0168949	3.40381
NM_001128177 // THRB // thyroid hormone receptor, beta (erythroblastic leukemia	THRB	NM_001128177	0.000356449	3.12677	0.00221766	2.42333	0.000442462	4.0344
NM_004615 // TSPAN7 // tetraspanin 7 // Xp11.4 // 7102 /// ENST00000378482 // TS	TSPAN7	NM_004615	0.0160947	3.06198	1.11311e-09	43.11	0.00927719	-4.59805
NM_147223 // NCOA1 // nuclear receptor coactivator 1 // 2p23 // 8648 /// NM_0037	NCOA1	NM_147223	7.59019e-08	3.04032	1.42782e-11	4.96993	0.00279438	1.85989
NM_003537 // HIST1H3B // histone cluster 1, H3b // 6p21.3 // 8358 /// ENST000002	HIST1H3B	NM_003537	0.000223138	3.03477	8.0027e-06	3.85641	0.0123368	2.38818
NM_018215 // PNMAL1 // PNMA-like 1 // 19q13.32 // 55228 /// NM_001103149 // PNMA	PNMAL1	NM_018215	0.00214449	2.99184	0.0035027	2.63699	0.00530023	3.39444
NM_173174 // PTK2B // PTK2B protein tyrosine kinase 2 beta // 8p21.1 // 2185 ///	PTK2B	NM_173174	0.000336001	2.98948	1.26666e-05	3.81183	0.016206	2.34455
NM_205768 // ZNF238 // zinc finger protein 238 // 1q44-qter // 10472 /// NM_0063	ZNF238	NM_205768	0.000548062	2.88194	0.00157044	2.43658	0.00114283	3.40871
NM_170744 // UNC5B // unc-5 homolog B (C. elegans) // 10q22.1 // 219699 /// ENST	UNC5B	NM_170744	1.74242e-05	2.87684	0.00117022	1.99156	5.83972e-06	4.15564
NM_005089 // ZRSR2 // zinc finger (CCCH type), RNA-binding motif and serine/argi	ZRSR2	NM_005089	0.000298751	2.87047	2.97165e-05	3.31248	0.0077351	2.48743
BC027471 // LOC440173 // LOC440173 // 14q12 // 440173 /// ENST00000359720 // LOC	LOC440173	BC027471	9.48265e-09	2.84651	1.63799e-05	-1.87069	9.96822e-16	15.1574
NM_030639 // BHLHB9 // basic helix-loop-helix domain containing, class B, 9 // X	BHLHB9	NM_030639	0.000595782	2.82638	0.000555717	2.67006	0.00280866	2.99185
NM_015559 // SETBP1 // SET binding protein 1 // 18q21.1 // 26040 /// BC146776 //	SETBP1	NM_015559	0.000445675	2.82542	0.000223669	2.82626	0.00345384	2.82457
NM_147189 // FAM110B // family with sequence similarity 110, member B // 8q12.1	FAM110B	NM_147189	0.000225652	2.8237	3.40412e-05	3.12005	0.0046491	2.55551
NM_020809 // ARHGAP20 // Rho GTPase activating protein 20 // 11q22.3-q23.1 // 57	ARHGAP20	NM_020809	0.000393405	2.80675	0.01942	1.81071	8.71391e-05	4.35071
NM_203463 // LASS6 // LAG1 homolog, ceramide synthase 6 // 2q24.3 // 253782 ///	LASS6	NM_203463	0.000434514	2.79579	9.71029e-05	3.00958	0.00596407	2.59719
NM_002296 // LBR // lamin B receptor // 1q42.1 // 3930 /// NM_194442 // LBR // l	LBR	NM_002296	4.42464e-05	2.74577	4.31215e-06	3.0654	0.00172582	2.45948
NM_181791 // GPR141 // G protein-coupled receptor 141 // 7p14.1 // 353345 /// EN	GPR141	NM_181791	1.63652e-05	2.73936	0.00431184	1.75253	1.93007e-06	4.28186
NM_021813 // BACH2 // BTB and CNC homology 1, basic leucine zipper transcription	BACH2	NM_021813	0.000120583	2.71139	0.00187205	2.04966	8.90417e-05	3.58674
NM_021947 // SRR // serine racemase // 17p13 // 63826 /// ENST00000344595 // SRR	SRR	NM_021947	0.00015202	2.68154	6.3296e-05	2.70596	0.00163866	2.65735
BC062632 // LOC400590 // hypothetical LOC400590 // 17q11.2 // 400590	LOC400590	BC062632	0.00351398	2.6687	0.00359959	2.50612	0.011077	2.84182
NM_007156 // ZXDA // zinc finger, X-linked, duplicated A // Xp11.1 // 7789 /// E	ZXDA	NM_007156	1.4094e-05	2.66785	8.15854e-07	3.03938	0.00101391	2.34174
NM_001677 // ATP1B1 // ATPase, Na+/K+ transporting, beta 1 polypeptide // 1q24 /	ATP1B1	NM_001677	0.00109891	2.65975	0.000181764	2.97768	0.0151798	2.37576
NM_018129 // PNPO // pyridoxamine 5'-phosphate oxidase // 17q21.32 // 55163 ///	PNPO	NM_018129	0.000140361	2.6543	5.66438e-05	2.68345	0.00156979	2.62546
NM_001105539 // ZBTB10 // zinc finger and BTB domain containing 10 // 8q13-q21.1	ZBTB10	NM_001105539	4.88289e-08	2.64057	1.70254e-11	3.87793	0.00111646	1.79802
NM_001831 // CLU // clusterin // 8p21-p12 // 1191 /// NM_203339 // CLU // cluste	CLU	NM_001831	8.05661e-08	2.62714	5.0516e-09	2.86314	1.26149e-05	2.4106
NM_002015 // FOXO1 // forkhead box O1 // 13q14.1 // 2308 /// ENST00000379561 //	FOXO1	NM_002015	0.000230543	2.59918	0.000423925	2.33479	0.000778868	2.89351
NM_001127322 // CBX5 // chromobox homolog 5 (HP1 alpha homolog, Drosophila) // 1	CBX5	NM_001127322	9.5358e-07	2.59895	1.56108e-10	4.17171	0.0161055	1.61913
NM_003540 // HIST1H4F // histone cluster 1, H4f // 6p21.3 // 8361 /// ENST000003	HIST1H4F	NM_003540	0.00829942	2.58134	0.0115353	2.33238	0.0176896	2.85688
NM_152487 // TMEM56 // transmembrane protein 56 // 1p21.3 // 148534 /// ENST0000	TMEM56	NM_152487	0.000937407	2.57378	0.000999758	2.4147	0.00369233	2.74334
NM_020440 // PTGFRN // prostaglandin F2 receptor negative regulator // 1p13.1 //	PTGFRN	NM_020440	0.00151158	2.56854	0.00432629	2.18332	0.00261732	3.02172
NM_178276 // SERINC5 // serine incorporator 5 // 5q14.1 // 256987 /// ENST000003	SERINC5	NM_178276	7.75739e-05	2.56788	6.43952e-07	3.43369	0.0153482	1.92039
NM_003929 // RAB7L1 // RAB7, member RAS oncogene family-like 1 // 1q32 // 8934 /	RAB7L1	NM_003929	0.000168484	2.55853	6.77207e-05	2.58922	0.00182899	2.52821
NM_007067 // MYST2 // MYST histone acetyltransferase 2 // 17q21.32 // 11143 ///	MYST2	NM_007067	4.91509e-08	2.53206	1.18317e-08	2.56432	2.5997e-06	2.5002
NM_012446 // SSBP2 // single-stranded DNA binding protein 2 // 5q14.1 // 23635 /	SSBP2	NM_012446	4.90736e-05	2.53011	3.1882e-06	2.88257	0.0025231	2.22075
NM_013262 // MYLIP // myosin regulatory light chain interacting protein // 6p23-	MYLIP	NM_013262	0.000429574	2.51967	0.000333774	2.43109	0.00245121	2.61148
NM_014697 // NOS1AP // nitric oxide synthase 1 (neuronal) adaptor protein // 1q2	NOS1AP	NM_014697	4.99792e-06	2.51328	1.40476e-06	2.55872	0.000126869	2.46865
NM_001979 // EPHX2 // epoxide hydrolase 2, cytoplasmic // 8p21-p12 // 2053 /// E	EPHX2	NM_001979	6.00309e-06	2.50768	0.0028013	1.65486	5.64623e-07	3.8
NM_182964 // NAV2 // neuron navigator 2 // 11p15.1 // 89797 /// NM_145117 // NAV	NAV2	NM_182964	0.000218043	2.50454	1.09623e-05	2.97376	0.00965199	2.10936
NM_198215 // FAM13C1 // family with sequence similarity 13, member C1 // 10q21.1	FAM13C1	NM_198215	0.0049027	2.49866	0.00547381	2.33287	0.0136071	2.67623
NM_003621 // PPFIBP2 // PTPRF interacting protein, binding protein 2 (liprin bet	PPFIBP2	NM_003621	0.00125687	2.4966	0.00563882	2.04724	0.00159058	3.04457
NM_006306 // SMC1A // structural maintenance of chromosomes 1A // Xp11.22-p11.21	SMC1A	NM_006306	0.000405607	2.49546	6.89708e-05	2.7212	0.00681543	2.28844
NM_033050 // SUCNR1 // succinate receptor 1 // 3q24-q25.1 // 56670 /// ENST00000	SUCNR1	NM_033050	3.74362e-08	2.49037	0.000537154	-1.55275	1.69005e-14	9.63007
NM_006887 // ZFP36L2 // zinc finger protein 36, C3H type-like 2 // 2p22.3-p21 //	ZFP36L2	NM_006887	7.93822e-08	2.46473	6.48784e-12	3.86449	0.00648972	1.57198
NM_003737 // DCHS1 // dachsous 1 (Drosophila) // 11p15.4 // 8642 /// ENST0000029	DCHS1	NM_003737	0.00224979	2.46314	0.0127222	1.95104	0.00210338	3.10966
NM_001080529 // WIPF3 // WAS/WASL interacting protein family, member 3 // 7p15.1	WIPF3	NM_001080529	1.61668e-06	2.46183	9.57766e-10	3.57851	0.00773699	1.69361
NM_001618 // PARP1 // poly (ADP-ribose) polymerase 1 // 1q41-q42 // 142 /// ENST	PARP1	NM_001618	0.000255206	2.42273	1.23055e-05	2.87662	0.0111912	2.04045
AK295862 // KIAA0528 // KIAA0528 // 12p12.1 // 9847 /// BC117143 // KIAA0528 //	KIAA0528	AK295862	2.566e-05	2.42264	1.63806e-06	2.72554	0.00152437	2.1534
NM_053053 // TADA1L // transcriptional adaptor 1 (HFI1 homolog, yeast)-like // 1	TADA1L	NM_053053	8.57545e-05	2.39981	2.07379e-05	2.50176	0.0015199	2.30201
NM_005560 // LAMA5 // laminin, alpha 5 // 20q13.2-q13.3 // 3911 /// ENST00000252	LAMA5	NM_005560	0.000122516	2.33641	0.000365795	2.06098	0.000319567	2.64865
NM_182616 // C15orf38 // chromosome 15 open reading frame 38 // 15q26.1 // 34811	C15orf38	NM_182616	4.39913e-05	2.331	4.68068e-05	2.20493	0.000291933	2.46427
NM_001031806 // ALDH3A2 // aldehyde dehydrogenase 3 family, member A2 // 17p11.2	ALDH3A2	NM_001031806	9.05442e-07	2.32124	8.02376e-10	3.18824	0.00370194	1.69001
NM_017848 // FAM120C // family with sequence similarity 120C // Xp11.22 // 54954	FAM120C	NM_017848	8.99969e-05	2.31577	8.08844e-07	2.99357	0.0161566	1.79144
NM_021133 // RNASEL // ribonuclease L (2',5'-oligoisoadenylate synthetase-depend	RNASEL	NM_021133	0.00108825	2.30465	0.000884746	2.22775	0.0050661	2.3842
BC007928 // C21orf119 // chromosome 21 open reading frame 119 // 21q22.11 // 849	C21orf119	BC007928	0.00346956	2.30256	0.00221296	2.28589	0.015267	2.31936
NM_182663 // RASSF5 // Ras association (RalGDS/AF-6) domain family member 5 // 1	RASSF5	NM_182663	0.00018063	2.29082	1.1626e-05	2.62166	0.00705273	2.00172
NM_181481 // C18orf1 // chromosome 18 open reading frame 1 // 18p11.2 // 753 ///	C18orf1	NM_181481	0.000540874	2.28643	6.19089e-05	2.55664	0.0111667	2.04478
NM_006461 // SPAG5 // sperm associated antigen 5 // 17q11.2 // 10615 /// ENST000	SPAG5	NM_006461	0.0018266	2.27549	0.00239843	2.11254	0.00546246	2.45101
NM_144997 // FLCN // folliculin // 17p11.2 // 201163 /// NM_144606 // FLCN // fo	FLCN	NM_144997	8.47481e-05	2.27411	0.00274799	1.73129	3.73932e-05	2.98712
NM_032434 // ZNF512 // zinc finger protein 512 // 2p23 // 84450 /// ENST00000355	ZNF512	NM_032434	0.00106249	2.2026	0.000122676	2.47855	0.0186917	1.95738
NM_018085 // IPO9 // importin 9 // 1q32.1 // 55705 /// ENST00000361565 // IPO9 /	IPO9	NM_018085	8.89518e-05	2.18338	3.90545e-06	2.51304	0.00532711	1.89697
NM_003920 // TIMELESS // timeless homolog (Drosophila) // 12q12-q13 // 8914 ///	TIMELESS	NM_003920	0.00310003	2.18073	0.00272475	2.10337	0.0111631	2.26092
NM_016831 // PER3 // period homolog 3 (Drosophila) // 1p36.23 // 8863 /// ENST00	PER3	NM_016831	0.000350662	2.15055	7.51978e-05	2.27313	0.00517134	2.03457
NM_018387 // STRBP // spermatid perinuclear RNA binding protein // 9q33.3 // 553	STRBP	NM_018387	0.00048598	2.1451	2.58329e-05	2.50147	0.0170622	1.8395
NM_002945 // RPA1 // replication protein A1, 70kDa // 17p13.3 // 6117 /// ENST00	RPA1	NM_002945	0.000101647	2.13129	4.82334e-06	2.43571	0.00559069	1.86491
NM_014909 // VASH1 // vasohibin 1 // 14q24.3 // 22846 /// ENST00000167106 // VAS	VASH1	NM_014909	0.000482432	2.12329	6.13487e-05	2.33001	0.00951881	1.93492
NM_005693 // NR1H3 // nuclear receptor subfamily 1, group H, member 3 // 11p11.2	NR1H3	NM_005693	0.00132482	2.07564	0.00172527	1.9461	0.00423366	2.21381
NM_002497 // NEK2 // NIMA (never in mitosis gene a)-related kinase 2 // 1q32.2-q	NEK2	NM_002497	0.00718129	2.06587	0.0111286	1.89291	0.0145509	2.25464
NM_080683 // PTPN13 // protein tyrosine phosphatase, non-receptor type 13 (APO-1	PTPN13	NM_080683	0.00506391	2.05952	0.00995511	1.85149	0.00921532	2.29093
AK295485 // FAM122C // family with sequence similarity 122C // Xq26.3 // 159091	FAM122C	AK295485	0.000728785	2.04622	0.000239372	2.11077	0.0069131	1.98366
NM_014213 // HOXD9 // homeobox D9 // 2q31.1 // 3235 /// ENST00000249499 // HOXD9	HOXD9	NM_014213	0.000401981	1.99884	0.00136844	1.7759	0.00077688	2.24977
NM_015645 // C1QTNF5 // C1q and tumor necrosis factor related protein 5 // 11q23	C1QTNF5	NM_015645	1.21122e-05	1.99358	2.05225e-06	2.07469	0.000394308	1.91564
NM_006044 // HDAC6 // histone deacetylase 6 // Xp11.23 // 10013 /// ENST00000376	HDAC6	NM_006044	1.69247e-05	1.98089	5.02817e-05	1.80639	5.99237e-05	2.17225
NM_032108 // SEMA6B // sema domain, transmembrane domain (TM), and cytoplasmic d	SEMA6B	NM_032108	0.000165902	1.97775	0.000146596	1.90993	0.00101798	2.04798
NM_003173 // SUV39H1 // suppressor of variegation 3-9 homolog 1 (Drosophila) //	SUV39H1	NM_003173	0.000541041	1.95778	4.74388e-05	2.17863	0.0133328	1.75932
NM_015124 // GRAMD4 // GRAM domain containing 4 // 22q13.31 // 23151 /// ENST000	GRAMD4	NM_015124	0.000122037	1.94311	1.5013e-06	2.35374	0.0162434	1.60411
NM_152320 // ZNF641 // zinc finger protein 641 // 12q13.11 // 121274 /// ENST000	ZNF641	NM_152320	0.000127183	1.93322	1.35022e-05	2.08741	0.00377405	1.79043
NM_014323 // PATZ1 // POZ (BTB) and AT hook containing zinc finger 1 // 22q12.2	PATZ1	NM_014323	4.71026e-05	1.92543	5.3156e-06	2.05432	0.00162967	1.80463
NM_175629 // DNMT3A // DNA (cytosine-5-)-methyltransferase 3 alpha // 2p23 // 17	DNMT3A	NM_175629	0.000614546	1.91673	8.11191e-05	2.07875	0.0112125	1.76734
NM_016376 // ANKFY1 // ankyrin repeat and FYVE domain containing 1 // 17p13.3 //	ANKFY1	NM_016376	0.000324659	1.91657	2.36877e-05	2.13241	0.0101795	1.72258
NM_012393 // PFAS // phosphoribosylformylglycinamidine synthase // 17p13.1 // 51	PFAS	NM_012393	7.14571e-05	1.91645	2.17725e-05	1.95231	0.00110531	1.88125
NM_003075 // SMARCC2 // SWI/SNF related, matrix associated, actin dependent regu	SMARCC2	NM_003075	0.00012018	1.91399	4.04311e-05	1.94474	0.00157674	1.88372
NM_007370 // RFC5 // replication factor C (activator 1) 5, 36.5kDa // 12q24.23 /	RFC5	NM_007370	0.00023271	1.91222	0.000319529	1.80644	0.000974806	2.0242
NM_152634 // LOC170082 // TFIIS central domain-containing protein 1 // Xp22.2 //	LOC170082	NM_152634	0.000199503	1.90465	0.0145173	1.44238	3.75475e-05	2.51509
NM_001032283 // TMPO // thymopoietin // 12q22 // 7112 /// NM_001032284 // TMPO /	TMPO	NM_001032283	0.00299667	1.89613	0.00411622	1.78102	0.0078872	2.01868
NM_004449 // ERG // v-ets erythroblastosis virus E26 oncogene homolog (avian) //	ERG	NM_004449	0.00118905	1.89223	0.00212972	1.75249	0.00306604	2.0431
NM_012432 // SETDB1 // SET domain, bifurcated 1 // 1q21 // 9869 /// ENST00000271	SETDB1	NM_012432	6.46592e-05	1.87901	8.51276e-05	1.78456	0.000344606	1.97847
NM_001004019 // FBLN2 // fibulin 2 // 3p25.1 // 2199 /// NM_001998 // FBLN2 // f	FBLN2	NM_001004019	0.00279933	1.86064	0.00180816	1.84699	0.0127499	1.87439
NM_001569 // IRAK1 // interleukin-1 receptor-associated kinase 1 // Xq28 // 3654	IRAK1	NM_001569	0.00369206	1.85707	0.00315539	1.80876	0.0130988	1.90667
NM_015147 // CEP68 // centrosomal protein 68kDa // 2p14 // 23177 /// ENST0000037	CEP68	NM_015147	0.000103936	1.85529	9.12652e-07	2.24921	0.0181744	1.53037
NM_018964 // SLC37A1 // solute carrier family 37 (glycerol-3-phosphate transport	SLC37A1	NM_018964	0.000289437	1.84668	1.82902e-05	2.05454	0.0102681	1.65984
NM_005078 // TLE3 // transducin-like enhancer of split 3 (E(sp1) homolog, Drosop	TLE3	NM_005078	0.0022916	1.84034	0.00122492	1.84851	0.0123739	1.83221
NM_001033050 // MTERFD3 // MTERF domain containing 3 // 12q24.1 // 80298 /// NM_	MTERFD3	NM_001033050	0.000702734	1.82919	0.00611514	1.55303	0.000588089	2.15446
NM_145702 // TIGD1 // tigger transposable element derived 1 // 2q37.1 // 200765	TIGD1	NM_145702	0.0011094	1.81741	0.00503248	1.59802	0.00142585	2.06691
NM_014932 // NLGN1 // neuroligin 1 // 3q26.31 // 22871 /// ENST00000361589 // NL	NLGN1	NM_014932	0.0140231	1.8152	1.23058e-10	8.85379	0.00170805	-2.68708
NM_000319 // PEX5 // peroxisomal biogenesis factor 5 // 12p13.31 // 5830 /// ENS	PEX5	NM_000319	0.00117481	1.81436	0.000261135	1.91189	0.0131553	1.72181
NM_002878 // RAD51L3 // RAD51-like 3 (S. cerevisiae) // 17q11 // 5892 /// NM_133	RAD51L3	NM_002878	0.000697331	1.80224	0.00157214	1.66114	0.00166885	1.95532
NM_004992 // MECP2 // methyl CpG binding protein 2 (Rett syndrome) // Xq28 // 42	MECP2	NM_004992	0.00676601	1.79035	0.0177542	1.60058	0.00929503	2.00262
NM_006777 // ZBTB33 // zinc finger and BTB domain containing 33 // Xq23 // 10009	ZBTB33	NM_006777	0.00198624	1.7791	0.00314163	1.66883	0.00510083	1.89666
NM_001033553 // SPECC1 // sperm antigen with calponin homology and coiled-coil d	SPECC1	NM_001033553	0.00190767	1.77853	0.00262466	1.68326	0.00546865	1.87919
NM_001007230 // SPOP // speckle-type POZ protein // 17q21.33 // 8405 /// NM_0010	SPOP	NM_001007230	0.00168367	1.77839	0.00520941	1.60097	0.00268974	1.97546
NM_152437 // ZNF664 // zinc finger protein 664 // 12q24.31 // 144348 /// ENST000	ZNF664	NM_152437	3.82084e-05	1.76957	1.33966e-05	1.78404	0.000593214	1.75521
NM_022731 // NUCKS1 // nuclear casein kinase and cyclin-dependent kinase substra	NUCKS1	NM_022731	0.000563457	1.7671	0.000264318	1.77518	0.00438274	1.75905
NM_007146 // VEZF1 // vascular endothelial zinc finger 1 // 17q22 // 7716 /// EN	VEZF1	NM_007146	0.00034601	1.76017	3.06503e-05	1.91447	0.0093811	1.6183
NM_017707 // DDEFL1 // development and differentiation enhancing factor-like 1 /	DDEFL1	NM_017707	0.000200922	1.75878	6.19184e-05	1.79462	0.00255566	1.72366
NM_001122770 // ZBTB37 // zinc finger and BTB domain containing 37 // 1q25.1 //	ZBTB37	NM_001122770	1.41279e-05	1.75427	1.27707e-06	1.85783	0.000723205	1.65648
NM_025247 // ACAD10 // acyl-Coenzyme A dehydrogenase family, member 10 // 12q24.	ACAD10	NM_025247	0.000824223	1.75346	0.00173599	1.62693	0.00201403	1.88983
NM_018018 // SLC38A4 // solute carrier family 38, member 4 // 12q13 // 55089 ///	SLC38A4	NM_018018	0.000422008	1.73144	8.28278e-05	-1.81186	2.24959e-10	5.43175
NM_018122 // DARS2 // aspartyl-tRNA synthetase 2, mitochondrial // 1q25.1 // 551	DARS2	NM_018122	0.00796949	1.7265	0.0163408	1.58088	0.0128094	1.88552
NM_201286 // USP51 // ubiquitin specific peptidase 51 // Xp11.21 // 158880 /// E	USP51	NM_201286	0.000157469	1.72457	0.000839304	1.54872	0.000253947	1.92039
NM_004606 // TAF1 // TAF1 RNA polymerase II, TATA box binding protein (TBP)-asso	TAF1	NM_004606	0.00525197	1.72391	0.0147327	1.55026	0.00721692	1.91701
NM_001111 // ADAR // adenosine deaminase, RNA-specific // 1q21.1-q21.2 // 103 //	ADAR	NM_001111	0.000346013	1.72143	0.00152902	1.55076	0.000562469	1.91089
NM_004687 // MTMR4 // myotubularin related protein 4 // 17q22-q23 // 9110 /// EN	MTMR4	NM_004687	0.00059563	1.7201	0.000127743	1.7963	0.00788406	1.64714
NM_139276 // STAT3 // signal transducer and activator of transcription 3 (acute-	STAT3	NM_139276	2.78966e-05	1.71527	7.49548e-07	1.90767	0.0030993	1.54228
NM_007137 // ZNF81 // zinc finger protein 81 // Xp11.23 // 347344 /// ENST000003	ZNF81	NM_007137	0.00483701	1.71208	0.00813428	1.59936	0.00998573	1.83275
NM_014725 // STARD8 // StAR-related lipid transfer (START) domain containing 8 /	STARD8	NM_014725	3.94096e-05	1.70496	0.000272954	1.53184	6.50936e-05	1.89765
BC002469 // C1orf56 // chromosome 1 open reading frame 56 // 1q21.2 // 54964 ///	C1orf56	BC002469	5.59268e-05	1.68869	0.0022191	1.41521	2.27728e-05	2.01501
NM_004326 // BCL9 // B-cell CLL/lymphoma 9 // 1q21 // 607 /// ENST00000234739 //	BCL9	NM_004326	0.0015888	1.66834	0.00173558	1.60926	0.00557396	1.7296
NM_001004313 // TMEM220 // transmembrane protein 220 // 17p13.1 // 388335 /// EN	TMEM220	NM_001004313	0.00227978	1.65645	0.00355314	1.56664	0.00576522	1.75141
NM_030767 // AKNA // AT-hook transcription factor // 9q32 // 80709 /// ENST00000	AKNA	NM_030767	0.00211467	1.65104	0.00712765	1.49607	0.00302418	1.82207
NM_032786 // ZC3H10 // zinc finger CCCH-type containing 10 // 12q13.2 // 84872 /	ZC3H10	NM_032786	0.00242482	1.6421	0.0111267	1.46074	0.00264307	1.84598
NM_016022 // APH1A // anterior pharynx defective 1 homolog A (C. elegans) // 1p3	APH1A	NM_016022	0.000106968	1.63459	0.00368679	1.38084	4.29552e-05	1.93498
NM_001099432 // BCAS3 // breast carcinoma amplified sequence 3 // 17q23 // 54828	BCAS3	NM_001099432	0.00142566	1.63047	0.0019615	1.55707	0.00431717	1.70734
NM_002356 // MARCKS // myristoylated alanine-rich protein kinase C substrate //	MARCKS	NM_002356	0.00370997	1.62698	0.0074294	1.5161	0.00708293	1.74597
NM_001085454 // GIT1 // G protein-coupled receptor kinase interactor 1 // 17p11.	GIT1	NM_001085454	0.000578572	1.62645	0.00168686	1.50404	0.00117923	1.75881
NM_152345 // ANKRD13B // ankyrin repeat domain 13B // 17q11.2 // 124930 /// ENST	ANKRD13B	NM_152345	0.00480458	1.62461	0.0168607	1.45843	0.00563204	1.80972
NM_006540 // NCOA2 // nuclear receptor coactivator 2 // 8q13.3 // 10499 /// ENST	NCOA2	NM_006540	0.000606774	1.60429	0.000659498	1.55287	0.00255178	1.65742
NM_003724 // JRK // jerky homolog (mouse) // 8q24.3 // 8629 /// NM_001077527 //	JRK	NM_003724	1.19557e-05	1.60113	6.20427e-05	1.478	2.92419e-05	1.73452
NM_004618 // TOP3A // topoisomerase (DNA) III alpha // 17p12-p11.2 // 7156 /// E	TOP3A	NM_004618	0.000598194	1.59912	0.00311496	1.44446	0.000775726	1.77034
NM_017623 // CNNM3 // cyclin M3 // 2p12-p11.2 // 26505 /// NM_199078 // CNNM3 //	CNNM3	NM_017623	0.000218464	1.59849	0.000424758	1.51334	0.000714445	1.68844
NM_152383 // DIS3L2 // DIS3 mitotic control homolog (S. cerevisiae)-like 2 // 2q	DIS3L2	NM_152383	0.00285	1.59549	0.00961897	1.45085	0.00383672	1.75454
NM_003682 // MADD // MAP-kinase activating death domain // 11p11.2 // 8567 /// N	MADD	NM_003682	0.00311253	1.58479	0.00369356	1.52675	0.00904219	1.64505
BC007360 // MGC16121 // hypothetical protein MGC16121 // Xq26.3 // 84848	MGC16121	BC007360	0.000617221	1.57772	9.01314e-05	-1.6631	3.86862e-10	4.1398
NM_004380 // CREBBP // CREB binding protein // 16p13.3 // 1387 /// NM_001079846	CREBBP	NM_004380	0.00211934	1.5695	0.00271336	1.50831	0.00627569	1.63318
NM_007359 // CASC3 // cancer susceptibility candidate 3 // 17q11-q21.3 // 22794	CASC3	NM_007359	0.000403659	1.56628	0.000160642	1.58043	0.00375583	1.55225
NM_032367 // ZBED3 // zinc finger, BED-type containing 3 // 5q14.1 // 84327 ///	ZBED3	NM_032367	0.00178652	1.56155	0.00199362	1.51165	0.0060364	1.6131
NM_031844 // HNRNPU // heterogeneous nuclear ribonucleoprotein U (scaffold attac	HNRNPU	NM_031844	0.00809305	1.54856	0.0164717	1.44352	0.0130403	1.66124
NM_032663 // USP30 // ubiquitin specific peptidase 30 // 12q24.11 // 84749 /// E	USP30	NM_032663	0.00201197	1.53826	0.00221986	1.49139	0.00670055	1.5866
NM_181711 // GRASP // GRP1 (general receptor for phosphoinositides 1)-associated	GRASP	NM_181711	0.000146232	1.53733	0.00114447	1.39382	0.000177797	1.69561
NM_144993 // TET3 // tet oncogene family member 3 // 2p13.1 // 200424 /// ENST00	TET3	NM_144993	0.00503966	1.52535	0.0130858	1.41152	0.00741826	1.64837
NM_003216 // TEF // thyrotrophic embryonic factor // 22q13|22q13.2 // 7008 /// E	TEF	NM_003216	0.0058988	1.50729	0.00846161	1.44187	0.0131622	1.57567
NM_015336 // ZDHHC17 // zinc finger, DHHC-type containing 17 // 12q21.2 // 23390	ZDHHC17	NM_015336	0.0038113	1.49999	0.00713241	1.4189	0.00761583	1.58572
NM_017754 // UHRF1BP1 // UHRF1 binding protein 1 // 6p21 // 54887 /// ENST000001	UHRF1BP1	NM_017754	0.00452347	1.49656	0.00299833	1.48992	0.0183704	1.50323
NM_183040 // DTNBP1 // dystrobrevin binding protein 1 // 6p22.3 // 84062 /// NM_	DTNBP1	NM_183040	0.00233519	1.49004	0.00323193	1.43332	0.00641336	1.54902
NM_004655 // AXIN2 // axin 2 // 17q23-q24 // 8313 /// ENST00000307078 // AXIN2 /	AXIN2	NM_004655	0.00066689	1.44896	0.000176155	1.48291	0.00748023	1.41578
NM_032595 // PPP1R9B // protein phosphatase 1, regulatory (inhibitor) subunit 9B	PPP1R9B	NM_032595	0.00334401	1.44693	0.0125618	1.33367	0.00400371	1.56981
NM_014757 // MAML1 // mastermind-like 1 (Drosophila) // 5q35 // 9794 /// ENST000	MAML1	NM_014757	0.000171998	1.44331	0.00368792	1.28513	9.2002e-05	1.62095
NM_001001557 // GDF6 // growth differentiation factor 6 // 8q22.1 // 392255 ///	GDF6	NM_001001557	0.00645928	1.44293	0.000460021	-1.59306	3.15159e-08	3.31685
NM_006565 // CTCF // CCCTC-binding factor (zinc finger protein) // 16q21-q22.3 /	CTCF	NM_006565	0.00071949	1.44262	5.19623e-05	1.54316	0.0188032	1.34863
NM_012448 // STAT5B // signal transducer and activator of transcription 5B // 17	STAT5B	NM_012448	0.0084451	1.40889	0.0175978	1.33145	0.0132474	1.49082
NM_024677 // NSUN7 // NOL1/NOP2/Sun domain family, member 7 // 4p14 // 79730 ///	NSUN7	NM_024677	0.00757379	1.40047	0.00956411	1.35731	0.0176322	1.44501
NM_207371 // C10orf140 // chromosome 10 open reading frame 140 // 10p12.31 // 38	C10orf140	NM_207371	0.000355423	1.38731	0.00033995	1.36153	0.00180429	1.41358
NM_004196 // CDKL1 // cyclin-dependent kinase-like 1 (CDC2-related kinase) // 14	CDKL1	NM_004196	0.00108074	1.36183	0.0122473	1.23655	0.000665689	1.4998
NM_001273 // CHD4 // chromodomain helicase DNA binding protein 4 // 12p13 // 110	CHD4	NM_001273	0.0104474	1.29722	0.0166907	1.25412	0.0191705	1.3418
ENST00000323327 // C10orf67 // chromosome 10 open reading frame 67 // 10p12.2 //	C10orf67	ENST00000323327	0.0050026	-1.18429	0.0116604	-1.15085	0.00801606	-1.21871
NM_001005173 // OR52L1 // olfactory receptor, family 52, subfamily L, member 1 /	OR52L1	NM_001005173	0.00215091	-1.20512	0.00194139	-1.19393	0.00816325	-1.21642
NM_002780 // PSG4 // pregnancy specific beta-1-glycoprotein 4 // 19q13.2 // 5672	PSG4	NM_002780	0.00579818	-1.2161	0.00552557	-1.20308	0.0174107	-1.22926
---		---	0.000892973	-1.2414	0.000244339	-1.2585	0.00921136	-1.22453
BC049374 // C10orf55 // chromosome 10 open reading frame 55 // 10q22.2 // 414236	C10orf55	BC049374	0.000544516	-1.26477	2.74321e-05	-1.3285	0.0192371	-1.20411
NM_001086 // AADAC // arylacetamide deacetylase (esterase) // 3q21.3-q25.2 // 13	AADAC	NM_001086	1.16589e-05	-1.27015	1.55145e-06	-1.2928	0.000459549	-1.2479
NM_002869 // RAB6A // RAB6A, member RAS oncogene family // 11q13.3 // 5870 /// N	RAB6A	NM_002869	0.00368297	-1.28872	0.00275337	-1.27998	0.0143516	-1.29751
NM_198152 // UTS2D // urotensin 2 domain containing // 3q28 // 257313 /// ENST00	UTS2D	NM_198152	0.00108482	-1.28903	0.000311793	-1.3093	0.0103978	-1.26909
NM_001001933 // LHX8 // LIM homeobox 8 // 1p31.1 // 431707 /// ENST00000294638 /	LHX8	NM_001001933	5.09684e-05	-1.29238	2.07409e-07	-1.41484	0.0186747	-1.18052
NM_153444 // OR5P2 // olfactory receptor, family 5, subfamily P, member 2 // 11p	OR5P2	NM_153444	9.16111e-05	-1.29382	1.35725e-05	-1.32279	0.00228709	-1.26548
BC031998 // C22orf23 // chromosome 22 open reading frame 23 // 22q13.1 // 84645	C22orf23	BC031998	0.000907942	-1.29586	0.000161617	-1.33144	0.0124598	-1.26123
NM_021268 // IFNA17 // interferon, alpha 17 // 9p22 // 3451 /// NM_002171 // IFN	IFNA17	NM_021268	0.00438994	-1.31118	0.00882615	-1.25964	0.00808185	-1.36483
NM_001042498 // SLC35A2 // solute carrier family 35 (UDP-galactose transporter),	SLC35A2	NM_001042498	0.0102129	-1.32747	4.65651e-10	-2.52006	0.00948564	1.43008
NM_005330 // HBE1 // hemoglobin, epsilon 1 // 11p15.5 // 3046 /// NM_001005567 /	HBE1	NM_005330	0.00112712	-1.3614	0.000373887	-1.38169	0.00972593	-1.34141
NM_001077242 // DEPDC7 // DEP domain containing 7 // 11p13 // 91614 /// NM_13916	DEPDC7	NM_001077242	0.000172083	-1.38635	1.63024e-05	-1.44662	0.00519257	-1.32859
NM_000082 // ERCC8 // excision repair cross-complementing rodent repair deficien	ERCC8	NM_000082	0.000660664	-1.41849	0.000602257	-1.39267	0.00310764	-1.44478
NM_133638 // ADAMTS19 // ADAM metallopeptidase with thrombospondin type 1 motif,	ADAMTS19	NM_133638	0.000502984	-1.44005	2.82966e-05	-1.54744	0.0168748	-1.34013
NM_016290 // UIMC1 // ubiquitin interaction motif containing 1 // 5q35.2 // 5172	UIMC1	NM_016290	0.000433549	-1.4464	3.83837e-05	-1.53062	0.0111717	-1.36681
NM_147129 // ALS2CL // ALS2 C-terminal like // 3p21.31 // 259173 /// NM_182775 /	ALS2CL	NM_147129	0.000212796	-1.44668	5.52121e-06	-1.58179	0.0147841	-1.32311
NM_001005200 // OR8H2 // olfactory receptor, family 8, subfamily H, member 2 //	OR8H2	NM_001005200	8.45579e-06	-1.45004	7.74618e-09	-1.69485	0.0163639	-1.24059
NM_174963 // ST3GAL3 // ST3 beta-galactoside alpha-2,3-sialyltransferase 3 // 1p	ST3GAL3	NM_174963	0.00803246	-1.45122	0.0128506	-1.38452	0.0155387	-1.52112
NM_153022 // C12orf59 // chromosome 12 open reading frame 59 // 12p13.2 // 12093	C12orf59	NM_153022	0.00151152	-1.4629	0.000626996	-1.47932	0.0105541	-1.44666
NM_138355 // SCRN2 // secernin 2 // 17q21.32 // 90507 /// ENST00000290216 // SCR	SCRN2	NM_138355	0.00293198	-1.4638	5.26387e-12	-3.64818	0.00109445	1.70259
NM_006323 // SEC24B // SEC24 related gene family, member B (S. cerevisiae) // 4q	SEC24B	NM_006323	0.00458211	-1.47459	0.014293	-1.3615	0.00595747	-1.59707
NM_006367 // CAP1 // CAP, adenylate cyclase-associated protein 1 (yeast) // 1p34	CAP1	NM_006367	0.0029209	-1.47464	0.00143289	-1.48579	0.0159149	-1.46357
NM_006857 // RY1 // putative nucleic acid binding protein RY-1 // 2p14 // 11017	RY1	NM_006857	0.00077083	-1.49184	5.53655e-05	-1.60721	0.019878	-1.38476
NM_015171 // XPO6 // exportin 6 // 16p11.2 // 23214 /// ENST00000304658 // XPO6	XPO6	NM_015171	0.00209352	-1.49315	0.00345197	-1.42527	0.00516178	-1.56426
NM_020313 // CIAPIN1 // cytokine induced apoptosis inhibitor 1 // 16q13-q21 // 5	CIAPIN1	NM_020313	6.33071e-05	-1.52234	5.03164e-07	-1.73143	0.0136864	-1.3385
NM_002572 // PAFAH1B2 // platelet-activating factor acetylhydrolase, isoform Ib,	PAFAH1B2	NM_002572	0.00132158	-1.52561	0.00732652	-1.37803	0.00140027	-1.68901
NM_014781 // RB1CC1 // RB1-inducible coiled-coil 1 // 8q11 // 9821 /// NM_001083	RB1CC1	NM_014781	0.00192352	-1.5294	0.000652735	-1.56451	0.0146371	-1.49507
NM_004869 // VPS4B // vacuolar protein sorting 4 homolog B (S. cerevisiae) // 18	VPS4B	NM_004869	0.00413907	-1.53004	0.00835281	-1.43695	0.00768803	-1.62915
NM_003927 // MBD2 // methyl-CpG binding domain protein 2 // 18q21 // 8932 /// NM	MBD2	NM_003927	0.000258891	-1.54306	0.000857253	-1.43756	0.00055143	-1.6563
NM_021143 // ZNF20 // zinc finger protein 20 // 19p13.3-p13.2 // 7568 /// ENST00	ZNF20	NM_021143	0.00983728	-1.54941	0.0159648	-1.46287	0.0180635	-1.64108
NM_022082 // C20orf59 // chromosome 20 open reading frame 59 // 20q13.33 // 6391	C20orf59	NM_022082	0.000271183	-1.5506	6.70744e-05	-1.5899	0.00380771	-1.51227
ENST00000400472 // DSCR8 // Down syndrome critical region gene 8 // 21q22.2 // 8	DSCR8	ENST00000400472	3.69571e-05	-1.55294	8.87667e-06	-1.5815	0.00076456	-1.5249
NM_152417 // TMEM68 // transmembrane protein 68 // 8q12.1 // 137695 /// ENST0000	TMEM68	NM_152417	0.00238139	-1.55331	0.00100121	-1.57656	0.0150155	-1.5304
NM_001017926 // ZHX1 // zinc fingers and homeoboxes 1 // 8q24.13 // 11244 /// NM	ZHX1	NM_001017926	8.19151e-05	-1.55624	2.87021e-06	-1.69726	0.00586407	-1.42693
NM_007159 // SLMAP // sarcolemma associated protein // 3p21.2-p14.3 // 7871 ///	SLMAP	NM_007159	0.00641119	-1.55914	0.00716157	-1.50758	0.0168575	-1.61248
NM_173827 // COX18 // COX18 cytochrome c oxidase assembly homolog (S. cerevisiae	COX18	NM_173827	0.00445937	-1.56907	0.0131035	-1.43585	0.00611108	-1.71465
NM_018421 // TBC1D2 // TBC1 domain family, member 2 // 9q22.33 // 55357 /// ENST	TBC1D2	NM_018421	0.0193282	-1.57707	3.04287e-09	-4.49823	0.0152572	1.80859
NM_001628 // AKR1B1 // aldo-keto reductase family 1, member B1 (aldose reductase	AKR1B1	NM_001628	0.00508021	-1.60447	0.0115699	-1.48292	0.00826075	-1.73598
NM_033059 // KRTAP4-11 // keratin associated protein 4-11 // 17q12-q21 // 85282	KRTAP4-11	NM_033059	0.0012947	-1.60569	0.000533311	-1.6273	0.00937113	-1.58436
NM_006421 // ARFGEF1 // ADP-ribosylation factor guanine nucleotide-exchange fact	ARFGEF1	NM_006421	0.0016392	-1.60619	0.000764248	-1.62014	0.0103962	-1.59235
NM_013245 // VPS4A // vacuolar protein sorting 4 homolog A (S. cerevisiae) // 16	VPS4A	NM_013245	0.00364731	-1.61912	0.00213401	-1.6205	0.0168517	-1.61774
NM_001100588 // RC3H2 // ring finger and CCCH-type zinc finger domains 2 // 9q34	RC3H2	NM_001100588	0.00674117	-1.61923	0.0157362	-1.48758	0.0101515	-1.76254
NM_006259 // PRKG2 // protein kinase, cGMP-dependent, type II // 4q13.1-q21.1 //	PRKG2	NM_006259	0.000985269	-1.6219	0.000210105	-1.69302	0.0117775	-1.55376
BC027978 // LOC541472 // hypothetical LOC541472 // 7p21 // 541472 /// ENST000003	LOC541472	BC027978	0.00129572	-1.63779	0.000530985	-1.6612	0.00941028	-1.61472
NM_003831 // RIOK3 // RIO kinase 3 (yeast) // 18q11.2 // 8780 /// ENST0000033948	RIOK3	NM_003831	0.00093543	-1.63795	0.00129835	-1.56425	0.00304248	-1.71513
NM_001358 // DHX15 // DEAH (Asp-Glu-Ala-His) box polypeptide 15 // 4p15.3 // 166	DHX15	NM_001358	0.00247017	-1.6437	0.000723675	-1.70481	0.0196449	-1.58478
NM_181838 // UBE2D2 // ubiquitin-conjugating enzyme E2D 2 (UBC4/5 homolog, yeast	UBE2D2	NM_181838	0.000614428	-1.64828	9.03525e-05	-1.74566	0.0104291	-1.55633
NM_145911 // ZNF23 // zinc finger protein 23 (KOX 16) // 16q22 // 7571 /// ENST0	ZNF23	NM_145911	0.000684967	-1.65238	0.00121217	-1.55953	0.0019703	-1.75075
NM_000863 // HTR1B // 5-hydroxytryptamine (serotonin) receptor 1B // 6q13 // 335	HTR1B	NM_000863	0.000167209	-1.65553	7.49231e-06	-1.82274	0.00852682	-1.50366
NM_003690 // PRKRA // protein kinase, interferon-inducible double stranded RNA d	PRKRA	NM_003690	0.0062946	-1.66778	0.0055098	-1.63077	0.0197298	-1.70563
AK075118 // C1orf118 // chromosome 1 open reading frame 118 // 1p31.1 // 374987	C1orf118	AK075118	3.37991e-07	-1.67334	5.30016e-10	-1.97724	0.00109703	-1.41615
NM_152551 // C6orf151 // chromosome 6 open reading frame 151 // 6p24.3 // 154007	C6orf151	NM_152551	0.000585389	-1.67561	7.92812e-05	-1.78399	0.0106117	-1.57381
NM_173517 // VKORC1L1 // vitamin K epoxide reductase complex, subunit 1-like 1 /	VKORC1L1	NM_173517	0.00406021	-1.6856	0.00531076	-1.60505	0.0104359	-1.77021
NM_001003745 // OR10A3 // olfactory receptor, family 10, subfamily A, member 3 /	OR10A3	NM_001003745	0.000208978	-1.68918	1.35515e-05	-1.84178	0.0078536	-1.54924
NM_024120 // C20orf7 // chromosome 20 open reading frame 7 // 20p12.1 // 79133 /	C20orf7	NM_024120	2.34199e-05	-1.69012	9.14767e-08	-2.01637	0.0112093	-1.41665
NM_000100 // CSTB // cystatin B (stefin B) // 21q22.3 // 1476 /// ENST0000029156	CSTB	NM_000100	0.00542815	-1.69137	0.00398072	-1.67187	0.0198182	-1.7111
NM_005869 // SDCCAG10 // serologically defined colon cancer antigen 10 // 5q12.3	SDCCAG10	NM_005869	0.00140781	-1.69368	0.000239773	-1.80229	0.0180508	-1.59162
---		---	0.00494222	-1.69531	0.00517592	-1.63642	0.0143341	-1.75631
NM_145062 // ZUFSP // zinc finger with UFM1-specific peptidase domain // 6q22.1	ZUFSP	NM_145062	3.75066e-06	-1.69694	3.55007e-08	-1.92581	0.0014704	-1.49527
NM_015914 // TXNDC11 // thioredoxin domain containing 11 // 16p13.13 // 51061 //	TXNDC11	NM_015914	4.7728e-05	-1.70008	3.76571e-06	-1.81729	0.00214128	-1.59044
NM_007208 // MRPL3 // mitochondrial ribosomal protein L3 // 3q21-q23 // 11222 //	MRPL3	NM_007208	0.000141173	-1.71065	1.57662e-06	-2.0102	0.0192266	-1.45574
NM_018848 // MKKS // McKusick-Kaufman syndrome // 20p12 // 8195 /// NM_170784 //	MKKS	NM_018848	0.000312596	-1.71296	0.000127539	-1.72763	0.00299807	-1.69843
NM_022818 // MAP1LC3B // microtubule-associated protein 1 light chain 3 beta //	MAP1LC3B	NM_022818	0.00608107	-1.719	0.0121654	-1.58247	0.0105253	-1.86732
NM_001859 // SLC31A1 // solute carrier family 31 (copper transporters), member 1	SLC31A1	NM_001859	0.00303483	-1.72183	0.00145936	-1.74265	0.0166284	-1.70126
NM_024740 // ALG9 // asparagine-linked glycosylation 9 homolog (S. cerevisiae, a	ALG9	NM_024740	0.000494542	-1.72331	0.000314971	-1.70423	0.00317269	-1.7426
NM_183005 // RPP38 // ribonuclease P/MRP 38kDa subunit // 10p13 // 10557 /// NM_	RPP38	NM_183005	7.33441e-05	-1.72741	7.15788e-07	-2.02839	0.0131942	-1.47109
NM_016069 // Magmas // mitochondria-associated protein involved in granulocyte-m	Magmas	NM_016069	3.80329e-05	-1.72902	1.46583e-07	-2.09354	0.0158565	-1.42797
NM_002647 // PIK3C3 // phosphoinositide-3-kinase, class 3 // 18q12.3 // 5289 ///	PIK3C3	NM_002647	0.00566847	-1.73292	0.0195403	-1.53117	0.00650861	-1.96124
---		---	4.09866e-11	-1.7416	1.25552e-12	-1.84104	2.9062e-08	-1.64753
NM_002268 // KPNA4 // karyopherin alpha 4 (importin alpha 3) // 3q25.33 // 3840	KPNA4	NM_002268	0.000334495	-1.74168	3.99449e-05	-1.86386	0.00745816	-1.62751
NM_145247 // C10orf78 // chromosome 10 open reading frame 78 // 10q25.1 // 11939	C10orf78	NM_145247	0.00148437	-1.74198	0.00153439	-1.6806	0.00548877	-1.8056
NM_020731 // AHRR // aryl-hydrocarbon receptor repressor // 5p15.3 // 57491 ///	AHRR	NM_020731	7.72524e-06	-1.74601	8.44039e-09	-2.18777	0.0135028	-1.39345
NM_014720 // SLK // STE20-like kinase (yeast) // 10q25.1 // 9748 /// ENST0000036	SLK	NM_014720	0.00296294	-1.75101	0.0036054	-1.67072	0.00853437	-1.83515
U32331 // RIG // regulated in glioma // 11p15.1 // 10530 /// AF400439 // RIG //	RIG	U32331	0.000820782	-1.75168	0.000881004	-1.68616	0.00329745	-1.81974
NM_001099737 // MORG1 // mitogen-activated protein kinase organizer 1 // 19p13.1	MORG1	NM_001099737	1.30513e-06	-1.7528	2.21786e-10	-2.31993	0.0188871	-1.32431
NM_013379 // DPP7 // dipeptidyl-peptidase 7 // 9q34.3 // 29952 /// ENST000003715	DPP7	NM_013379	0.00394487	-1.75534	0.00326892	-1.71754	0.0141141	-1.79398
NM_207514 // DEF8 // differentially expressed in FDCP 8 homolog (mouse) // 16q24	DEF8	NM_207514	3.49176e-06	-1.75593	1.8925e-09	-2.24648	0.0137875	-1.3725
NM_003310 // TSSC1 // tumor suppressing subtransferable candidate 1 // 2p25.3 //	TSSC1	NM_003310	0.000896694	-1.75708	0.000167117	-1.85887	0.0119671	-1.66087
NM_016127 // TMEM66 // transmembrane protein 66 // 8p12 // 51669 /// ENST0000025	TMEM66	NM_016127	1.9542e-05	-1.75923	4.27034e-05	-1.64889	8.53819e-05	-1.87695
BC012331 // C7orf30 // chromosome 7 open reading frame 30 // 7p15.3 // 115416 //	C7orf30	BC012331	0.000183435	-1.76044	3.15425e-05	-1.84458	0.00359378	-1.68013
NM_144566 // ZNF700 // zinc finger protein 700 // 19p13.2 // 90592 /// NM_001012	ZNF700	NM_144566	0.000223267	-1.76102	0.00189641	-1.53536	0.000236544	-2.01984
NM_001039771 // CBLN3 // cerebellin 3 precursor // 14q12 // 643866 /// ENST00000	CBLN3	NM_001039771	1.87585e-06	-1.77078	7.04928e-08	-1.91917	0.000276363	-1.63387
NM_004930 // CAPZB // capping protein (actin filament) muscle Z-line, beta // 1p	CAPZB	NM_004930	0.00034377	-1.77284	1.9522e-05	-1.97316	0.0125767	-1.59285
NM_006850 // IL24 // interleukin 24 // 1q32 // 11009 /// NM_181339 // IL24 // in	IL24	NM_006850	0.000882414	-1.77297	0.000128883	-1.90205	0.0138915	-1.65264
NM_019066 // MAGEL2 // MAGE-like 2 // 15q11-q12 // 54551 /// BC063834 // MAGEL2	MAGEL2	NM_019066	0.000314183	-1.77765	0.00150534	-1.58626	0.000488183	-1.99214
NM_016408 // CDK5RAP1 // CDK5 regulatory subunit associated protein 1 // 20pter-	CDK5RAP1	NM_016408	2.1463e-07	-1.77824	1.79e-09	-2.01132	0.000170799	-1.57218
NM_199482 // MOBKL3 // MOB1, Mps One Binder kinase activator-like 3 (yeast) // 2	MOBKL3	NM_199482	0.000750791	-1.78065	0.000386095	-1.78236	0.00518331	-1.77895
NM_006273 // CCL7 // chemokine (C-C motif) ligand 7 // 17q11.2-q12 // 6354 /// E	CCL7	NM_006273	0.00106505	-1.78106	0.000716106	-1.75862	0.00569596	-1.80379
NM_006244 // PPP2R5B // protein phosphatase 2, regulatory subunit B', beta isofo	PPP2R5B	NM_006244	0.000214848	-1.78342	0.00225902	-1.53433	0.000193954	-2.07294
NM_031443 // CCM2 // cerebral cavernous malformation 2 // 7p13 // 83605 /// NM_0	CCM2	NM_031443	2.87966e-06	-1.78417	1.09543e-09	-2.32711	0.0161141	-1.3679
NM_199229 // RPE // ribulose-5-phosphate-3-epimerase // 2q32-q33.3 // 6120 /// N	RPE	NM_199229	0.0026775	-1.78464	0.00123383	-1.81094	0.0154925	-1.75871
NM_001093755 // C5orf44 // chromosome 5 open reading frame 44 // 5q12.3 // 80006	C5orf44	NM_001093755	0.000388903	-1.7858	0.000261001	-1.75899	0.00251063	-1.81302
NM_176824 // BBS7 // Bardet-Biedl syndrome 7 // 4q27 // 55212 /// NM_018190 // B	BBS7	NM_176824	0.00169506	-1.78736	0.000442578	-1.8707	0.0157696	-1.70774
NM_006167 // NKX3-1 // NK3 homeobox 1 // 8p21 // 4824 /// ENST00000380871 // NKX	NKX3-1	NM_006167	2.66097e-06	-1.78866	7.95021e-08	-1.96187	0.000442822	-1.63074
NM_182916 // TRNT1 // tRNA nucleotidyl transferase, CCA-adding, 1 // --- // 5109	TRNT1	NM_182916	2.1005e-05	-1.79003	8.09021e-08	-2.17532	0.0104911	-1.47298
NM_024331 // TTPAL // tocopherol (alpha) transfer protein-like // 20q13.12 // 79	TTPAL	NM_024331	0.000717588	-1.79089	0.000138059	-1.89053	0.00983279	-1.69649
NM_032147 // USP44 // ubiquitin specific peptidase 44 // 12q22 // 84101 /// NM_0	USP44	NM_032147	4.40829e-06	-1.79328	4.88965e-08	-2.05212	0.00146688	-1.5671
NM_005406 // ROCK1 // Rho-associated, coiled-coil containing protein kinase 1 //	ROCK1	NM_005406	0.000451902	-1.7963	0.000182552	-1.81712	0.00407243	-1.77571
NM_002360 // MAFK // v-maf musculoaponeurotic fibrosarcoma oncogene homolog K (a	MAFK	NM_002360	8.105e-05	-1.79716	6.41682e-07	-2.15913	0.0163525	-1.49587
NM_016026 // RDH11 // retinol dehydrogenase 11 (all-trans/9-cis/11-cis) // 14q24	RDH11	NM_016026	0.00260728	-1.79997	0.0161385	-1.53174	0.00219293	-2.11517
NM_014260 // PFDN6 // prefoldin subunit 6 // 6p21.3 // 10471 /// ENST00000374606	PFDN6	NM_014260	8.10684e-06	-1.80321	7.93795e-09	-2.30156	0.015142	-1.41276
NM_001017372 // SLC27A6 // solute carrier family 27 (fatty acid transporter), me	SLC27A6	NM_001017372	2.46762e-07	-1.808	1.00641e-07	-1.79557	7.01026e-06	-1.82052
NM_173471 // SLC25A26 // solute carrier family 25, member 26 // 3p14.1 // 115286	SLC25A26	NM_173471	0.000845793	-1.80968	0.000594624	-1.78057	0.00457782	-1.83926
NM_006969 // ZNF28 // zinc finger protein 28 // 19q // 7576 /// ENST00000360272	ZNF28	NM_006969	0.0014333	-1.81574	0.00104078	-1.78534	0.00685987	-1.84666
NM_198404 // KCTD4 // potassium channel tetramerisation domain containing 4 // 1	KCTD4	NM_198404	0.000134629	-1.82177	3.44714e-05	-1.87396	0.0021071	-1.77104
NM_001024943 // ASL // argininosuccinate lyase // 7cen-q11.2 // 435 /// NM_00004	ASL	NM_001024943	2.66656e-05	-1.82306	2.84729e-07	-2.13642	0.00591166	-1.55567
NM_016203 // PRKAG2 // protein kinase, AMP-activated, gamma 2 non-catalytic subu	PRKAG2	NM_016203	0.00315907	-1.82426	0.001494	-1.85135	0.0173598	-1.79757
NM_006577 // B3GNT2 // UDP-GlcNAc:betaGal beta-1,3-N-acetylglucosaminyltransfera	B3GNT2	NM_006577	0.00310237	-1.82473	0.00296227	-1.76444	0.0105348	-1.88707
NM_002092 // GRSF1 // G-rich RNA sequence binding factor 1 // 4q13 // 2926 /// N	GRSF1	NM_002092	9.80809e-08	-1.82709	1.33028e-10	-2.21309	0.000495229	-1.50841
NM_024715 // TXNDC15 // thioredoxin domain containing 15 // 5q31.1 // 79770 ///	TXNDC15	NM_024715	0.000392699	-1.82777	0.00045931	-1.74689	0.00169125	-1.9124
NM_001688 // ATP5F1 // ATP synthase, H+ transporting, mitochondrial F0 complex,	ATP5F1	NM_001688	0.000967491	-1.82808	0.000203519	-1.92977	0.0117163	-1.73176
NM_001779 // CD58 // CD58 molecule // 1p13 // 965 /// ENST00000369489 // CD58 //	CD58	NM_001779	0.00159474	-1.82873	0.000487112	-1.89771	0.013541	-1.76226
NM_005977 // RNF6 // ring finger protein (C3H2C3 type) 6 // 13q12.2 // 6049 ///	RNF6	NM_005977	0.000120815	-1.8293	1.33356e-06	-2.18888	0.0173442	-1.52879
NM_033004 // NLRP1 // NLR family, pyrin domain containing 1 // 17p13.2 // 22861	NLRP1	NM_033004	8.81444e-06	-1.83071	5.05207e-08	-2.17886	0.00416235	-1.53819
NM_152334 // TARSL2 // threonyl-tRNA synthetase-like 2 // 15q26.3 // 123283 ///	TARSL2	NM_152334	0.00128796	-1.83481	0.000843615	-1.81446	0.00676558	-1.85537
NM_139242 // MTFMT // mitochondrial methionyl-tRNA formyltransferase // 15q22.31	MTFMT	NM_139242	1.54909e-05	-1.83953	8.94474e-07	-1.99625	0.00109622	-1.69512
NM_022737 // LPPR2 // lipid phosphate phosphatase-related protein type 2 // 19p1	LPPR2	NM_022737	0.00912075	-1.8396	0.0164803	-1.68323	0.0156943	-2.01049
NM_004398 // DDX10 // DEAD (Asp-Glu-Ala-Asp) box polypeptide 10 // 11q22-q23 //	DDX10	NM_004398	0.00149844	-1.84104	0.000473664	-1.90606	0.0125972	-1.77825
NM_002829 // PTPN3 // protein tyrosine phosphatase, non-receptor type 3 // 9q31	PTPN3	NM_002829	0.00085896	-1.84218	9.82711e-05	-2.01311	0.0159702	-1.68577
NM_004730 // ETF1 // eukaryotic translation termination factor 1 // 5q31.1 // 21	ETF1	NM_004730	0.00010306	-1.84844	1.56599e-06	-2.17816	0.0124545	-1.56862
NM_025082 // CENPT // centromere protein T // 16q22.1 // 80152 /// ENST000002191	CENPT	NM_025082	0.000110618	-1.85308	2.8439e-06	-2.13134	0.00914281	-1.61116
NM_032025 // EIF2A // eukaryotic translation initiation factor 2A, 65kDa // 3q25	EIF2A	NM_032025	0.00130813	-1.85386	0.000174553	-2.0218	0.0199732	-1.69986
NM_198721 // COL25A1 // collagen, type XXV, alpha 1 // 4q25 // 84570 /// NM_0325	COL25A1	NM_198721	0.000207642	-1.85403	5.98112e-06	-2.14008	0.0135403	-1.60621
NM_016569 // TBX3 // T-box 3 // 12q24.1 // 6926 /// NM_005996 // TBX3 // T-box 3	TBX3	NM_016569	0.000378633	-1.85609	3.56625e-12	-5.58391	0.0169403	1.62084
NM_004594 // SLC9A5 // solute carrier family 9 (sodium/hydrogen exchanger), memb	SLC9A5	NM_004594	1.02984e-05	-1.85749	1.07386e-06	-1.96318	0.000500123	-1.75748
NM_002866 // RAB3A // RAB3A, member RAS oncogene family // 19p13.2 // 5864 /// E	RAB3A	NM_002866	0.00928736	-1.85981	0.0141338	-1.72519	0.0180994	-2.00493
NM_005548 // KARS // lysyl-tRNA synthetase // 16q23-q24 // 3735 /// ENST00000319	KARS	NM_005548	0.00136458	-1.8622	0.00158959	-1.77529	0.00470277	-1.95336
NM_018482 // DDEF1 // development and differentiation enhancing factor 1 // 8q24	DDEF1	NM_018482	0.000507046	-1.8623	5.92984e-05	-2.0214	0.0104685	-1.71573
NM_002090 // CXCL3 // chemokine (C-X-C motif) ligand 3 // 4q21 // 2921 /// ENST0	CXCL3	NM_002090	0.000212369	-1.86263	0.000165421	-1.81632	0.00136981	-1.91012
NM_007182 // RASSF1 // Ras association (RalGDS/AF-6) domain family member 1 // 3	RASSF1	NM_007182	5.03447e-07	-1.86451	2.90406e-10	-2.38647	0.00358018	-1.45671
NM_002595 // PCTK2 // PCTAIRE protein kinase 2 // 12q23.1 // 5128 /// ENST000002	PCTK2	NM_002595	9.90469e-05	-1.87152	0.00137513	-1.58276	8.26416e-05	-2.21297
NM_017944 // USP47 // ubiquitin specific peptidase 47 // 11p15.3 // 55031 /// EN	USP47	NM_017944	0.000378219	-1.87271	0.00414171	-1.5741	0.000297285	-2.22796
NM_024911 // GPR177 // G protein-coupled receptor 177 // 1p31.3 // 79971 /// NM_	GPR177	NM_024911	0.00568008	-1.87409	0.00987529	-1.72389	0.0110777	-2.03739
NR_023356 // MTMR2 // myotubularin related protein 2 // 11q22 // 8898 /// NR_023	MTMR2	NR_023356	0.00282707	-1.88109	0.0120503	-1.62514	0.00316752	-2.17735
NM_014504 // RABGEF1 // RAB guanine nucleotide exchange factor (GEF) 1 // 7q11.2	RABGEF1	NM_014504	0.00211019	-1.88339	0.0155871	-1.56925	0.00160485	-2.26042
NM_016470 // C20orf111 // chromosome 20 open reading frame 111 // 20q13.11 // 51	C20orf111	NM_016470	0.00384521	-1.88855	0.00507387	-1.77835	0.00992605	-2.00557
NM_018394 // ABHD10 // abhydrolase domain containing 10 // 3q13.2 // 55347 /// E	ABHD10	NM_018394	0.00367826	-1.88897	0.00417101	-1.79964	0.010686	-1.98272
NM_018461 // PPP2R2D // protein phosphatase 2, regulatory subunit B, delta isofo	PPP2R2D	NM_018461	0.00011674	-1.89604	1.96709e-06	-2.24202	0.0127135	-1.60346
NM_004571 // PKNOX1 // PBX/knotted 1 homeobox 1 // 21q22.3 // 5316 /// ENST00000	PKNOX1	NM_004571	3.09637e-05	-1.89663	4.09497e-06	-2.00001	0.00103068	-1.7986
NM_000825 // GNRH1 // gonadotropin-releasing hormone 1 (luteinizing-releasing ho	GNRH1	NM_000825	4.98523e-05	-1.90004	4.67662e-07	-2.28514	0.0102663	-1.57984
NM_199203 // TMEM189-UBE2V1 // TMEM189-UBE2V1 // 20q13.2 // 387522 /// NM_199129	TMEM189-UBE2V1	NM_199203	8.86649e-06	-1.90495	9.48434e-08	-2.22937	0.00258054	-1.62773
NM_000094 // COL7A1 // collagen, type VII, alpha 1 // 3p21.1 // 1294 /// ENST000	COL7A1	NM_000094	2.13656e-05	-1.90542	5.62295e-07	-2.15962	0.00255899	-1.68113
NM_017580 // ZRANB1 // zinc finger, RAN-binding domain containing 1 // 10q26.13	ZRANB1	NM_017580	0.000825632	-1.90748	8.50506e-05	-2.10717	0.0165887	-1.72671
NM_032233 // SETD3 // SET domain containing 3 // 14q32.2 // 84193 /// NM_199123	SETD3	NM_032233	0.000325713	-1.9079	0.000273114	-1.8521	0.00184775	-1.96539
NM_006506 // RASA2 // RAS p21 protein activator 2 // 3q22-q23 // 5922 /// ENST00	RASA2	NM_006506	0.00104813	-1.90866	0.0175406	-1.51792	0.000467073	-2.39999
NM_152912 // MTIF3 // mitochondrial translational initiation factor 3 // 13q12.2	MTIF3	NM_152912	8.77236e-05	-1.91262	7.08963e-07	-2.34384	0.0170523	-1.56075
NM_016509 // CLEC1B // C-type lectin domain family 1, member B // 12p13.2 // 512	CLEC1B	NM_016509	7.67053e-07	-1.91877	1.04596e-07	-1.98914	4.55908e-05	-1.85089
NM_002097 // GTF3A // general transcription factor IIIA // 13q12.3-q13.1 // 2971	GTF3A	NM_002097	8.66414e-06	-1.92259	7.84255e-09	-2.53215	0.0167753	-1.45976
NM_000287 // PEX6 // peroxisomal biogenesis factor 6 // 6p21.1 // 5190 /// ENST0	PEX6	NM_000287	0.00627461	-1.9231	0.0124543	-1.74085	0.010856	-2.12443
NM_033386 // MICALL1 // MICAL-like 1 // 22q13.1-q13.2 // 85377 /// ENST000002159	MICALL1	NM_033386	0.0007873	-1.93554	8.75528e-05	-2.13128	0.0152143	-1.75778
NM_007218 // RNF139 // ring finger protein 139 // 8q24 // 11236 /// ENST00000303	RNF139	NM_007218	5.21255e-05	-1.93756	4.48273e-07	-2.35547	0.0112714	-1.59379
NM_173562 // KCTD20 // potassium channel tetramerisation domain containing 20 //	KCTD20	NM_173562	0.000604001	-1.94063	0.00310116	-1.68226	0.000790499	-2.23869
NM_005151 // USP14 // ubiquitin specific peptidase 14 (tRNA-guanine transglycosy	USP14	NM_005151	7.42428e-05	-1.94533	4.88725e-07	-2.41553	0.0174335	-1.56666
NM_014597 // DNTTIP2 // deoxynucleotidyltransferase, terminal, interacting prote	DNTTIP2	NM_014597	0.00169408	-1.94942	0.000491959	-2.0393	0.0146892	-1.8635
NM_000514 // GDNF // glial cell derived neurotrophic factor // 5p13.1-p12 // 266	GDNF	NM_000514	0.000119232	-1.95087	7.38205e-06	-2.16849	0.00524816	-1.75509
AK293492 // C8orf32 // chromosome 8 open reading frame 32 // 8q24.13 // 55093 //	C8orf32	AK293492	3.1081e-05	-1.95151	1.60787e-06	-2.15864	0.00207675	-1.76426
NM_006502 // POLH // polymerase (DNA directed), eta // 6p21.1 // 5429 /// ENST00	POLH	NM_006502	0.00166959	-1.95324	0.00105427	-1.93626	0.00855597	-1.97037
NM_003921 // BCL10 // B-cell CLL/lymphoma 10 // 1p22 // 8915 /// ENST00000394761	BCL10	NM_003921	1.43854e-05	-1.95605	1.52034e-07	-2.31817	0.00375648	-1.65049
NM_021825 // CCDC90B // coiled-coil domain containing 90B // 11q14.1 // 60492 //	CCDC90B	NM_021825	8.99089e-05	-1.95651	8.61257e-07	-2.39386	0.0154605	-1.59906
NM_025181 // SLC35F5 // solute carrier family 35, member F5 // 2q14.1 // 80255 /	SLC35F5	NM_025181	0.000379026	-1.96214	1.89011e-05	-2.24628	0.014757	-1.71393
AK294004 // ORAOV1 // oral cancer overexpressed 1 // 11q13.2 // 220064 /// ENST0	ORAOV1	AK294004	1.3073e-07	-1.96471	8.89558e-12	-2.79019	0.0105	-1.38345
NM_004206 // SEC22C // SEC22 vesicle trafficking protein homolog C (S. cerevisia	SEC22C	NM_004206	0.00147862	-1.9654	0.00479448	-1.73408	0.00233574	-2.22757
NM_172174 // IL15 // interleukin 15 // 4q31 // 3600 /// NM_000585 // IL15 // int	IL15	NM_172174	6.18894e-06	-1.97082	1.5728e-06	-2.00715	0.000164389	-1.93515
NM_001724 // BPGM // 2,3-bisphosphoglycerate mutase // 7q31-q34 // 669 /// NM_19	BPGM	NM_001724	0.000214932	-1.97217	0.000215779	-1.89147	0.00114916	-2.05632
NM_032139 // ANKRD27 // ankyrin repeat domain 27 (VPS9 domain) // 19q13.11 // 84	ANKRD27	NM_032139	0.00120308	-1.97315	0.000305795	-2.0765	0.0122569	-1.87495
NM_178006 // STARD13 // StAR-related lipid transfer (START) domain containing 13	STARD13	NM_178006	0.00225573	-1.97515	0.00406479	-1.81204	0.0051335	-2.15295
NM_022832 // USP46 // ubiquitin specific peptidase 46 // 4q12 // 64854 /// BC037	USP46	NM_022832	0.000620938	-1.9759	0.000156641	-2.06631	0.00729304	-1.88944
NM_198275 // MPZL3 // myelin protein zero-like 3 // 11q23.3 // 196264 /// ENST00	MPZL3	NM_198275	0.000881814	-1.98267	0.000221401	-2.0818	0.00966749	-1.88825
---		---	0.00312271	-1.98311	0.00482926	-1.83667	0.00747486	-2.14122
NM_014244 // ADAMTS2 // ADAM metallopeptidase with thrombospondin type 1 motif,	ADAMTS2	NM_014244	0.00252571	-1.99139	0.00423176	-1.83406	0.005937	-2.16221
NM_022915 // MRPL44 // mitochondrial ribosomal protein L44 // 2q36.1 // 65080 //	MRPL44	NM_022915	5.92316e-06	-1.99207	4.44608e-09	-2.67183	0.015087	-1.48526
NM_024558 // C14orf138 // chromosome 14 open reading frame 138 // 14q22.1 // 796	C14orf138	NM_024558	1.24758e-05	-1.99675	7.38732e-08	-2.44381	0.00524076	-1.63148
NM_018941 // CLN8 // ceroid-lipofuscinosis, neuronal 8 (epilepsy, progressive wi	CLN8	NM_018941	2.78772e-05	-2.00518	8.63984e-08	-2.57247	0.0149383	-1.56298
NM_001278 // CHUK // conserved helix-loop-helix ubiquitous kinase // 10q24-q25 /	CHUK	NM_001278	0.000895803	-2.00992	0.000410106	-2.02986	0.00648333	-1.99018
NM_001098491 // ZNF419 // zinc finger protein 419 // 19q13.43 // 79744 /// NM_02	ZNF419	NM_001098491	6.34598e-05	-2.0111	6.85637e-05	-1.91916	0.00039301	-2.10744
ENST00000344759 // ZNF818P // zinc finger protein 818 pseudogene // 19q13.41 //	ZNF818P	ENST00000344759	3.61653e-10	-2.02996	2.54174e-13	-2.52642	1.19571e-05	-1.63106
NM_019095 // CRLS1 // cardiolipin synthase 1 // 20p13-p12.3 // 54675 /// NM_0011	CRLS1	NM_019095	0.000717234	-2.03335	0.000151772	-2.15836	0.00921688	-1.91557
NM_001039675 // UNC45A // unc-45 homolog A (C. elegans) // 15q26.1 // 55898 ///	UNC45A	NM_001039675	2.38003e-05	-2.0449	6.80052e-08	-2.64608	0.0142048	-1.58031
NM_004180 // TANK // TRAF family member-associated NFKB activator // 2q24-q31 //	TANK	NM_004180	0.000379538	-2.04565	3.86525e-05	-2.25857	0.00917255	-1.85281
NM_016067 // MRPS18C // mitochondrial ribosomal protein S18C // 4q21.23 // 51023	MRPS18C	NM_016067	5.99127e-06	-2.04617	1.28896e-05	-1.89146	3.12431e-05	-2.21352
NM_015143 // METAP1 // methionyl aminopeptidase 1 // 4q23 // 23173 /// ENST00000	METAP1	NM_015143	1.9952e-05	-2.04734	7.10861e-07	-2.31506	0.00193233	-1.81059
NM_198402 // PTPLB // protein tyrosine phosphatase-like (proline instead of cata	PTPLB	NM_198402	0.000410542	-2.04877	2.24778e-05	-2.35538	0.0147384	-1.78207
NM_006918 // SC5DL // sterol-C5-desaturase (ERG3 delta-5-desaturase homolog, S.	SC5DL	NM_006918	0.00119473	-2.04965	0.00725171	-1.71547	0.00120126	-2.44892
NM_007114 // TMF1 // TATA element modulatory factor 1 // 3p21-p12 // 7110 /// EN	TMF1	NM_007114	0.000170539	-2.04995	4.71486e-06	-2.41961	0.0120231	-1.73677
BC011933 // C6orf153 // chromosome 6 open reading frame 153 // 6p21.1 // 88745 /	C6orf153	BC011933	0.000707238	-2.05459	6.98582e-05	-2.29622	0.0151414	-1.83838
NM_144713 // FAM82A1 // family with sequence similarity 82, member A1 // 2p22.2	FAM82A1	NM_144713	3.01409e-07	-2.0562	2.3615e-08	-2.18309	3.24181e-05	-1.93668
NM_021930 // RINT1 // RAD50 interactor 1 // 7q22.2 // 60561 /// ENST00000257700	RINT1	NM_021930	0.000371971	-2.05658	1.5211e-05	-2.4058	0.0165746	-1.75806
NM_000882 // IL12A // interleukin 12A (natural killer cell stimulatory factor 1,	IL12A	NM_000882	0.000329051	-2.0574	0.000242528	-2.00641	0.00204584	-2.10968
NM_022754 // SFXN1 // sideroflexin 1 // --- // 94081 /// ENST00000321442 // SFXN	SFXN1	NM_022754	0.00139743	-2.05861	0.00200807	-1.91708	0.00411442	-2.21059
NM_001128127 // GK // glycerol kinase // Xp21.3 // 2710 /// NM_203391 // GK // g	GK	NM_001128127	0.00170045	-2.06762	0.00155097	-1.99172	0.00670171	-2.14642
NM_015942 // MTERFD1 // MTERF domain containing 1 // 8q22.1 // 51001 /// ENST000	MTERFD1	NM_015942	1.63338e-06	-2.07071	3.83202e-09	-2.61511	0.00247217	-1.63964
NM_005469 // ACOT8 // acyl-CoA thioesterase 8 // 20q13.12 // 10005 /// NM_183386	ACOT8	NM_005469	2.30021e-06	-2.07377	2.82024e-09	-2.71844	0.00540587	-1.58198
NM_013300 // C12orf24 // chromosome 12 open reading frame 24 // 12q24.11 // 2990	C12orf24	NM_013300	5.65552e-08	-2.07622	7.74349e-12	-2.90294	0.0031409	-1.48494
NM_033631 // LUZP1 // leucine zipper protein 1 // 1p36 // 7798 /// ENST000003746	LUZP1	NM_033631	7.52435e-05	-2.0764	4.35231e-07	-2.65416	0.0192133	-1.62442
NM_014578 // RHOD // ras homolog gene family, member D // 11q14.3 // 29984 /// E	RHOD	NM_014578	1.85992e-05	-2.08001	5.96856e-14	-6.71397	0.0186112	1.55185
NM_033066 // MPP4 // membrane protein, palmitoylated 4 (MAGUK p55 subfamily memb	MPP4	NM_033066	4.34101e-05	-2.0803	1.64131e-06	-2.37185	0.00339987	-1.82459
NM_024948 // C10orf97 // chromosome 10 open reading frame 97 // 10p13 // 80013 /	C10orf97	NM_024948	8.90169e-05	-2.08323	1.72909e-05	-2.18459	0.00183714	-1.98658
NM_017909 // RMND1 // required for meiotic nuclear division 1 homolog (S. cerevi	RMND1	NM_017909	1.23741e-06	-2.0838	1.14699e-08	-2.45996	0.000630521	-1.76517
NM_017947 // MOCOS // molybdenum cofactor sulfurase // 18q12 // 55034 /// ENST00	MOCOS	NM_017947	0.000847403	-2.093	0.000191885	-2.22112	0.0100447	-1.97226
NM_004663 // RAB11A // RAB11A, member RAS oncogene family // 15q21.3-q22.31 // 8	RAB11A	NM_004663	0.000233282	-2.09708	7.41051e-05	-2.15142	0.00282373	-2.04411
NM_181709 // FAM101A // family with sequence similarity 101, member A // 12q24.3	FAM101A	NM_181709	0.000117028	-2.10258	9.16191e-06	-2.33193	0.00438382	-1.89579
NM_032828 // ZNF587 // zinc finger protein 587 // 19q13.43 // 84914 /// NM_15247	ZNF587	NM_032828	0.00149081	-2.10371	0.00214679	-1.95409	0.00432993	-2.26479
NM_018982 // YIPF1 // Yip1 domain family, member 1 // 1p33-p32.1 // 54432 /// EN	YIPF1	NM_018982	0.000122879	-2.10412	2.18973e-06	-2.55071	0.0127068	-1.73572
NM_130900 // RAET1L // retinoic acid early transcript 1L // 6q25.1 // 154064 ///	RAET1L	NM_130900	4.62067e-09	-2.10881	8.5297e-12	-2.58148	3.27359e-05	-1.72268
NM_004264 // MED21 // mediator complex subunit 21 // 12p11.23 // 9412 /// ENST00	MED21	NM_004264	0.000965888	-2.11111	0.000200805	-2.25936	0.0117935	-1.97259
NM_176795 // HRAS // v-Ha-ras Harvey rat sarcoma viral oncogene homolog // 11p15	HRAS	NM_176795	1.16878e-05	-2.11118	9.59762e-08	-2.57827	0.00389454	-1.72871
NM_007097 // CLTB // clathrin, light chain (Lcb) // 4q2-q3|5q35 // 1212 /// NM_0	CLTB	NM_007097	1.74615e-05	-2.11671	8.98552e-08	-2.66912	0.00743236	-1.67863
NM_003846 // PEX11B // peroxisomal biogenesis factor 11 beta // 1q21.1 // 8799 /	PEX11B	NM_003846	1.94602e-06	-2.11681	3.6198e-09	-2.73028	0.00340614	-1.64118
NM_025196 // GRPEL1 // GrpE-like 1, mitochondrial (E. coli) // 4p16 // 80273 ///	GRPEL1	NM_025196	9.71687e-05	-2.11858	2.19427e-06	-2.52587	0.00907658	-1.77696
NM_014035 // SNX24 // sorting nexin 24 // 5q23.2 // 28966 /// ENST00000261369 //	SNX24	NM_014035	0.00137811	-2.12283	0.00595441	-1.80578	0.00176448	-2.49554
NM_001127358 // PHTF2 // putative homeodomain transcription factor 2 // 7q11.23-	PHTF2	NM_001127358	0.00110995	-2.12468	0.000129532	-2.37813	0.0191957	-1.89825
NM_002784 // PSG9 // pregnancy specific beta-1-glycoprotein 9 // 19q13.2 // 5678	PSG9	NM_002784	0.000913553	-2.12496	0.000755365	-2.05762	0.00434187	-2.19451
AY143171 // LOC100128868 // testin-related protein TRG // 7q31.2 // 100128868	LOC100128868	AY143171	1.39717e-07	-2.12561	1.88632e-10	-2.71074	0.000649984	-1.66679
NM_017599 // VEZT // vezatin, adherens junctions transmembrane protein // 12q22	VEZT	NM_017599	9.23881e-06	-2.12759	3.22116e-08	-2.71788	0.00631112	-1.6655
NM_002676 // PMM1 // phosphomannomutase 1 // 22q13.2 // 5372 /// ENST00000216259	PMM1	NM_002676	2.75898e-05	-2.12804	6.29532e-08	-2.83802	0.0184343	-1.59568
NM_005792 // MPHOSPH6 // M-phase phosphoprotein 6 // 16q23.3 // 10200 /// ENST00	MPHOSPH6	NM_005792	3.81135e-05	-2.13076	9.75422e-07	-2.48997	0.00408588	-1.82336
NM_006608 // PHTF1 // putative homeodomain transcription factor 1 // 1p13 // 107	PHTF1	NM_006608	0.0010274	-2.13254	0.00021321	-2.28663	0.0123945	-1.98884
NM_020456 // C13orf1 // chromosome 13 open reading frame 1 // 13q14 // 57213 ///	C13orf1	NM_020456	1.36308e-05	-2.13404	6.4935e-07	-2.38381	0.00114526	-1.91044
NM_032832 // LRP11 // low density lipoprotein receptor-related protein 11 // 6q2	LRP11	NM_032832	1.14072e-07	-2.13453	3.9302e-12	-3.27497	0.0182821	-1.39123
NM_005026 // PIK3CD // phosphoinositide-3-kinase, catalytic, delta polypeptide /	PIK3CD	NM_005026	1.35401e-06	-2.13502	1.37698e-06	-2.03666	1.51805e-05	-2.23814
NM_145267 // C6orf57 // chromosome 6 open reading frame 57 // 6q13 // 135154 ///	C6orf57	NM_145267	2.96391e-06	-2.13685	5.6741e-09	-2.77644	0.00449512	-1.6446
AF151875 // HSPC111 // hypothetical protein HSPC111 // 5q35.2 // 51491 /// AK300	HSPC111	AF151875	5.83337e-06	-2.13709	2.91548e-08	-2.66389	0.00341431	-1.71447
NM_007217 // PDCD10 // programmed cell death 10 // 3q26.1 // 11235 /// NM_145859	PDCD10	NM_007217	9.8282e-07	-2.13824	9.61566e-08	-2.26636	7.37912e-05	-2.01736
NM_145858 // CRYZL1 // crystallin, zeta (quinone reductase)-like 1 // 21q21.3 //	CRYZL1	NM_145858	0.00180239	-2.13848	0.000514895	-2.25585	0.015593	-2.02721
NM_003630 // PEX3 // peroxisomal biogenesis factor 3 // 6q24.2 // 8504 /// ENST0	PEX3	NM_003630	4.28157e-05	-2.13994	7.92484e-07	-2.55385	0.00564702	-1.79312
NM_024818 // UBA5 // ubiquitin-like modifier activating enzyme 5 // 3q22.1 // 79	UBA5	NM_024818	3.30197e-05	-2.15114	3.99607e-06	-2.30459	0.00116028	-2.00791
NM_017636 // TRPM4 // transient receptor potential cation channel, subfamily M,	TRPM4	NM_017636	1.99215e-06	-2.15288	2.10114e-08	-2.55536	0.000823081	-1.8138
NM_177424 // STX12 // syntaxin 12 // 1p35-p34.1 // 23673 /// ENST00000373943 //	STX12	NM_177424	0.000574552	-2.15323	0.00479082	-1.76196	0.000517733	-2.6314
NM_015634 // KIAA1279 // KIAA1279 // 10q21.3 // 26128 /// ENST00000361983 // KIA	KIAA1279	NM_015634	0.00219718	-2.15708	0.00205175	-2.06985	0.00810641	-2.24799
NM_001104554 // PAQR5 // progestin and adipoQ receptor family member V // 15q23	PAQR5	NM_001104554	4.5702e-05	-2.16164	1.9824e-06	-2.4636	0.00320221	-1.8967
NM_001128211 // NUDCD1 // NudC domain containing 1 // 8q23 // 84955 /// NM_03286	NUDCD1	NM_001128211	2.03499e-05	-2.16245	5.73819e-08	-2.84884	0.012877	-1.64144
NM_005729 // PPIF // peptidylprolyl isomerase F (cyclophilin F) // 10q22-q23 //	PPIF	NM_005729	5.67592e-05	-2.16509	0.000354694	-1.85913	9.57499e-05	-2.5214
NM_001005743 // NUMB // numb homolog (Drosophila) // 14q24.3 // 8650 /// NM_0037	NUMB	NM_001005743	3.33326e-06	-2.16872	7.70587e-08	-2.48949	0.000653003	-1.88928
NM_024580 // EFTUD1 // elongation factor Tu GTP binding domain containing 1 // 1	EFTUD1	NM_024580	4.88119e-05	-2.1691	2.45668e-06	-2.45427	0.00302603	-1.91706
NM_002109 // HARS // histidyl-tRNA synthetase // 5q31.3 // 3035 /// ENST00000307	HARS	NM_002109	0.000151811	-2.16997	1.73526e-06	-2.73925	0.0199355	-1.719
NM_018393 // TCP11L1 // t-complex 11 (mouse)-like 1 // 11p13 // 55346 /// ENST00	TCP11L1	NM_018393	4.23756e-05	-2.17001	0.000347856	-1.83863	6.08493e-05	-2.56112
NM_000288 // PEX7 // peroxisomal biogenesis factor 7 // 6q23.3 // 5191 /// ENST0	PEX7	NM_000288	4.04198e-06	-2.17549	2.57314e-09	-3.03701	0.0133631	-1.55836
NM_016147 // PPME1 // protein phosphatase methylesterase 1 // 11q13.4 // 51400 /	PPME1	NM_016147	5.23225e-05	-2.18192	1.55487e-05	-2.23054	0.000870454	-2.13437
NM_016038 // SBDS // Shwachman-Bodian-Diamond syndrome // 7q11.21 // 51119 /// N	SBDS	NM_016038	0.000221893	-2.18933	1.47856e-05	-2.48936	0.00807403	-1.92546
NM_002799 // PSMB7 // proteasome (prosome, macropain) subunit, beta type, 7 // 9	PSMB7	NM_002799	4.00805e-06	-2.19061	1.19872e-08	-2.81382	0.00389855	-1.70543
NM_032310 // C9orf89 // chromosome 9 open reading frame 89 // 9q22.31 // 84270 /	C9orf89	NM_032310	5.93957e-06	-2.19325	4.52939e-09	-3.06209	0.0149329	-1.57093
NM_033637 // BTRC // beta-transducin repeat containing // 10q24.32 // 8945 /// N	BTRC	NM_033637	0.000148448	-2.19347	4.53765e-05	-2.25249	0.00200872	-2.13599
NM_020870 // SH3RF1 // SH3 domain containing ring finger 1 // 4q32.3-q33 // 5763	SH3RF1	NM_020870	0.00027455	-2.19663	4.2985e-05	-2.36877	0.00529489	-2.037
NM_001128930 // ENTPD4 // ectonucleoside triphosphate diphosphohydrolase 4 // 8p	ENTPD4	NM_001128930	2.96415e-05	-2.19815	8.7254e-08	-2.92704	0.01616	-1.65076
NM_016021 // UBE2J1 // ubiquitin-conjugating enzyme E2, J1 (UBC6 homolog, yeast)	UBE2J1	NM_016021	0.000188175	-2.19919	3.55721e-06	-2.70994	0.0166731	-1.7847
NM_006411 // AGPAT1 // 1-acylglycerol-3-phosphate O-acyltransferase 1 (lysophosp	AGPAT1	NM_006411	1.14157e-06	-2.19991	5.99327e-09	-2.70451	0.000957379	-1.78946
NM_021827 // CCDC81 // coiled-coil domain containing 81 // 11q14.2 // 60494 ///	CCDC81	NM_021827	0.000278498	-2.2003	5.82453e-05	-2.32805	0.00437629	-2.07956
NM_024928 // OBFC1 // oligonucleotide/oligosaccharide-binding fold containing 1	OBFC1	NM_024928	0.000103951	-2.20061	1.14068e-06	-2.77394	0.0156393	-1.74578
NM_005605 // PPP3CC // protein phosphatase 3 (formerly 2B), catalytic subunit, g	PPP3CC	NM_005605	8.92949e-07	-2.21067	2.43212e-06	-2.01207	4.95406e-06	-2.42887
NM_014338 // PISD // phosphatidylserine decarboxylase // 22q12.2 // 23761 /// EN	PISD	NM_014338	0.0013196	-2.2111	0.000317594	-2.36001	0.0136714	-2.07159
NM_194285 // SPTY2D1 // SPT2, Suppressor of Ty, domain containing 1 (S. cerevisi	SPTY2D1	NM_194285	3.21416e-06	-2.21162	2.23432e-08	-2.71386	0.00167611	-1.80233
NM_017980 // LIMS2 // LIM and senescent cell antigen-like domains 2 // 2q14.3 //	LIMS2	NM_017980	6.6331e-06	-2.21305	4.30079e-09	-3.13765	0.0181391	-1.56091
NM_002698 // POU2F2 // POU class 2 homeobox 2 // 19q13.2 // 5452 /// ENST0000038	POU2F2	NM_002698	7.19163e-05	-2.21712	4.05564e-05	-2.18562	0.000706543	-2.24908
AY507846 // C16orf63 // chromosome 16 open reading frame 63 // 16p13.11 // 12381	C16orf63	AY507846	0.000921059	-2.21914	0.000106702	-2.49241	0.0167142	-1.97582
NM_080794 // MRPL39 // mitochondrial ribosomal protein L39 // 21q21.3 // 54148 /	MRPL39	NM_080794	4.87675e-05	-2.22244	7.13299e-07	-2.71997	0.0073706	-1.81592
NM_001008895 // CUL4A // cullin 4A // 13q34 // 8451 /// NM_003589 // CUL4A // cu	CUL4A	NM_001008895	4.77855e-05	-2.22556	2.11456e-07	-2.93222	0.0168581	-1.68921
NM_052950 // WDFY2 // WD repeat and FYVE domain containing 2 // 13q14.3 // 11582	WDFY2	NM_052950	0.00107343	-2.22693	0.00372068	-1.91765	0.00171152	-2.58608
NM_020368 // UTP3 // UTP3, small subunit (SSU) processome component, homolog (S.	UTP3	NM_020368	3.36588e-06	-2.22718	1.51243e-08	-2.80531	0.00247096	-1.7682
NM_004786 // TXNL1 // thioredoxin-like 1 // 18q21.31 // 9352 /// ENST00000217515	TXNL1	NM_004786	2.25322e-06	-2.22834	1.83391e-09	-3.06877	0.00744992	-1.61807
NM_002449 // MSX2 // msh homeobox 2 // 5q34-q35 // 4488 /// NR_002307 // MSX2P1	MSX2	NM_002449	2.67227e-05	-2.23111	1.55265e-07	-2.86029	0.0092288	-1.74034
NM_005525 // HSD11B1 // hydroxysteroid (11-beta) dehydrogenase 1 // 1q32-q41 //	HSD11B1	NM_005525	2.16434e-05	-2.23313	1.73124e-05	-2.1525	0.000198356	-2.31679
AF220047 // C3orf10 // chromosome 3 open reading frame 10 // 3p25.3 // 55845 ///	C3orf10	AF220047	1.81689e-07	-2.23376	2.16943e-09	-2.60384	0.000108186	-1.91627
NM_012434 // SLC17A5 // solute carrier family 17 (anion/sugar transporter), memb	SLC17A5	NM_012434	5.95624e-06	-2.23648	1.65539e-07	-2.57022	0.000896894	-1.94607
NM_005552 // KLC1 // kinesin light chain 1 // 14q32.3 // 3831 /// NM_182923 // K	KLC1	NM_005552	5.88038e-05	-2.23815	5.42454e-07	-2.83352	0.0117042	-1.76788
NM_014161 // MRPL18 // mitochondrial ribosomal protein L18 // 6q25.3 // 29074 //	MRPL18	NM_014161	4.53378e-05	-2.2394	8.58976e-07	-2.69952	0.00579782	-1.8577
NM_000232 // SGCB // sarcoglycan, beta (43kDa dystrophin-associated glycoprotein	SGCB	NM_000232	1.31398e-05	-2.24006	3.44353e-06	-2.29267	0.000302659	-2.18866
NM_002890 // RASA1 // RAS p21 protein activator (GTPase activating protein) 1 //	RASA1	NM_002890	9.29676e-06	-2.24254	1.93213e-06	-2.32057	0.000270365	-2.16713
NM_006645 // STARD10 // StAR-related lipid transfer (START) domain containing 10	STARD10	NM_006645	7.67466e-06	-2.24283	5.41145e-09	-3.19182	0.0186979	-1.57599
NM_022129 // PBLD // phenazine biosynthesis-like protein domain containing // 10	PBLD	NM_022129	7.79511e-05	-2.25177	1.12554e-05	-2.41475	0.00204532	-2.09979
NM_017735 // TTC27 // tetratricopeptide repeat domain 27 // 2p22.3 // 55622 ///	TTC27	NM_017735	1.5868e-05	-2.25366	1.41394e-06	-2.45276	0.000803856	-2.07071
NM_012260 // HACL1 // 2-hydroxyacyl-CoA lyase 1 // 3p24.3 // 26061 /// ENST00000	HACL1	NM_012260	0.000111513	-2.25526	0.000624544	-1.92158	0.000183396	-2.64688
NM_001013442 // EPGN // epithelial mitogen homolog (mouse) // 4q13.3 // 255324 /	EPGN	NM_001013442	5.68298e-09	-2.2556	1.78987e-09	-2.24775	3.00502e-07	-2.26349
NM_002434 // MPG // N-methylpurine-DNA glycosylase // 16p13.3 // 4350 /// NM_001	MPG	NM_002434	1.47558e-08	-2.2573	2.28147e-13	-3.63973	0.0128135	-1.39994
NM_138335 // GNPDA2 // glucosamine-6-phosphate deaminase 2 // 4p13 // 132789 ///	GNPDA2	NM_138335	0.00016743	-2.25825	0.0148474	-1.5752	2.77987e-05	-3.23747
NM_015604 // WDR21A // WD repeat domain 21A // 14q24.3 // 26094 /// NM_181340 //	WDR21A	NM_015604	0.000167934	-2.26465	4.85704e-05	-2.33861	0.00231122	-2.19303
NM_021132 // PPP3CB // protein phosphatase 3 (formerly 2B), catalytic subunit, b	PPP3CB	NM_021132	1.42405e-06	-2.26772	4.13039e-10	-3.31324	0.0128554	-1.55213
NM_031445 // AMMECR1L // AMME chromosomal region gene 1-like // 2q21 // 83607 //	AMMECR1L	NM_031445	0.000124563	-2.26789	1.21789e-05	-2.50748	0.00393523	-2.05119
NM_016565 // CHCHD8 // coiled-coil-helix-coiled-coil-helix domain containing 8 /	CHCHD8	NM_016565	3.95626e-07	-2.2685	5.45153e-11	-3.38945	0.0108784	-1.51827
NM_001079537 // TRAPPC6B // trafficking protein particle complex 6B // 14q21.1 /	TRAPPC6B	NM_001079537	0.000911206	-2.27126	0.000147072	-2.49371	0.0133332	-2.06866
NM_014953 // DIS3 // DIS3 mitotic control homolog (S. cerevisiae) // 13q22.1 //	DIS3	NM_014953	7.30467e-05	-2.27197	1.07882e-05	-2.43339	0.0019091	-2.12126
NM_014041 // SPCS1 // signal peptidase complex subunit 1 homolog (S. cerevisiae)	SPCS1	NM_014041	9.25481e-07	-2.27239	1.99363e-10	-3.35683	0.0125601	-1.53828
NM_178335 // CCDC50 // coiled-coil domain containing 50 // 3q28 // 152137 /// NM	CCDC50	NM_178335	6.78655e-07	-2.27266	5.24598e-08	-2.44403	6.54196e-05	-2.11332
NM_003259 // ICAM5 // intercellular adhesion molecule 5, telencephalin // 19p13.	ICAM5	NM_003259	1.29798e-05	-2.27808	3.42706e-07	-2.65634	0.00172918	-1.95368
NM_145246 // C10orf4 // chromosome 10 open reading frame 4 // 10q23.33 // 118924	C10orf4	NM_145246	4.61599e-06	-2.28183	8.48418e-09	-3.06106	0.0063507	-1.70096
NM_152289 // ZNF561 // zinc finger protein 561 // 19p13.2 // 93134 /// ENST00000	ZNF561	NM_152289	0.000463073	-2.28323	0.0122504	-1.68404	0.000168862	-3.09563
NM_020960 // GPR107 // G protein-coupled receptor 107 // 9q34.11 // 57720 /// EN	GPR107	NM_020960	0.00158794	-2.28462	0.000810214	-2.30098	0.00952642	-2.26837
NM_002410 // MGAT5 // mannosyl (alpha-1,6-)-glycoprotein beta-1,6-N-acetyl-gluco	MGAT5	NM_002410	0.000203511	-2.29286	5.58012e-05	-2.38101	0.00280673	-2.20798
NM_019051 // MRPL50 // mitochondrial ribosomal protein L50 // 9q31.1 // 54534 //	MRPL50	NM_019051	0.000806129	-2.29429	9.19321e-05	-2.58586	0.0152404	-2.0356
NM_020234 // DTWD1 // DTW domain containing 1 // 15q21.2 // 56986 /// ENST000002	DTWD1	NM_020234	4.3925e-09	-2.2966	7.05657e-12	-2.89555	3.63677e-05	-1.82154
NM_006793 // PRDX3 // peroxiredoxin 3 // 10q25-q26 // 10935 /// NM_014098 // PRD	PRDX3	NM_006793	0.000178566	-2.29675	3.08743e-06	-2.87722	0.0170291	-1.8334
NM_031935 // HMCN1 // hemicentin 1 // 1q25.3-q31.1 // 83872 /// ENST00000271588	HMCN1	NM_031935	0.00164062	-2.30025	1.03481e-11	-12.9864	0.00543983	2.45437
NM_016006 // ABHD5 // abhydrolase domain containing 5 // 3p21 // 51099 /// ENST0	ABHD5	NM_016006	0.000365685	-2.30212	0.00143173	-1.97773	0.000645879	-2.67972
NM_021252 // RAB18 // RAB18, member RAS oncogene family // 10p12.1 // 22931 ///	RAB18	NM_021252	0.000154438	-2.3063	2.48064e-05	-2.47795	0.00328544	-2.14653
NM_016308 // CMPK1 // cytidine monophosphate (UMP-CMP) kinase 1, cytosolic // 1p	CMPK1	NM_016308	6.11323e-07	-2.30994	5.90401e-10	-3.13471	0.00260269	-1.70217
NM_004508 // IDI1 // isopentenyl-diphosphate delta isomerase 1 // 10p15.3 // 342	IDI1	NM_004508	0.000266652	-2.31421	3.70178e-05	-2.52862	0.00562402	-2.11799
NM_001350 // DAXX // death-domain associated protein // 6p21.3 // 1616 /// ENST0	DAXX	NM_001350	2.82053e-06	-2.31427	2.31512e-08	-2.84191	0.00132482	-1.8846
NM_017917 // PPP2R3C // protein phosphatase 2 (formerly 2A), regulatory subunit	PPP2R3C	NM_017917	1.74587e-06	-2.31599	4.13564e-09	-3.03286	0.00257479	-1.76856
---		---	1.98434e-05	-2.32161	2.6008e-07	-2.84992	0.00407201	-1.89124
NM_004763 // ITGB1BP1 // integrin beta 1 binding protein 1 // 2p25.2 // 9270 ///	ITGB1BP1	NM_004763	7.24892e-06	-2.32444	1.47536e-08	-3.14398	0.00803909	-1.71852
NM_152415 // VPS37A // vacuolar protein sorting 37 homolog A (S. cerevisiae) //	VPS37A	NM_152415	3.17012e-07	-2.33571	1.74985e-10	-3.25658	0.0027001	-1.67523
NM_016418 // NF2 // neurofibromin 2 (merlin) // 22q12.2 // 4771 /// NM_181832 //	NF2	NM_016418	0.0002008	-2.33681	3.72724e-06	-2.93444	0.0176906	-1.86089
NM_201444 // DGKA // diacylglycerol kinase, alpha 80kDa // 12q13.3 // 1606 /// N	DGKA	NM_201444	6.18325e-06	-2.33824	6.07221e-09	-3.30492	0.0126337	-1.65432
NM_020299 // AKR1B10 // aldo-keto reductase family 1, member B10 (aldose reducta	AKR1B10	NM_020299	1.10347e-05	-2.34089	1.44117e-06	-2.49449	0.00044543	-2.19675
NR_023353 // EXOSC7 // exosome component 7 // 3p21.31 // 23016 /// NM_015004 //	EXOSC7	NR_023353	1.03034e-06	-2.34419	2.26481e-10	-3.51674	0.0132054	-1.56259
NM_023075 // MPPE1 // metallophosphoesterase 1 // 18p11.21 // 65258 /// ENST0000	MPPE1	NM_023075	1.95493e-06	-2.35012	6.93568e-09	-3.02546	0.00199999	-1.82553
NM_003093 // SNRPC // small nuclear ribonucleoprotein polypeptide C // 6p21.31 /	SNRPC	NM_003093	5.09883e-07	-2.35157	2.10298e-10	-3.36517	0.00486095	-1.64327
NM_020122 // KCMF1 // potassium channel modulatory factor 1 // 2p11.2 // 56888 /	KCMF1	NM_020122	9.94816e-06	-2.36055	5.11025e-07	-2.65566	0.000838877	-2.09824
AY358688 // UNQ1870 // GALI1870 // 5p15.2 // 100133299	UNQ1870	AY358688	0.00542211	-2.36075	0.0145203	-2.00606	0.00767558	-2.77816
NM_173490 // TMEM171 // transmembrane protein 171 // 5q13.2 // 134285 /// ENST00	TMEM171	NM_173490	5.22583e-08	-2.36082	5.41574e-09	-2.48435	5.60722e-06	-2.24344
NM_032027 // TM2D1 // TM2 domain containing 1 // 1p31.3 // 83941 /// ENST0000037	TM2D1	NM_032027	1.4978e-07	-2.36507	2.40608e-10	-3.09455	0.000582061	-1.80754
BC010732 // LOC404266 // hypothetical LOC404266 // 17q21.32 // 404266	LOC404266	BC010732	8.50796e-07	-2.36864	1.05693e-10	-3.68591	0.0189313	-1.52214
NM_020799 // STAMBPL1 // STAM binding protein-like 1 // 10q23.31 // 57559 /// EN	STAMBPL1	NM_020799	0.00101113	-2.37095	0.000194223	-2.58313	0.0128865	-2.17621
NM_177963 // SYT12 // synaptotagmin XII // 11q13.1 // 91683 /// ENST00000393946	SYT12	NM_177963	0.000355337	-2.38011	6.95201e-05	-2.55222	0.00556992	-2.21959
NM_006013 // RPL10 // ribosomal protein L10 // Xq28 // 6134 /// NR_000011 // SNO	RPL10	NM_006013	0.000162389	-2.38196	4.35373e-06	-2.91405	0.011836	-1.94702
NM_006442 // DRAP1 // DR1-associated protein 1 (negative cofactor 2 alpha) // 11	DRAP1	NM_006442	2.76289e-06	-2.38225	1.95812e-08	-2.97069	0.00146983	-1.91036
NM_023039 // ANKRA2 // ankyrin repeat, family A (RFXANK-like), 2 // 5q12-q13 //	ANKRA2	NM_023039	9.04396e-05	-2.38534	2.19271e-06	-2.90578	0.00818671	-1.95811
NM_024295 // DERL1 // Der1-like domain family, member 1 // 8q24.13 // 79139 ///	DERL1	NM_024295	1.86522e-05	-2.38717	4.4341e-06	-2.46639	0.000436777	-2.3105
NM_018320 // RNF121 // ring finger protein 121 // 11q13.4 // 55298 /// NM_194453	RNF121	NM_018320	2.49599e-06	-2.39236	5.45533e-09	-3.19759	0.00356766	-1.7899
NM_017740 // ZDHHC7 // zinc finger, DHHC-type containing 7 // 16q24.1 // 55625 /	ZDHHC7	NM_017740	2.39677e-06	-2.3945	6.16131e-10	-3.65119	0.0195953	-1.57034
NM_012141 // INTS6 // integrator complex subunit 6 // 13q14.12-q14.2 // 26512 //	INTS6	NM_012141	2.18882e-05	-2.39625	1.70359e-07	-3.06992	0.0064487	-1.87041
NM_032380 // GFM2 // G elongation factor, mitochondrial 2 // 5q13 // 84340 /// N	GFM2	NM_032380	0.000726545	-2.39635	6.97523e-05	-2.75043	0.0157476	-2.08785
NM_017916 // PIH1D1 // PIH1 domain containing 1 // 19q13.33 // 55011 /// ENST000	PIH1D1	NM_017916	7.13114e-05	-2.39918	1.73318e-06	-2.9132	0.00683312	-1.97586
NM_181723 // EFHA2 // EF-hand domain family, member A2 // 8p22 // 286097 /// ENS	EFHA2	NM_181723	3.7995e-05	-2.40102	1.86872e-06	-2.75607	0.00252666	-2.0917
NM_032169 // ACAD11 // acyl-Coenzyme A dehydrogenase family, member 11 // 3q22.1	ACAD11	NM_032169	0.0014085	-2.40257	0.00148613	-2.26609	0.00518291	-2.54727
NM_006779 // CDC42EP2 // CDC42 effector protein (Rho GTPase binding) 2 // 11q13	CDC42EP2	NM_006779	1.86877e-06	-2.40449	1.93643e-07	-2.57257	0.000121235	-2.24739
NM_022461 // AZI2 // 5-azacytidine induced 2 // 3p24.1 // 64343 /// ENST00000295	AZI2	NM_022461	0.000461046	-2.40467	3.00177e-05	-2.82097	0.0143582	-2.04981
NM_005669 // REEP5 // receptor accessory protein 5 // 5q22-q23 // 7905 /// ENST0	REEP5	NM_005669	0.000193198	-2.40672	0.000661932	-2.08549	0.000421355	-2.77743
NM_032012 // C9orf5 // chromosome 9 open reading frame 5 // 9q31 // 23731 /// NM	C9orf5	NM_032012	0.000351013	-2.4123	0.000306695	-2.30956	0.00190727	-2.5196
NM_054033 // FKBP1B // FK506 binding protein 1B, 12.6 kDa // 2p23.3 // 2281 ///	FKBP1B	NM_054033	0.000505857	-2.41503	0.00429206	-1.92028	0.000460779	-3.03724
NM_015424 // CHRDL2 // chordin-like 2 // 11q14 // 25884 /// ENST00000263671 // C	CHRDL2	NM_015424	1.84448e-05	-2.4165	5.57967e-06	-2.46127	0.000360694	-2.37254
NM_001077197 // PDE11A // phosphodiesterase 11A // 2q31.2 // 50940 /// NM_016953	PDE11A	NM_001077197	9.06317e-15	-2.42097	8.08225e-16	-2.50616	3.70332e-12	-2.33868
NR_003578 // ZNF702P // zinc finger protein 702 pseudogene // 19q13.41 // 79986	ZNF702P	NR_003578	7.56365e-07	-2.42104	4.36673e-08	-2.66099	9.12748e-05	-2.20273
NM_001200 // BMP2 // bone morphogenetic protein 2 // 20p12 // 650 /// ENST000003	BMP2	NM_001200	0.000530233	-2.42148	0.000364667	-2.3641	0.00317891	-2.48026
NM_014291 // GCAT // glycine C-acetyltransferase (2-amino-3-ketobutyrate coenzym	GCAT	NM_014291	0.000149244	-2.42239	2.64426e-06	-3.06021	0.0147053	-1.91751
NM_016494 // RNF181 // ring finger protein 181 // 2p11.2 // 51255 /// ENST000003	RNF181	NM_016494	3.90637e-09	-2.42706	7.47881e-13	-3.4771	0.000340356	-1.69411
NM_014673 // TTC35 // tetratricopeptide repeat domain 35 // 8q23.1 // 9694 /// E	TTC35	NM_014673	0.00196637	-2.42921	0.00299824	-2.20916	0.00519792	-2.67117
NM_001042517 // DIAPH3 // diaphanous homolog 3 (Drosophila) // 13q21.2 // 81624	DIAPH3	NM_001042517	7.27262e-05	-2.43447	2.43689e-05	-2.48132	0.00104596	-2.3885
NM_032343 // CHCHD6 // coiled-coil-helix-coiled-coil-helix domain containing 6 /	CHCHD6	NM_032343	1.30869e-07	-2.4381	1.14854e-10	-3.32791	0.000929526	-1.78621
NM_021226 // ARHGAP22 // Rho GTPase activating protein 22 // 10q11.22 // 58504 /	ARHGAP22	NM_021226	0.000155852	-2.43875	7.54401e-05	-2.43273	0.00149961	-2.44479
NM_005880 // DNAJA2 // DnaJ (Hsp40) homolog, subfamily A, member 2 // 16q12.1 //	DNAJA2	NM_005880	0.000122019	-2.45587	1.35708e-06	-3.20641	0.017379	-1.88101
NM_020365 // EIF2B3 // eukaryotic translation initiation factor 2B, subunit 3 ga	EIF2B3	NM_020365	9.91966e-06	-2.46051	3.81978e-08	-3.27803	0.00615568	-1.84688
NM_000097 // CPOX // coproporphyrinogen oxidase // 3q12 // 1371 /// ENST00000264	CPOX	NM_000097	4.27808e-07	-2.46402	6.36394e-10	-3.32053	0.0013697	-1.82844
NM_173074 // PIGF // phosphatidylinositol glycan anchor biosynthesis, class F //	PIGF	NM_173074	1.30579e-05	-2.46439	2.43695e-07	-2.98119	0.00226442	-2.03718
NM_005584 // MAB21L1 // mab-21-like 1 (C. elegans) // 13q13 // 4081 /// ENST0000	MAB21L1	NM_005584	1.86943e-07	-2.46541	4.05633e-10	-3.22013	0.000521331	-1.88758
NM_001015882 // DNAJC25 // DnaJ (Hsp40) homolog, subfamily C , member 25 // 9q31	DNAJC25	NM_001015882	2.6473e-06	-2.46884	1.59322e-09	-3.6219	0.0105922	-1.68286
BC017959 // C2orf47 // chromosome 2 open reading frame 47 // 2q33.1 // 79568 ///	C2orf47	BC017959	3.4236e-09	-2.48345	8.42602e-14	-4.04268	0.00325622	-1.5256
NM_003859 // DPM1 // dolichyl-phosphate mannosyltransferase polypeptide 1, catal	DPM1	NM_003859	1.37191e-06	-2.49496	6.54083e-10	-3.68715	0.00831062	-1.68824
NM_004503 // HOXC6 // homeobox C6 // 12q13.3 // 3223 /// NM_153693 // HOXC6 // h	HOXC6	NM_004503	9.24914e-06	-2.50046	2.68199e-07	-2.93667	0.00123135	-2.12904
NM_020152 // C21orf7 // chromosome 21 open reading frame 7 // 21q22.3 // 56911 /	C21orf7	NM_020152	0.000128974	-2.50129	2.43806e-06	-3.16054	0.0126491	-1.97955
NM_173474 // NTAN1 // N-terminal asparagine amidase // 16p13.11 // 123803 /// EN	NTAN1	NM_173474	4.01961e-05	-2.50547	1.24997e-07	-3.51132	0.0191304	-1.78776
NM_213604 // ADAMTSL5 // ADAMTS-like 5 // 19p13.3 // 339366 /// ENST00000330475	ADAMTSL5	NM_213604	2.20522e-08	-2.50625	4.30295e-12	-3.69746	0.00115141	-1.69881
NM_003615 // SLC4A7 // solute carrier family 4, sodium bicarbonate cotransporter	SLC4A7	NM_003615	0.00330781	-2.51094	0.0121329	-2.05555	0.00404529	-3.06722
NM_012110 // CHIC2 // cysteine-rich hydrophobic domain 2 // 4q11 // 26511 /// EN	CHIC2	NM_012110	0.000427233	-2.51496	0.00031357	-2.43804	0.00254254	-2.5943
NM_006292 // TSG101 // tumor susceptibility gene 101 // 11p15 // 7251 /// ENST00	TSG101	NM_006292	5.73336e-06	-2.51891	5.4357e-09	-3.67275	0.0123454	-1.72757
NM_175056 // ZPLD1 // zona pellucida-like domain containing 1 // 3q12.3 // 13136	ZPLD1	NM_175056	2.41816e-08	-2.52051	8.6444e-09	-2.50064	9.94105e-07	-2.54053
NM_001099273 // NBEAL1 // neurobeachin-like 1 // 2q33.2 // 65065 /// NM_198945 /	NBEAL1	NM_001099273	0.000518903	-2.52284	4.68605e-05	-2.91331	0.0126619	-2.18472
NM_016475 // C14orf100 // chromosome 14 open reading frame 100 // 14q23.1 // 515	C14orf100	NM_016475	0.000201556	-2.52617	2.47881e-05	-2.80086	0.00490259	-2.27842
NM_000123 // ERCC5 // excision repair cross-complementing rodent repair deficien	ERCC5	NM_000123	0.000506317	-2.52738	0.00104823	-2.24521	0.0013673	-2.845
NM_001105 // ACVR1 // activin A receptor, type I // 2q23-q24 // 90 /// NM_001111	ACVR1	NM_001105	5.36673e-05	-2.52767	2.52389e-07	-3.47434	0.0175141	-1.83895
ENST00000336655 // TMEM217 // transmembrane protein 217 // 6p21.2 // 221468 ///	TMEM217	ENST00000336655	3.7334e-10	-2.53027	2.17429e-11	-2.71014	1.15674e-07	-2.36234
NM_138496 // CYHR1 // cysteine/histidine-rich 1 // 8q24.3 // 50626 /// NM_032687	CYHR1	NM_138496	7.32565e-06	-2.53185	1.71042e-08	-3.49942	0.00728529	-1.83181
NM_021977 // SLC22A3 // solute carrier family 22 (extraneuronal monoamine transp	SLC22A3	NM_021977	0.00459501	-2.53893	0.00471282	-2.39124	0.0137241	-2.69573
NM_152707 // SLC25A16 // solute carrier family 25 (mitochondrial carrier; Graves	SLC25A16	NM_152707	1.5946e-05	-2.53908	3.59993e-08	-3.57829	0.0128116	-1.80168
NM_003000 // SDHB // succinate dehydrogenase complex, subunit B, iron sulfur (Ip	SDHB	NM_003000	1.09887e-05	-2.54149	2.0308e-08	-3.60328	0.0115233	-1.79259
NM_001031717 // CRELD1 // cysteine-rich with EGF-like domains 1 // 3p25.3 // 789	CRELD1	NM_001031717	1.332e-05	-2.55162	2.79404e-08	-3.60651	0.0119588	-1.80528
NM_001799 // CDK7 // cyclin-dependent kinase 7 // 5q12.1 // 1022 /// ENST0000025	CDK7	NM_001799	2.11907e-06	-2.55759	1.0606e-08	-3.30727	0.00159796	-1.97784
NM_004882 // CIR // CBF1 interacting corepressor // 2q31.1 // 9541 /// ENST00000	CIR	NM_004882	5.83317e-09	-2.55912	1.52725e-12	-3.69199	0.000322431	-1.77387
NM_177925 // H2AFJ // H2A histone family, member J // 12p12 // 55766 /// ENST000	H2AFJ	NM_177925	4.18668e-06	-2.56814	4.90176e-08	-3.17965	0.00134977	-2.07424
NM_032299 // DCUN1D5 // DCN1, defective in cullin neddylation 1, domain containi	DCUN1D5	NM_032299	2.76782e-07	-2.5682	3.52436e-11	-4.07386	0.00934888	-1.61902
NM_012142 // CCNDBP1 // cyclin D-type binding-protein 1 // 15q14-q15 // 23582 //	CCNDBP1	NM_012142	1.68481e-05	-2.57287	3.44206e-07	-3.13368	0.00257482	-2.11242
NM_182901 // C11orf17 // chromosome 11 open reading frame 17 // 11p15.3 // 56672	C11orf17	NM_182901	2.27368e-07	-2.57355	1.36176e-11	-4.28073	0.0163809	-1.5472
NM_003206 // TCF21 // transcription factor 21 // 6pter-qter // 6943 /// NM_19839	TCF21	NM_003206	3.65105e-10	-2.57388	1.73483e-15	-4.62698	0.00646016	-1.43179
NM_014885 // ANAPC10 // anaphase promoting complex subunit 10 // 4q31 // 10393 /	ANAPC10	NM_014885	9.63463e-06	-2.57771	4.43083e-08	-3.44174	0.00526209	-1.93058
BC001528 // GNA11 // guanine nucleotide binding protein (G protein), alpha 11 (G	GNA11	BC001528	8.21103e-07	-2.58532	3.41464e-09	-3.34987	0.000907324	-1.99527
NM_019859 // HTR7 // 5-hydroxytryptamine (serotonin) receptor 7 (adenylate cycla	HTR7	NM_019859	4.21226e-08	-2.5861	1.51492e-11	-3.75309	0.000973714	-1.78198
NM_017819 // RG9MTD1 // RNA (guanine-9-) methyltransferase domain containing 1 /	RG9MTD1	NM_017819	2.79284e-05	-2.58893	8.66325e-08	-3.63956	0.0149479	-1.84159
BC004406 // KIAA1539 // KIAA1539 // 9p13.3 // 80256 /// ENST00000378561 // KIAA1	KIAA1539	BC004406	0.000364637	-2.58895	3.1815e-05	-2.98886	0.00986993	-2.24255
NM_006067 // COX4NB // COX4 neighbor // 16q24 // 10328 /// ENST00000253457 // CO	COX4NB	NM_006067	9.12185e-08	-2.59007	4.94855e-12	-4.28477	0.0104805	-1.56566
NM_002473 // MYH9 // myosin, heavy chain 9, non-muscle // 22q13.1 // 4627 /// EN	MYH9	NM_002473	4.5503e-05	-2.59192	1.32666e-06	-3.13381	0.00425886	-2.14374
NM_032016 // STARD3NL // STARD3 N-terminal like // 7p14-p13 // 83930 /// ENST000	STARD3NL	NM_032016	6.93488e-05	-2.59389	5.06549e-06	-2.95472	0.00304817	-2.27713
NM_173810 // TTC9C // tetratricopeptide repeat domain 9C // 11q12.3 // 283237 //	TTC9C	NM_173810	5.24398e-07	-2.61058	1.94119e-10	-3.93264	0.00544976	-1.73297
NM_145265 // CCDC127 // coiled-coil domain containing 127 // 5p15.33 // 133957 /	CCDC127	NM_145265	0.000212831	-2.61187	6.50863e-06	-3.25107	0.01325	-2.09834
NM_002360 // MAFK // v-maf musculoaponeurotic fibrosarcoma oncogene homolog K (a	MAFK	NM_002360	7.40521e-07	-2.61347	7.13876e-09	-3.22111	0.000406207	-2.12046
NM_007193 // ANXA10 // annexin A10 // 4q33 // 11199 /// ENST00000359299 // ANXA1	ANXA10	NM_007193	1.14552e-14	-2.6148	1.48422e-16	-2.951	3.63352e-11	-2.3169
NM_024116 // JOSD3 // Josephin domain containing 3 // 11q21 // 79101 /// NR_0029	JOSD3	NM_024116	1.6105e-07	-2.61501	1.77408e-10	-3.61611	0.000874893	-1.89106
NM_002750 // MAPK8 // mitogen-activated protein kinase 8 // 10q11.22 // 5599 ///	MAPK8	NM_002750	0.000154201	-2.61621	4.11901e-05	-2.73181	0.00228269	-2.5055
BC132950 // NBEAL1 // neurobeachin-like 1 // 2q33.2 // 65065 /// AB053318 // NBE	NBEAL1	BC132950	0.00159709	-2.61772	0.000305873	-2.90704	0.018445	-2.3572
NM_005389 // PCMT1 // protein-L-isoaspartate (D-aspartate) O-methyltransferase /	PCMT1	NM_005389	1.12965e-06	-2.62286	4.53764e-08	-2.97948	0.000172244	-2.30892
NM_005316 // GTF2H1 // general transcription factor IIH, polypeptide 1, 62kDa //	GTF2H1	NM_005316	3.47549e-06	-2.62308	3.82643e-09	-3.80876	0.00783891	-1.80651
NM_033305 // VPS13A // vacuolar protein sorting 13 homolog A (S. cerevisiae) //	VPS13A	NM_033305	0.00212183	-2.62373	0.00232999	-2.44908	0.00701878	-2.81083
NM_024063 // SPATA5L1 // spermatogenesis associated 5-like 1 // 15q21.1 // 79029	SPATA5L1	NM_024063	1.73334e-07	-2.62528	3.28554e-09	-3.07195	6.90197e-05	-2.24355
NM_006979 // SLC39A7 // solute carrier family 39 (zinc transporter), member 7 //	SLC39A7	NM_006979	9.7479e-07	-2.62934	8.71217e-10	-3.78757	0.00386976	-1.8253
NM_002279 // KRT33B // keratin 33B // 17q12-q21 // 3884 /// NM_004138 // KRT33A	KRT33B	NM_002279	6.13436e-06	-2.63041	4.87916e-08	-3.37808	0.00245912	-2.04823
NM_020320 // RARS2 // arginyl-tRNA synthetase 2, mitochondrial // 6q16.1 // 5703	RARS2	NM_020320	1.67503e-05	-2.63797	4.22459e-08	-3.74448	0.0122168	-1.85843
NM_181705 // LYRM7 // Lyrm7 homolog (mouse) // 5q31.1 // 90624 /// BC022429 // L	LYRM7	NM_181705	6.23263e-05	-2.63805	6.63325e-06	-2.92548	0.00213149	-2.37886
NM_145341 // PDCD4 // programmed cell death 4 (neoplastic transformation inhibit	PDCD4	NM_145341	0.000244705	-2.63917	1.29804e-05	-3.15839	0.0101639	-2.2053
NM_144710 // SEPT10 // septin 10 // 2q13 // 151011 /// NM_178584 // SEPT10 // se	2009-09-10	NM_144710	0.000261855	-2.64048	5.89429e-05	-2.81141	0.00395571	-2.47993
NM_000303 // PMM2 // phosphomannomutase 2 // 16p13.3-p13.2 // 5373 /// ENST00000	PMM2	NM_000303	6.78546e-08	-2.64604	2.81464e-11	-3.86283	0.00118898	-1.81254
NM_024298 // MBOAT7 // membrane bound O-acyltransferase domain containing 7 // 1	MBOAT7	NM_024298	4.64545e-06	-2.65074	4.41941e-09	-3.92742	0.0107023	-1.78907
NM_134269 // SMTN // smoothelin // 22q12.2 // 6525 /// NM_134270 // SMTN // smoo	SMTN	NM_134269	8.9637e-08	-2.66566	8.81191e-10	-3.23193	7.21583e-05	-2.19861
NM_000410 // HFE // hemochromatosis // 6p21.3 // 3077 /// NM_139006 // HFE // he	HFE	NM_000410	3.1378e-06	-2.67576	0.000266437	-1.93367	1.16855e-06	-3.70266
NM_001078645 // CDC16 // cell division cycle 16 homolog (S. cerevisiae) // 13q34	CDC16	NM_001078645	6.01784e-07	-2.67645	3.46568e-10	-3.96517	0.00405498	-1.80658
NM_000990 // RPL27A // ribosomal protein L27a // 11p15 // 6157 /// ENST000003141	RPL27A	NM_000990	3.62664e-05	-2.6774	2.88159e-05	-2.56202	0.000308485	-2.79799
NM_014382 // ATP2C1 // ATPase, Ca++ transporting, type 2C, member 1 // 3q22.1 //	ATP2C1	NM_014382	8.42659e-08	-2.6836	1.93899e-08	-2.7301	4.34686e-06	-2.63789
NM_015941 // ATP6V1H // ATPase, H+ transporting, lysosomal 50/57kDa, V1 subunit	ATP6V1H	NM_015941	7.88689e-09	-2.69112	2.09167e-12	-3.9682	0.000396974	-1.82504
NM_016013 // NDUFAF1 // NADH dehydrogenase (ubiquinone) 1 alpha subcomplex, asse	NDUFAF1	NM_016013	0.00107824	-2.69386	0.000121258	-3.13301	0.0192276	-2.31627
NM_006721 // ADK // adenosine kinase // 10q22|10q11-q24 // 132 /// NM_001123 //	ADK	NM_006721	8.20846e-05	-2.69506	1.95076e-05	-2.82777	0.00148521	-2.56857
NM_173469 // UBE2Q2 // ubiquitin-conjugating enzyme E2Q family member 2 // 15q24	UBE2Q2	NM_173469	6.36132e-07	-2.70395	1.43311e-09	-3.67782	0.00127386	-1.98796
NM_014177 // C18orf55 // chromosome 18 open reading frame 55 // 18q22.3 // 29090	C18orf55	NM_014177	6.5067e-07	-2.70539	1.99852e-08	-3.12294	0.000136459	-2.34368
NM_080678 // UBE2F // ubiquitin-conjugating enzyme E2F (putative) // 2q37.3 // 1	UBE2F	NM_080678	0.00151485	-2.7067	0.000341183	-2.96458	0.015918	-2.47125
NM_012210 // TRIM32 // tripartite motif-containing 32 // 9q33.1 // 22954 /// NM_	TRIM32	NM_012210	7.41581e-06	-2.71397	1.30207e-08	-3.92371	0.00914863	-1.87722
NM_004502 // HOXB7 // homeobox B7 // 17q21.3 // 3217 /// ENST00000239165 // HOXB	HOXB7	NM_004502	8.04586e-05	-2.71926	7.04093e-07	-3.68891	0.0151933	-2.00449
NM_030780 // SLC25A32 // solute carrier family 25, member 32 // 8q22.3 // 81034	SLC25A32	NM_030780	1.44055e-05	-2.72315	3.37942e-06	-2.82551	0.00035561	-2.62449
NM_032878 // ALKBH6 // alkB, alkylation repair homolog 6 (E. coli) // 19q13.12 /	ALKBH6	NM_032878	3.36657e-06	-2.72708	5.0259e-09	-3.93147	0.00600996	-1.89165
NM_152705 // POLR1D // polymerase (RNA) I polypeptide D, 16kDa // 13q12.2 // 510	POLR1D	NM_152705	7.00005e-08	-2.72731	2.14442e-12	-4.80362	0.015505	-1.54846
NM_206825 // GNL3 // guanine nucleotide binding protein-like 3 (nucleolar) // 3p	GNL3	NM_206825	2.29231e-06	-2.72867	1.08435e-07	-3.10272	0.000270356	-2.39971
NM_021928 // SPCS3 // signal peptidase complex subunit 3 homolog (S. cerevisiae)	SPCS3	NM_021928	0.000850715	-2.73004	0.00592372	-2.11647	0.000819819	-3.52149
NM_031940 // TM2D2 // TM2 domain containing 2 // 8p11.23 // 83877 /// NM_0010243	TM2D2	NM_031940	0.000115429	-2.74022	4.52796e-05	-2.77416	0.00136433	-2.7067
NM_006058 // TNIP1 // TNFAIP3 interacting protein 1 // 5q32-q33.1 // 10318 /// E	TNIP1	NM_006058	5.95951e-06	-2.74077	2.80447e-07	-3.14839	0.000593065	-2.38593
NM_020792 // AADACL1 // arylacetamide deacetylase-like 1 // 3q26.31 // 57552 ///	AADACL1	NM_020792	0.00106276	-2.74296	0.000920038	-2.61614	0.00475166	-2.87592
NM_181718 // ASPHD1 // aspartate beta-hydroxylase domain containing 1 // 16p11.2	ASPHD1	NM_181718	2.60469e-05	-2.75086	1.13181e-05	-2.74308	0.000366813	-2.75866
BC009203 // C5orf30 // chromosome 5 open reading frame 30 // 5q21.1 // 90355 ///	C5orf30	BC009203	0.000366328	-2.75695	9.33351e-05	-2.924	0.00474966	-2.59945
NM_033641 // COL4A6 // collagen, type IV, alpha 6 // Xq22 // 1288 /// NM_001847	COL4A6	NM_033641	7.98156e-12	-2.77892	3.58815e-13	-3.01009	4.40257e-09	-2.5655
NM_003784 // SERPINB7 // serpin peptidase inhibitor, clade B (ovalbumin), member	SERPINB7	NM_003784	4.64853e-06	-2.78116	3.2165e-16	-20.2777	0.000190708	2.6216
NM_144581 // C14orf149 // chromosome 14 open reading frame 149 // 14q23.1 // 112	C14orf149	NM_144581	8.02897e-08	-2.78149	8.69688e-11	-3.89766	0.000528098	-1.98496
NM_002640 // SERPINB8 // serpin peptidase inhibitor, clade B (ovalbumin), member	SERPINB8	NM_002640	0.000638381	-2.78256	0.000299786	-2.80798	0.00484528	-2.75737
NM_001098515 // MRGPRF // MAS-related GPR, member F // 11q13.2 // 219928 /// NM_	MRGPRF	NM_001098515	0.000291286	-2.78294	8.0636e-06	-3.57497	0.0178505	-2.16638
NM_003350 // UBE2V2 // ubiquitin-conjugating enzyme E2 variant 2 // 8q11.21 // 7	UBE2V2	NM_003350	7.64783e-05	-2.78456	5.01131e-06	-3.23514	0.00356037	-2.39674
NM_031866 // FZD8 // frizzled homolog 8 (Drosophila) // 10p11.21 // 8325 /// ENS	FZD8	NM_031866	9.44064e-06	-2.78722	1.02152e-05	-2.60395	7.77914e-05	-2.98338
NM_016033 // FAM82B // family with sequence similarity 82, member B // 8q21.3 //	FAM82B	NM_016033	9.10709e-09	-2.78943	1.92232e-09	-2.83785	6.4628e-07	-2.74184
NM_003375 // VDAC2 // voltage-dependent anion channel 2 // 10q22 // 7417 /// ENS	VDAC2	NM_003375	2.53862e-10	-2.79522	1.22417e-13	-3.91741	1.40133e-05	-1.9945
NM_000550 // TYRP1 // tyrosinase-related protein 1 // 9p23 // 7306 /// ENST00000	TYRP1	NM_000550	7.91207e-08	-2.79986	8.1552e-12	-4.60267	0.00516889	-1.70318
NM_016071 // MRPS33 // mitochondrial ribosomal protein S33 // 7q32-q34 // 51650	MRPS33	NM_016071	5.34382e-06	-2.80191	9.26961e-09	-4.07343	0.00736161	-1.9273
NM_005452 // WDR46 // WD repeat domain 46 // 6p21.3 // 9277 /// ENST00000383074	WDR46	NM_005452	1.54559e-08	-2.80308	3.28227e-13	-5.02137	0.00944195	-1.56476
NM_022495 // C14orf135 // chromosome 14 open reading frame 135 // 14q23.1 // 644	C14orf135	NM_022495	5.93108e-05	-2.80663	6.43015e-06	-3.12658	0.00202082	-2.51942
NM_003729 // RTCD1 // RNA terminal phosphate cyclase domain 1 // 1p21.2 // 8634	RTCD1	NM_003729	3.81016e-05	-2.81807	3.08701e-06	-3.19373	0.00175343	-2.48659
NM_004612 // TGFBR1 // transforming growth factor, beta receptor 1 // 9q22 // 70	TGFBR1	NM_004612	0.00171566	-2.82615	0.00330749	-2.46574	0.00391094	-3.23923
NM_198472 // C10orf125 // chromosome 10 open reading frame 125 // 10q26.3 // 282	C10orf125	NM_198472	9.90586e-08	-2.82989	4.05647e-09	-3.18706	2.18471e-05	-2.51275
NM_001012732 // DCTD // dCMP deaminase // 4q35.1 // 1635 /// NM_001921 // DCTD /	DCTD	NM_001012732	2.39313e-06	-2.83521	2.79463e-07	-3.05335	0.00013569	-2.63265
NM_023112 // OTUB2 // OTU domain, ubiquitin aldehyde binding 2 // 14q32.13 // 78	OTUB2	NM_023112	1.00797e-07	-2.83757	9.03969e-10	-3.50623	8.64318e-05	-2.29643
NM_014062 // NOB1 // NIN1/RPN12 binding protein 1 homolog (S. cerevisiae) // 16q	NOB1	NM_014062	3.95757e-10	-2.84041	8.67451e-14	-4.21281	5.17692e-05	-1.91509
NM_015962 // FCF1 // FCF1 small subunit (SSU) processome component homolog (S. c	FCF1	NM_015962	8.78782e-08	-2.84595	7.62266e-11	-4.08215	0.000700052	-1.98411
NM_000925 // PDHB // pyruvate dehydrogenase (lipoamide) beta // 3p21.1-p14.2 //	PDHB	NM_000925	2.2908e-06	-2.84608	1.35091e-09	-4.42759	0.00978873	-1.82948
NM_001710 // CFB // complement factor B // 6p21.3 // 629 /// ENST00000375443 //	CFB	NM_001710	0.00216145	-2.85083	0.00576103	-2.38513	0.0036902	-3.40747
NM_003033 // ST3GAL1 // ST3 beta-galactoside alpha-2,3-sialyltransferase 1 // 8q	ST3GAL1	NM_003033	0.000128269	-2.8535	1.04188e-05	-3.2973	0.00459079	-2.46943
NM_004462 // FDFT1 // farnesyl-diphosphate farnesyltransferase 1 // 8p23.1-p22 /	FDFT1	NM_004462	7.30873e-06	-2.85503	8.20786e-09	-4.35003	0.0127452	-1.87382
NM_015312 // KIAA1109 // KIAA1109 // 4q27 // 84162 /// ENST00000264501 // KIAA11	KIAA1109	NM_015312	1.04134e-08	-2.85513	1.01574e-13	-5.43486	0.0171659	-1.4999
NM_032374 // C14orf153 // chromosome 14 open reading frame 153 // 14q32.33 // 84	C14orf153	NM_032374	6.36542e-08	-2.8564	2.82546e-11	-4.27255	0.00106244	-1.90963
NM_030978 // ARPC5L // actin related protein 2/3 complex, subunit 5-like // 9q33	ARPC5L	NM_030978	6.05096e-08	-2.85696	3.0477e-12	-4.96945	0.00880359	-1.64248
NM_006755 // TALDO1 // transaldolase 1 // 11p15.5-p15.4 // 6888 /// ENST00000319	TALDO1	NM_006755	3.17021e-07	-2.85874	2.82391e-10	-4.17315	0.00174747	-1.95834
NM_020947 // KIAA1609 // KIAA1609 // 16q24.1 // 57707 /// ENST00000343629 // KIA	KIAA1609	NM_020947	1.40717e-08	-2.86622	8.82612e-13	-4.80908	0.00282424	-1.70827
NM_000158 // GBE1 // glucan (1,4-alpha-), branching enzyme 1 // 3p12.3 // 2632 /	GBE1	NM_000158	0.001414	-2.86925	0.00068929	-2.90639	0.00895763	-2.83259
NM_003234 // TFRC // transferrin receptor (p90, CD71) // 3q29 // 7037 /// NM_001	TFRC	NM_003234	0.00457256	-2.86949	0.00615823	-2.58753	0.0112392	-3.18217
NM_078476 // BTN2A1 // butyrophilin, subfamily 2, member A1 // 6p22.1 // 11120 /	BTN2A1	NM_078476	2.81206e-10	-2.88246	2.49525e-12	-3.44697	5.82109e-07	-2.4104
NM_005891 // ACAT2 // acetyl-Coenzyme A acetyltransferase 2 // 6q25.3 // 39 ///	ACAT2	NM_005891	0.00256379	-2.88389	0.0035248	-2.60206	0.00694968	-3.19625
NM_207015 // NAALADL2 // N-acetylated alpha-linked acidic dipeptidase-like 2 //	NAALADL2	NM_207015	2.49471e-06	-2.88652	3.89156e-06	-2.6291	1.86327e-05	-3.16915
NM_152682 // RWDD4A // RWD domain containing 4A // 4q35.1 // 201965 /// ENST0000	RWDD4A	NM_152682	0.00142973	-2.88812	0.0196093	-2.00232	0.000702806	-4.16578
NM_003591 // CUL2 // cullin 2 // 10p11.21 // 8453 /// ENST00000374748 // CUL2 //	CUL2	NM_003591	3.38591e-07	-2.88954	5.92163e-10	-4.04545	0.000995454	-2.0639
NM_001100426 // RAP1GDS1 // RAP1, GTP-GDP dissociation stimulator 1 // 4q23-q25	RAP1GDS1	NM_001100426	0.000160689	-2.8928	7.31389e-05	-2.90003	0.00160797	-2.88559
NM_025234 // WDR61 // WD repeat domain 61 // 15q25.1 // 80349 /// ENST0000026797	WDR61	NM_025234	2.80802e-09	-2.89458	2.94637e-13	-4.61928	0.000533046	-1.81383
NM_152997 // C4orf7 // chromosome 4 open reading frame 7 // 4q13|4q13 // 260436	C4orf7	NM_152997	0.000179959	-2.90462	6.28371e-05	-2.9818	0.00213617	-2.82944
NM_020121 // UGCGL2 // UDP-glucose ceramide glucosyltransferase-like 2 // 13q32.	UGCGL2	NM_020121	2.01414e-06	-2.91644	1.35455e-08	-3.82483	0.00120404	-2.22378
NM_021727 // FADS3 // fatty acid desaturase 3 // 11q12-q13.1 // 3995 /// ENST000	FADS3	NM_021727	8.86561e-05	-2.92265	3.45717e-06	-3.5805	0.00577764	-2.38567
AF201935 // C16orf61 // chromosome 16 open reading frame 61 // 16q23.2 // 56942	C16orf61	AF201935	3.66532e-06	-2.92543	9.2784e-09	-4.16571	0.00417734	-2.05443
NM_016141 // DYNC1LI1 // dynein, cytoplasmic 1, light intermediate chain 1 // 3p	DYNC1LI1	NM_016141	9.28565e-06	-2.92737	1.43649e-06	-3.12908	0.000338889	-2.73866
AF226729 // COX16 // COX16 cytochrome c oxidase assembly homolog (S. cerevisiae)	COX16	AF226729	3.59368e-05	-2.93929	3.5524e-07	-3.95861	0.00779136	-2.18245
NM_182926 // KTN1 // kinectin 1 (kinesin receptor) // 14q22.1 // 3895 /// NM_001	KTN1	NM_182926	4.21446e-06	-2.95212	2.9476e-08	-3.91828	0.00204948	-2.2242
NM_014305 // TGDS // TDP-glucose 4,6-dehydratase // 13q32.1 // 23483 /// ENST000	TGDS	NM_014305	4.93398e-08	-2.95811	1.24599e-10	-3.97516	0.000159927	-2.20127
NM_016020 // TFB1M // transcription factor B1, mitochondrial // 6q25.1-q25.3 //	TFB1M	NM_016020	4.10374e-06	-2.9585	4.59041e-09	-4.51164	0.00866826	-1.94003
NM_018473 // THEM2 // thioesterase superfamily member 2 // 6p22.2 // 55856 /// E	THEM2	NM_018473	7.27927e-08	-2.95861	1.95124e-11	-4.65627	0.00191866	-1.87991
NM_016576 // GMPR2 // guanosine monophosphate reductase 2 // 14q12 // 51292 ///	GMPR2	NM_016576	1.03284e-07	-2.96324	6.51068e-11	-4.41617	0.00107185	-1.98833
NM_181782 // NCOA7 // nuclear receptor coactivator 7 // 6q22.31-q22.32 // 135112	NCOA7	NM_181782	4.85683e-05	-2.96443	7.6306e-07	-3.87887	0.00698231	-2.26557
NM_020189 // ENY2 // enhancer of yellow 2 homolog (Drosophila) // 8q23.1 // 5694	ENY2	NM_020189	2.00881e-05	-2.98282	9.95516e-08	-4.2088	0.00845035	-2.11395
NM_030790 // ITFG1 // integrin alpha FG-GAP repeat containing 1 // 16q12.1 // 81	ITFG1	NM_030790	3.78035e-06	-3.00842	3.51273e-08	-3.92131	0.0015015	-2.30806
NM_004337 // OSGIN2 // oxidative stress induced growth inhibitor family member 2	OSGIN2	NM_004337	1.45027e-05	-3.01916	5.50224e-05	-2.55663	4.36749e-05	-3.56536
NM_005138 // SCO2 // SCO cytochrome oxidase deficient homolog 2 (yeast) // 22q13	SCO2	NM_005138	2.3156e-07	-3.02083	1.13639e-11	-5.56559	0.0197795	-1.63961
NM_001025390 // AMPD3 // adenosine monophosphate deaminase (isoform E) // 11p15	AMPD3	NM_001025390	0.00149685	-3.02608	0.000296023	-3.39649	0.0171746	-2.69607
NM_015508 // TIPARP // TCDD-inducible poly(ADP-ribose) polymerase // 3q25.31 //	TIPARP	NM_015508	0.00292806	-3.02956	0.0108708	-2.38555	0.00363625	-3.84745
NM_016129 // COPS4 // COP9 constitutive photomorphogenic homolog subunit 4 (Arab	COPS4	NM_016129	8.56573e-07	-3.0329	1.38754e-10	-5.24672	0.0152198	-1.75318
NM_003676 // DEGS1 // degenerative spermatocyte homolog 1, lipid desaturase (Dro	DEGS1	NM_003676	1.08958e-06	-3.03305	2.62306e-10	-5.11372	0.0126747	-1.79896
NM_004582 // RABGGTB // Rab geranylgeranyltransferase, beta subunit // 1p31 // 5	RABGGTB	NM_004582	3.38862e-07	-3.03782	4.28764e-10	-4.42311	0.00133435	-2.08639
NM_015556 // SIPA1L1 // signal-induced proliferation-associated 1 like 1 // 14q2	SIPA1L1	NM_015556	0.000109908	-3.05724	0.00494267	-2.03005	3.54218e-05	-4.60417
NM_000124 // ERCC6 // excision repair cross-complementing rodent repair deficien	ERCC6	NM_000124	2.40553e-07	-3.0871	1.25555e-07	-2.99996	5.62401e-06	-3.17678
NM_006546 // IGF2BP1 // insulin-like growth factor 2 mRNA binding protein 1 // 1	IGF2BP1	NM_006546	1.39591e-12	-3.08723	3.83862e-22	-13.7563	0.00290799	1.44332
NM_001945 // HBEGF // heparin-binding EGF-like growth factor // 5q23 // 1839 ///	HBEGF	NM_001945	0.00195265	-3.09964	0.0106615	-2.33591	0.00193463	-4.11308
NM_001717 // BNC1 // basonuclin 1 // 15q25.2 // 646 /// ENST00000345382 // BNC1	BNC1	NM_001717	9.33636e-14	-3.10039	1.59648e-16	-4.01283	2.99572e-09	-2.39542
NM_018285 // IMP3 // IMP3, U3 small nucleolar ribonucleoprotein, homolog (yeast)	IMP3	NM_018285	0.000227651	-3.10929	5.1972e-06	-4.14924	0.0169103	-2.32998
NM_003463 // PTP4A1 // protein tyrosine phosphatase type IVA, member 1 // 6q12 /	PTP4A1	NM_003463	0.000359121	-3.11016	1.28316e-05	-4.03005	0.0176348	-2.40024
BC117342 // C4orf26 // chromosome 4 open reading frame 26 // 4q21.1 // 152816 //	C4orf26	BC117342	1.59812e-08	-3.11672	3.66876e-09	-3.16536	9.95428e-07	-3.06883
BC093004 // C18orf32 // chromosome 18 open reading frame 32 // 18q21.1 // 497661	C18orf32	BC093004	2.51106e-07	-3.11822	1.58858e-09	-4.06182	0.000248175	-2.39382
NM_138452 // DHRS1 // dehydrogenase/reductase (SDR family) member 1 // 14q12 //	DHRS1	NM_138452	4.90515e-08	-3.11977	4.19666e-10	-3.91647	4.98798e-05	-2.48513
NM_032578 // MYPN // myopalladin // 10q21.3 // 84665 /// ENST00000358913 // MYPN	MYPN	NM_032578	1.19488e-07	-3.12136	1.42302e-09	-3.86364	7.68139e-05	-2.52169
NM_003002 // SDHD // succinate dehydrogenase complex, subunit D, integral membra	SDHD	NM_003002	5.93409e-08	-3.13793	6.72717e-12	-5.38385	0.00390989	-1.82892
NM_203330 // CD59 // CD59 molecule, complement regulatory protein // 11p13 // 96	CD59	NM_203330	9.54112e-07	-3.1412	1.94802e-08	-3.82883	0.000263515	-2.57707
NM_006824 // EBNA1BP2 // EBNA1 binding protein 2 // 1p35-p33 // 10969 /// ENST00	EBNA1BP2	NM_006824	2.68821e-06	-3.1436	1.79575e-09	-5.06794	0.00983972	-1.94994
NM_180989 // GPR180 // G protein-coupled receptor 180 // 13q32.1 // 160897 /// E	GPR180	NM_180989	6.01612e-06	-3.14461	2.43796e-08	-4.46185	0.00411866	-2.21625
NM_005725 // TSPAN2 // tetraspanin 2 // 1p13.2 // 10100 /// ENST00000369516 // T	TSPAN2	NM_005725	7.07535e-07	-3.14852	2.80207e-07	-3.12054	1.80371e-05	-3.17675
NM_182614 // FAM70B // family with sequence similarity 70, member B // 13q34 //	FAM70B	NM_182614	1.85716e-07	-3.15628	3.13402e-09	-3.83843	8.10006e-05	-2.59537
BC107865 // LOC204010 // ribosomal protein SA pseudogene // 12q14.3 // 204010 //	LOC204010	BC107865	1.88622e-10	-3.15867	5.30882e-14	-4.76581	2.12891e-05	-2.09349
NM_032857 // LACTB // lactamase, beta // 15q22.1 // 114294 /// NM_171846 // LACT	LACTB	NM_032857	1.46593e-09	-3.15958	3.4334e-14	-5.80802	0.0020272	-1.71881
NM_005113 // GOLGA5 // golgi autoantigen, golgin subfamily a, 5 // 14q32.12-q32.	GOLGA5	NM_005113	6.65114e-07	-3.16041	2.38486e-10	-5.20399	0.00656371	-1.91934
NM_022977 // ACSL4 // acyl-CoA synthetase long-chain family member 4 // Xq22.3-q	ACSL4	NM_022977	1.39521e-08	-3.1655	1.99006e-12	-5.2428	0.00116518	-1.91126
NM_025217 // ULBP2 // UL16 binding protein 2 // 6q25 // 80328 /// NM_001001788 /	ULBP2	NM_025217	6.22132e-08	-3.17105	8.73947e-10	-3.87089	3.84264e-05	-2.59773
NM_032036 // FAM14A // family with sequence similarity 14, member A // 14q32.13	FAM14A	NM_032036	4.00457e-08	-3.17217	1.18132e-09	-3.67606	1.34739e-05	-2.73735
NM_016029 // DHRS7 // dehydrogenase/reductase (SDR family) member 7 // 14q23.1 /	DHRS7	NM_016029	4.58627e-06	-3.17242	1.36962e-07	-3.83775	0.000687341	-2.62242
NM_015701 // C2orf30 // chromosome 2 open reading frame 30 // 2p16.2 // 27248 //	C2orf30	NM_015701	5.80084e-07	-3.18309	9.3756e-10	-4.66282	0.00159249	-2.17296
NM_016100 // NAT5 // N-acetyltransferase 5 // 20p11.23 // 51126 /// NM_181527 //	NAT5	NM_016100	1.02545e-09	-3.19222	4.44805e-13	-4.76062	4.83557e-05	-2.14054
NM_006370 // VTI1B // vesicle transport through interaction with t-SNAREs homolo	VTI1B	NM_006370	4.32244e-06	-3.19675	1.55074e-08	-4.57235	0.00356164	-2.23501
NM_003973 // RPL14 // ribosomal protein L14 // 3p22-p21.2 // 9045 /// NM_0010349	RPL14	NM_003973	5.34699e-06	-3.19864	3.99485e-08	-4.3316	0.00232866	-2.36201
NM_003358 // UGCG // UDP-glucose ceramide glucosyltransferase // 9q31 // 7357 //	UGCG	NM_003358	5.1136e-05	-3.19903	7.17585e-06	-3.52581	0.00148424	-2.90253
NM_020733 // HEG1 // HEG homolog 1 (zebrafish) // 3q21.2 // 57493 /// ENST000003	HEG1	NM_020733	5.65526e-08	-3.20106	5.67612e-12	-5.59225	0.00427614	-1.83232
NM_000610 // CD44 // CD44 molecule (Indian blood group) // 11p13 // 960 /// NM_0	CD44	NM_000610	0.000184615	-3.22416	3.95959e-05	-3.47738	0.00308899	-2.98938
NM_014078 // MRPL13 // mitochondrial ribosomal protein L13 // 8q22.1-q22.3 // 28	MRPL13	NM_014078	7.60906e-13	-3.22438	1.62448e-17	-5.64317	1.13517e-05	-1.84234
NM_173509 // FAM163A // family with sequence similarity 163, member A // 1q25.2	FAM163A	NM_173509	1.92389e-09	-3.22512	1.00384e-09	-3.11308	7.33738e-08	-3.3412
NM_014297 // ETHE1 // ethylmalonic encephalopathy 1 // 19q13.31 // 23474 /// ENS	ETHE1	NM_014297	7.49714e-07	-3.23704	2.06351e-09	-4.59608	0.00121007	-2.27986
NM_203488 // ACYP1 // acylphosphatase 1, erythrocyte (common) type // 14q24.3 //	ACYP1	NM_203488	7.08554e-09	-3.23903	1.86183e-12	-5.13311	0.000370651	-2.04385
NM_032936 // TMEM60 // transmembrane protein 60 // 7q11.23 // 85025 /// ENST0000	TMEM60	NM_032936	7.91411e-07	-3.24196	2.14449e-10	-5.54358	0.00936032	-1.89594
NM_181726 // ANKRD37 // ankyrin repeat domain 37 // 4q35.1 // 353322 /// ENST000	ANKRD37	NM_181726	2.30412e-05	-3.25455	1.50801e-05	-3.13475	0.000243212	-3.37892
NM_002431 // MNAT1 // menage a trois homolog 1, cyclin H assembly factor (Xenopu	MNAT1	NM_002431	1.80056e-07	-3.2596	3.17343e-11	-5.61023	0.00527317	-1.89386
NM_016077 // PTRH2 // peptidyl-tRNA hydrolase 2 // 17q23.1 // 51651 /// ENST0000	PTRH2	NM_016077	8.28499e-09	-3.26199	5.2662e-12	-4.87078	0.000160743	-2.18458
NM_003059 // SLC22A4 // solute carrier family 22 (organic cation/ergothioneine t	SLC22A4	NM_003059	4.85538e-05	-3.26427	6.53143e-06	-3.61485	0.00146799	-2.94768
NM_002887 // RARS // arginyl-tRNA synthetase // 5q35.1 // 5917 /// ENST000002315	RARS	NM_002887	6.01105e-07	-3.26606	1.30299e-10	-5.67277	0.00951545	-1.88042
NM_002808 // PSMD2 // proteasome (prosome, macropain) 26S subunit, non-ATPase, 2	PSMD2	NM_002808	2.27216e-06	-3.27634	1.22636e-09	-5.44874	0.0104601	-1.97006
NM_001024947 // YIPF5 // Yip1 domain family, member 5 // 5q32 // 81555 /// NM_03	YIPF5	NM_001024947	7.60568e-07	-3.27904	2.28955e-10	-5.5822	0.00833613	-1.92614
NM_016522 // HNT // neurotrimin // 11q25 // 50863 /// NM_001048209 // HNT // neu	HNT	NM_016522	0.00046566	-3.2951	0.000250142	-3.27357	0.00341058	-3.31677
NM_005875 // EIF1B // eukaryotic translation initiation factor 1B // 3p22.1 // 1	EIF1B	NM_005875	7.80611e-09	-3.29932	2.6324e-13	-6.17433	0.00381113	-1.76303
BC015423 // FAM14B // family with sequence similarity 14, member B // 14q32.13 /	FAM14B	BC015423	3.70855e-09	-3.32007	3.2989e-13	-5.71851	0.000783244	-1.92758
NM_003477 // PDHX // pyruvate dehydrogenase complex, component X // 11p13 // 805	PDHX	NM_003477	1.11824e-06	-3.32657	1.55179e-08	-4.22539	0.000414363	-2.61895
NM_018207 // TRIM62 // tripartite motif-containing 62 // 1p35.1 // 55223 /// ENS	TRIM62	NM_018207	1.9072e-07	-3.32746	9.22851e-11	-5.33654	0.00213494	-2.07476
NM_000692 // ALDH1B1 // aldehyde dehydrogenase 1 family, member B1 // 9p11.1 //	ALDH1B1	NM_000692	1.59411e-07	-3.34159	9.25966e-11	-5.27492	0.00158408	-2.11686
NM_014226 // RAGE // renal tumor antigen // 14q32 // 5891 /// ENST00000361847 //	RAGE	NM_014226	3.52191e-05	-3.36815	2.63621e-05	-3.20651	0.000314686	-3.53793
NM_003136 // SRP54 // signal recognition particle 54kDa // 14q13.2 // 6729 /// E	SRP54	NM_003136	1.38547e-06	-3.37155	4.57633e-09	-4.82658	0.00164153	-2.35515
NM_018447 // TMEM111 // transmembrane protein 111 // 3p25.3 // 55831 /// ENST000	TMEM111	NM_018447	2.25434e-06	-3.3752	1.12143e-08	-4.71648	0.00168305	-2.41535
NM_012137 // DDAH1 // dimethylarginine dimethylaminohydrolase 1 // 1p22 // 23576	DDAH1	NM_012137	0.00108911	-3.37919	0.00048864	-3.4538	0.00769314	-3.30618
ENST00000270625 // RPS11 // ribosomal protein S11 // 19q13.3 // 6205 /// BC10002	RPS11	ENST00000270625	3.78898e-06	-3.39075	2.83844e-09	-5.63547	0.011273	-2.04015
NM_000362 // TIMP3 // TIMP metallopeptidase inhibitor 3 // 22q12.1-q13.2|22q12.3	TIMP3	NM_000362	7.72335e-05	-3.39416	0.00016088	-2.94221	0.00028414	-3.91553
NM_032229 // SLITRK6 // SLIT and NTRK-like family, member 6 // 13q31.1 // 84189	SLITRK6	NM_032229	1.87298e-11	-3.41003	1.66727e-12	-3.61483	4.98303e-09	-3.21682
NM_016653 // ZAK // sterile alpha motif and leucine zipper containing kinase AZK	ZAK	NM_016653	6.25531e-08	-3.42303	5.12069e-12	-6.29232	0.00557843	-1.86214
NM_002787 // PSMA2 // proteasome (prosome, macropain) subunit, alpha type, 2 //	PSMA2	NM_002787	1.6763e-08	-3.43902	4.80046e-11	-4.71495	5.95089e-05	-2.50837
NM_005159 // ACTC1 // actin, alpha, cardiac muscle 1 // 15q11-q14 // 70 /// ENST	ACTC1	NM_005159	4.56605e-05	-3.44041	2.38472e-05	-3.382	0.000511807	-3.49983
NM_018343 // RIOK2 // RIO kinase 2 (yeast) // 5q15 // 55781 /// ENST00000283109	RIOK2	NM_018343	7.07613e-06	-3.44147	5.67986e-08	-4.74787	0.00271976	-2.49453
NM_024943 // TMEM156 // transmembrane protein 156 // 4p14 // 80008 /// ENST00000	TMEM156	NM_024943	0.000975708	-3.4442	0.00364197	-2.7139	0.00149578	-4.37102
NM_004811 // LPXN // leupaxin // 11q12.1 // 9404 /// ENST00000263845 // LPXN //	LPXN	NM_004811	0.000706677	-3.4575	0.000427022	-3.39854	0.00440443	-3.51748
NM_032344 // NUDT22 // nudix (nucleoside diphosphate linked moiety X)-type motif	NUDT22	NM_032344	6.70062e-07	-3.50213	7.0052e-10	-5.50474	0.00259201	-2.22807
NM_031208 // FAHD1 // fumarylacetoacetate hydrolase domain containing 1 // 16p13	FAHD1	NM_031208	1.75789e-06	-3.50512	1.1421e-09	-5.86438	0.00758198	-2.09499
NM_019102 // HOXA5 // homeobox A5 // 7p15-p14 // 3202 /// ENST00000222726 // HOX	HOXA5	NM_019102	0.000203704	-3.50655	1.84112e-05	-4.1641	0.00612473	-2.95283
NM_002197 // ACO1 // aconitase 1, soluble // 9p22-q32|9p21.1 // 48 /// ENST00000	ACO1	NM_002197	7.66224e-06	-3.51526	3.58985e-08	-5.12308	0.0043892	-2.41204
NM_002667 // PLN // phospholamban // 6q22.1 // 5350 /// ENST00000357525 // PLN /	PLN	NM_002667	0.000454297	-3.5365	0.000352988	-3.36823	0.00256626	-3.71316
NM_173508 // SLC35F3 // solute carrier family 35, member F3 // 1q42.2 // 148641	SLC35F3	NM_173508	2.36517e-12	-3.5521	3.16361e-13	-3.67214	4.90907e-10	-3.43598
NM_025079 // ZC3H12A // zinc finger CCCH-type containing 12A // 1p34.3 // 80149	ZC3H12A	NM_025079	6.33902e-07	-3.5643	1.57463e-08	-4.35155	0.000159798	-2.91947
NM_006837 // COPS5 // COP9 constitutive photomorphogenic homolog subunit 5 (Arab	COPS5	NM_006837	5.6763e-11	-3.56582	1.19025e-14	-5.6867	1.1874e-05	-2.23594
NM_006701 // TXNL4A // thioredoxin-like 4A // 18q23 // 10907 /// ENST00000269601	TXNL4A	NM_006701	8.72906e-09	-3.5691	5.21924e-12	-5.52391	0.000178575	-2.30607
NM_032796 // SYAP1 // synapse associated protein 1, SAP47 homolog (Drosophila) /	SYAP1	NM_032796	1.3961e-08	-3.58985	4.73371e-12	-5.85686	0.000463941	-2.20033
NM_004226 // STK17B // serine/threonine kinase 17b // 2q32.3 // 9262 /// ENST000	STK17B	NM_004226	0.000704866	-3.59476	0.00113657	-3.13698	0.00216105	-4.11934
NM_001679 // ATP1B3 // ATPase, Na+/K+ transporting, beta 3 polypeptide // 3q23 /	ATP1B3	NM_001679	4.27812e-05	-3.59954	1.11715e-06	-4.68939	0.00439964	-2.76297
NM_024524 // ATP13A3 // ATPase type 13A3 // 3q29 // 79572 /// ENST00000256031 //	ATP13A3	NM_024524	1.28481e-08	-3.60047	1.54693e-07	-2.85482	3.62423e-08	-4.54087
NM_017983 // WIPI1 // WD repeat domain, phosphoinositide interacting 1 // 17q24.	WIPI1	NM_017983	4.09356e-06	-3.60606	3.45638e-09	-6.09444	0.0108002	-2.1337
NM_012341 // GTPBP4 // GTP binding protein 4 // 10p15-p14 // 23560 /// ENST00000	GTPBP4	NM_012341	2.14164e-07	-3.61326	7.26604e-11	-6.18324	0.00321951	-2.11145
NM_002095 // GTF2E2 // general transcription factor IIE, polypeptide 2, beta 34k	GTF2E2	NM_002095	2.90271e-10	-3.6207	1.22323e-14	-6.67826	0.000328631	-1.96301
NM_016401 // C11orf73 // chromosome 11 open reading frame 73 // 11q14.2 // 51501	C11orf73	NM_016401	6.57966e-10	-3.63333	9.19236e-14	-6.15606	0.000131987	-2.1444
NM_002147 // HOXB5 // homeobox B5 // 17q21.3 // 3215 /// ENST00000239151 // HOXB	HOXB5	NM_002147	9.68181e-06	-3.67818	8.83884e-07	-4.17791	0.000526578	-3.23822
NM_006154 // NEDD4 // neural precursor cell expressed, developmentally down-regu	NEDD4	NM_006154	8.77967e-05	-3.68458	2.62619e-06	-4.84463	0.0069112	-2.80231
NM_153703 // PODN // podocan // 1p32.3 // 127435 /// ENST00000312553 // PODN //	PODN	NM_153703	4.59644e-05	-3.68573	5.0112e-07	-5.27009	0.00869902	-2.57767
NM_002495 // NDUFS4 // NADH dehydrogenase (ubiquinone) Fe-S protein 4, 18kDa (NA	NDUFS4	NM_002495	2.39684e-12	-3.6986	2.51271e-16	-6.16026	2.39527e-06	-2.22063
NM_025031 // FLJ21075 // hypothetical protein FLJ21075 // 7p12.3 // 80099 /// EN	FLJ21075	NM_025031	6.5329e-08	-3.70187	1.46741e-10	-5.35699	0.000223336	-2.55813
NM_001008661 // CCBL2 // cysteine conjugate-beta lyase 2 // 1p22.2 // 56267 ///	CCBL2	NM_001008661	5.15313e-08	-3.70747	5.16689e-06	-2.53717	2.86291e-08	-5.41758
NM_019107 // C19orf10 // chromosome 19 open reading frame 10 // 19p13.3 // 56005	C19orf10	NM_019107	2.91299e-10	-3.70867	5.21109e-16	-9.10377	0.0198022	-1.51083
NM_018075 // ANO10 // anoctamin 10 // 3p22.1-p21.33 // 55129 /// ENST00000292246	ANO10	NM_018075	7.29374e-08	-3.72558	9.33738e-11	-5.66212	0.000417873	-2.45137
NM_017634 // KCTD9 // potassium channel tetramerisation domain containing 9 // 8	KCTD9	NM_017634	1.02919e-06	-3.72827	3.89486e-09	-5.40309	0.00116878	-2.5726
NM_002521 // NPPB // natriuretic peptide precursor B // 1p36.2 // 4879 /// ENST0	NPPB	NM_002521	9.89713e-07	-3.73736	3.25636e-08	-4.51569	0.000182199	-3.09319
NM_015994 // ATP6V1D // ATPase, H+ transporting, lysosomal 34kDa, V1 subunit D /	ATP6V1D	NM_015994	4.8881e-05	-3.74808	6.57972e-07	-5.27993	0.00783368	-2.66065
NM_000337 // SGCD // sarcoglycan, delta (35kDa dystrophin-associated glycoprotei	SGCD	NM_000337	7.25931e-05	-3.75881	2.41516e-06	-4.88454	0.0055454	-2.89252
NM_020390 // EIF5A2 // eukaryotic translation initiation factor 5A2 // 3q26.2 //	EIF5A2	NM_020390	1.60543e-05	-3.76733	1.20909e-07	-5.45932	0.00526198	-2.59974
NM_004280 // EEF1E1 // eukaryotic translation elongation factor 1 epsilon 1 // 6	EEF1E1	NM_004280	1.61446e-10	-3.77776	6.88441e-15	-7.05707	0.000213721	-2.02229
NM_018842 // BAIAP2L1 // BAI1-associated protein 2-like 1 // 7q21.3 // 55971 ///	BAIAP2L1	NM_018842	2.07587e-12	-3.81147	2.95242e-18	-9.17256	0.00213947	-1.58378
NM_203472 // SELS // selenoprotein S // 15q26.3 // 55829 /// NM_018445 // SELS /	SELS	NM_203472	1.42619e-08	-3.8272	2.60044e-13	-8.27901	0.0105805	-1.76923
BC010662 // LRRFIP1 // leucine rich repeat (in FLII) interacting protein 1 // 2q	LRRFIP1	BC010662	3.19087e-07	-3.8473	1.84496e-08	-4.40926	4.39689e-05	-3.35696
NM_006320 // PGRMC2 // progesterone receptor membrane component 2 // 4q26 // 104	PGRMC2	NM_006320	4.39578e-07	-3.84858	2.1138e-10	-6.65381	0.00383401	-2.22603
NM_206831 // DPH3 // DPH3, KTI11 homolog (S. cerevisiae) // 3p24.3 // 285381 ///	DPH3	NM_206831	8.37695e-08	-3.85796	7.40363e-11	-6.13136	0.00066345	-2.42749
NM_005845 // ABCC4 // ATP-binding cassette, sub-family C (CFTR/MRP), member 4 //	ABCC4	NM_005845	0.000163141	-3.86211	8.83371e-06	-4.8917	0.00734535	-3.04923
NM_212543 // B4GALT4 // UDP-Gal:betaGlcNAc beta 1,4- galactosyltransferase, poly	B4GALT4	NM_212543	1.33428e-08	-3.8661	4.57254e-11	-5.37138	4.13135e-05	-2.78266
NM_032824 // TMEM87B // transmembrane protein 87B // 2q13 // 84910 /// ENST00000	TMEM87B	NM_032824	6.76114e-07	-3.86829	3.68981e-09	-5.44537	0.000617384	-2.74796
NM_032601 // MCEE // methylmalonyl CoA epimerase // 2p13.3 // 84693 /// ENST0000	MCEE	NM_032601	1.53165e-08	-3.89658	2.32849e-12	-7.03972	0.00116143	-2.15681
NM_004334 // BST1 // bone marrow stromal cell antigen 1 // 4p15 // 683 /// ENST0	BST1	NM_004334	0.000146178	-3.91271	0.00119325	-2.85373	0.000172056	-5.36465
NM_153020 // RBM24 // RNA binding motif protein 24 // 6p22.3 // 221662 /// ENST0	RBM24	NM_153020	6.43694e-09	-3.91408	1.74017e-11	-5.51635	2.88905e-05	-2.77721
NM_015932 // POMP // proteasome maturation protein // 13q12.3 // 51371 /// ENST0	POMP	NM_015932	3.54671e-12	-3.9293	4.11422e-16	-6.66492	2.84634e-06	-2.31652
NM_001083613 // TMEM219 // transmembrane protein 219 // 16p11.2 // 124446 /// NM	TMEM219	NM_001083613	8.88291e-07	-3.93895	2.26566e-10	-7.4268	0.0106107	-2.0891
NM_018359 // UFSP2 // UFM1-specific peptidase 2 // 4q35.1 // 55325 /// ENST00000	UFSP2	NM_018359	3.55348e-07	-3.94853	4.08618e-07	-3.59182	4.25679e-06	-4.34066
NM_014241 // PTPLA // protein tyrosine phosphatase-like (proline instead of cata	PTPLA	NM_014241	2.42674e-09	-3.95358	1.95789e-13	-7.3883	0.000652775	-2.11562
NM_001098522 // HTATIP2 // HIV-1 Tat interactive protein 2, 30kDa // 11p15.1 //	HTATIP2	NM_001098522	0.000367631	-3.95425	0.000160219	-4.01649	0.00326431	-3.89298
NM_022658 // HOXC8 // homeobox C8 // 12q13.3 // 3224 /// ENST00000040584 // HOXC	HOXC8	NM_022658	7.83722e-07	-3.96334	1.21201e-08	-5.1375	0.000284054	-3.05753
NM_020354 // ENTPD7 // ectonucleoside triphosphate diphosphohydrolase 7 // --- /	ENTPD7	NM_020354	1.43488e-07	-3.97559	6.15469e-11	-6.87409	0.00195779	-2.29926
NM_014142 // NUDT5 // nudix (nucleoside diphosphate linked moiety X)-type motif	NUDT5	NM_014142	6.214e-07	-3.97768	9.21066e-11	-7.86541	0.0134853	-2.01158
NM_003878 // GGH // gamma-glutamyl hydrolase (conjugase, folylpolygammaglutamyl	GGH	NM_003878	0.000415369	-3.9886	0.000109049	-4.31524	0.00514487	-3.68668
NM_005245 // FAT // FAT tumor suppressor homolog 1 (Drosophila) // 4q35 // 2195	FAT	NM_005245	0.000412337	-3.99602	0.000732306	-3.41982	0.00129397	-4.6693
NM_001033049 // ADARB1 // adenosine deaminase, RNA-specific, B1 (RED1 homolog ra	ADARB1	NM_001033049	7.0023e-07	-3.99968	2.59532e-09	-5.88122	0.000887318	-2.72009
NM_001564 // ING2 // inhibitor of growth family, member 2 // 4q35.1 // 3622 ///	ING2	NM_001564	5.89111e-07	-4.0203	6.13006e-07	-3.6806	7.18803e-06	-4.39136
NM_020856 // TSHZ3 // teashirt zinc finger homeobox 3 // 19q12 // 57616 /// ENST	TSHZ3	NM_020856	0.00258875	-4.04978	0.000894718	-4.38187	0.0182804	-3.74286
NM_153360 // APCDD1L // adenomatosis polyposis coli down-regulated 1-like // 20q	APCDD1L	NM_153360	5.55045e-09	-4.05914	4.67723e-12	-6.3426	8.71047e-05	-2.59777
NM_182904 // P4HA3 // procollagen-proline, 2-oxoglutarate 4-dioxygenase (proline	P4HA3	NM_182904	6.95031e-08	-4.08897	2.75376e-12	-8.82352	0.0120646	-1.8949
NM_001012761 // RGMB // RGM domain family, member B // 5q21.1 // 285704 /// NM_1	RGMB	NM_001012761	6.12254e-05	-4.10434	5.63128e-05	-3.79784	0.000429844	-4.43558
ENST00000280115 // LYPD6B // LY6/PLAUR domain containing 6B // 2q23.2 // 130576	LYPD6B	ENST00000280115	8.55022e-12	-4.10833	8.6185e-13	-4.35112	2.13636e-09	-3.87909
NM_197941 // ADAMTS6 // ADAM metallopeptidase with thrombospondin type 1 motif,	ADAMTS6	NM_197941	0.00016109	-4.12123	0.000324104	-3.48761	0.000540235	-4.86997
NM_001845 // COL4A1 // collagen, type IV, alpha 1 // 13q34 // 1282 /// ENST00000	COL4A1	NM_001845	4.19942e-05	-4.12706	3.51533e-07	-6.24552	0.00982989	-2.72717
NM_002412 // MGMT // O-6-methylguanine-DNA methyltransferase // 10q26 // 4255 //	MGMT	NM_002412	2.91904e-09	-4.13236	1.1159e-10	-4.77415	1.08361e-06	-3.57685
NM_012328 // DNAJB9 // DnaJ (Hsp40) homolog, subfamily B, member 9 // 7q31|14q24	DNAJB9	NM_012328	2.02007e-06	-4.14436	3.05825e-08	-5.50791	0.000617875	-3.11837
NM_025075 // THOC7 // THO complex 7 homolog (Drosophila) // 3p14.1 // 80145 ///	THOC7	NM_025075	2.7733e-07	-4.15971	4.97103e-11	-8.07819	0.00686746	-2.14196
NM_002006 // FGF2 // fibroblast growth factor 2 (basic) // 4q26-q27 // 2247 ///	FGF2	NM_002006	1.26433e-06	-4.16449	2.30176e-09	-6.70338	0.00253952	-2.5872
NM_001100164 // PHACTR2 // phosphatase and actin regulator 2 // 6q24.2 // 9749 /	PHACTR2	NM_001100164	1.26077e-05	-4.16547	2.53972e-08	-7.07322	0.011869	-2.45307
NM_000043 // FAS // Fas (TNF receptor superfamily, member 6) // 10q24.1 // 355 /	FAS	NM_000043	0.000297604	-4.17563	9.8598e-06	-5.7995	0.0161197	-3.00644
NM_001322 // CST2 // cystatin SA // 20p11.21 // 1470 /// ENST00000304725 // CST2	CST2	NM_001322	9.25169e-09	-4.17677	8.43448e-10	-4.55257	1.36336e-06	-3.832
NM_007223 // GPR176 // G protein-coupled receptor 176 // 15q14-q15.1 // 11245 //	GPR176	NM_007223	1.45937e-06	-4.24967	2.63405e-10	-8.73027	0.0192369	-2.06863
NM_013960 // NRG1 // neuregulin 1 // 8p12 // 3084 /// NM_013964 // NRG1 // neure	NRG1	NM_013960	4.37167e-07	-4.2538	8.55052e-08	-4.4534	2.09456e-05	-4.06314
NM_024016 // HOXB8 // homeobox B8 // 17q21.3 // 3218 /// ENST00000239144 // HOXB	HOXB8	NM_024016	0.000194215	-4.25701	2.80219e-05	-4.90417	0.00425647	-3.69526
NM_020444 // KIAA1191 // KIAA1191 // 5q35.2 // 57179 /// NM_001079685 // KIAA119	KIAA1191	NM_020444	1.96966e-13	-4.25743	1.69874e-18	-9.13058	1.94076e-05	-1.98516
NM_000126 // ETFA // electron-transfer-flavoprotein, alpha polypeptide // 15q23-	ETFA	NM_000126	5.83389e-08	-4.26904	2.28317e-12	-9.40354	0.0110209	-1.93807
NM_022550 // XRCC4 // X-ray repair complementing defective repair in Chinese ham	XRCC4	NM_022550	8.185e-09	-4.28378	3.28731e-10	-4.97756	2.56641e-06	-3.6867
NM_005603 // ATP8B1 // ATPase, class I, type 8B, member 1 // 18q21-q22|18q21.31	ATP8B1	NM_005603	5.98775e-08	-4.28546	1.28709e-12	-10.0597	0.0199375	-1.82562
BC056676 // C16orf87 // chromosome 16 open reading frame 87 // 16q11.2 // 388272	C16orf87	BC056676	1.42495e-06	-4.30731	1.40626e-08	-5.97125	0.000668497	-3.10704
NM_014631 // SH3PXD2A // SH3 and PX domains 2A // 10q24.33 // 9644 /// ENST00000	SH3PXD2A	NM_014631	3.99089e-06	-4.36631	2.59887e-09	-8.19671	0.01302	-2.3259
NM_006505 // PVR // poliovirus receptor // 19q13.2 // 5817 /// ENST00000187830 /	PVR	NM_006505	3.56728e-08	-4.37065	6.14074e-12	-8.33172	0.00182831	-2.29275
NM_152550 // SH3RF2 // SH3 domain containing ring finger 2 // 5q32 // 153769 ///	SH3RF2	NM_152550	9.34628e-14	-4.40905	4.16838e-18	-8.28752	6.349e-07	-2.34566
NM_001080479 // RGNEF // Rho-guanine nucleotide exchange factor // 5q13.2 // 642	RGNEF	NM_001080479	1.70296e-10	-4.43725	9.91066e-13	-5.88092	5.85779e-07	-3.34798
NM_003821 // RIPK2 // receptor-interacting serine-threonine kinase 2 // 8q21 //	RIPK2	NM_003821	2.06624e-09	-4.43899	7.76441e-11	-5.16312	8.10898e-07	-3.81643
NM_001336 // CTSZ // cathepsin Z // 20q13 // 1522 /// ENST00000217131 // CTSZ //	CTSZ	NM_001336	0.000120331	-4.43982	0.018995	-2.17058	1.32448e-05	-9.08148
NM_031953 // SNX25 // sorting nexin 25 // 4q35.1 // 83891 /// ENST00000264694 //	SNX25	NM_031953	2.38558e-08	-4.44033	4.00323e-10	-5.60615	1.45199e-05	-3.51694
NM_206966 // C5orf46 // chromosome 5 open reading frame 46 // 5q33.1 // 389336 /	C5orf46	NM_206966	9.18228e-14	-4.47425	5.76903e-15	-4.86998	4.78644e-11	-4.11068
NM_018952 // HOXB6 // homeobox B6 // 17q21.3 // 3216 /// ENST00000225648 // HOXB	HOXB6	NM_018952	2.59431e-09	-4.48608	7.80591e-12	-6.42334	1.21839e-05	-3.13309
NM_000807 // GABRA2 // gamma-aminobutyric acid (GABA) A receptor, alpha 2 // 4p1	GABRA2	NM_000807	0.000203168	-4.5373	0.000765421	-3.50017	0.000408857	-5.88176
NM_016106 // SCFD1 // sec1 family domain containing 1 // 14q12 // 23256 /// NM_1	SCFD1	NM_016106	1.62441e-07	-4.5437	8.47673e-11	-8.14602	0.00177588	-2.53439
NM_016594 // FKBP11 // FK506 binding protein 11, 19 kDa // 12q13.12 // 51303 ///	FKBP11	NM_016594	5.89307e-08	-4.54973	5.4885e-10	-6.12597	5.36456e-05	-3.37906
NM_002089 // CXCL2 // chemokine (C-X-C motif) ligand 2 // 4q21 // 2920 /// ENST0	CXCL2	NM_002089	1.98055e-05	-4.55739	2.26805e-06	-5.21489	0.000796787	-3.98278
NM_016126 // HSPB11 // heat shock protein family B (small), member 11 // 1p32.1-	HSPB11	NM_016126	1.97897e-08	-4.56211	3.28537e-13	-11.1082	0.0140103	-1.87365
NM_033414 // ZNF622 // zinc finger protein 622 // 5p15.1 // 90441 /// ENST000003	ZNF622	NM_033414	1.70228e-09	-4.57697	5.26739e-14	-9.98202	0.00159686	-2.09864
NM_001439 // EXTL2 // exostoses (multiple)-like 2 // 1p21 // 2135 /// NM_0010330	EXTL2	NM_001439	2.00698e-07	-4.587	8.94998e-12	-10.7118	0.0198691	-1.96423
NM_001127393 // C14orf2 // chromosome 14 open reading frame 2 // 14q32.33 // 955	C14orf2	NM_001127393	1.42569e-08	-4.59935	2.988e-13	-10.8979	0.00913785	-1.94111
NM_013437 // LRP12 // low density lipoprotein-related protein 12 // 8q22.2-q23.1	LRP12	NM_013437	1.72385e-06	-4.60471	6.57629e-10	-9.12052	0.0115955	-2.3248
NM_024512 // LRRC2 // leucine rich repeat containing 2 // 3p21.31 // 79442 /// N	LRRC2	NM_024512	0.000210368	-4.60941	0.000689188	-3.60841	0.000467883	-5.8881
NM_005760 // CEBPZ // CCAAT/enhancer binding protein (C/EBP), zeta // 2p22.2 //	CEBPZ	NM_005760	6.07774e-10	-4.61934	1.47901e-15	-12.9228	0.0193272	-1.65122
NM_002487 // NDN // necdin homolog (mouse) // 15q11.2-q12 // 4692 /// ENST000003	NDN	NM_002487	0.00111456	-4.6284	0.00105259	-4.25115	0.00464069	-5.03913
NM_013390 // TMEM2 // transmembrane protein 2 // 9q13-q21 // 23670 /// ENST00000	TMEM2	NM_013390	3.51893e-05	-4.68546	3.44959e-07	-7.17941	0.00771852	-3.05784
NM_024817 // THSD4 // thrombospondin, type I, domain containing 4 // 15q23 // 79	THSD4	NM_024817	4.21038e-09	-4.68885	7.9452e-12	-7.10636	2.96531e-05	-3.09375
NM_006745 // SC4MOL // sterol-C4-methyl oxidase-like // 4q32-q34 // 6307 /// NM_	SC4MOL	NM_006745	0.00179554	-4.69881	0.0014502	-4.4269	0.00763379	-4.98743
NM_003187 // TAF9 // TAF9 RNA polymerase II, TATA box binding protein (TBP)-asso	TAF9	NM_003187	7.07702e-12	-4.70669	3.88983e-16	-9.2109	1.45907e-05	-2.40508
NM_006439 // MAB21L2 // mab-21-like 2 (C. elegans) // 4q31 // 10586 /// ENST0000	MAB21L2	NM_006439	3.20517e-06	-4.71109	9.26918e-09	-7.70798	0.00340471	-2.8794
NM_182767 // SLC6A15 // solute carrier family 6 (neutral amino acid transporter)	SLC6A15	NM_182767	0.000652783	-4.75595	0.00046136	-4.54677	0.0036939	-4.97476
NM_003082 // SNAPC1 // small nuclear RNA activating complex, polypeptide 1, 43kD	SNAPC1	NM_003082	4.90701e-08	-4.79204	1.58438e-11	-8.97987	0.0012099	-2.55724
NM_006002 // UCHL3 // ubiquitin carboxyl-terminal esterase L3 (ubiquitin thioles	UCHL3	NM_006002	3.31794e-08	-4.80445	7.02589e-11	-7.44854	0.000138681	-3.09896
NM_173557 // RNF152 // ring finger protein 152 // 18q21.33 // 220441 /// ENST000	RNF152	NM_173557	0.000312835	-4.82787	0.00095795	-3.76187	0.000684401	-6.19594
NM_000317 // PTS // 6-pyruvoyltetrahydropterin synthase // 11q22.3-q23.3 // 5805	PTS	NM_000317	7.33382e-14	-4.82975	2.4857e-17	-7.89001	2.20888e-08	-2.95646
NM_003848 // SUCLG2 // succinate-CoA ligase, GDP-forming, beta subunit // 3p14.1	SUCLG2	NM_003848	0.000922496	-4.95175	0.00068417	-4.70347	0.00472917	-5.21315
NM_020992 // PDLIM1 // PDZ and LIM domain 1 // 10q22-q26.3 // 9124 /// ENST00000	PDLIM1	NM_020992	0.000118985	-4.9798	5.56341e-06	-6.65439	0.00637847	-3.72662
AF131802 // C2orf25 // chromosome 2 open reading frame 25 // 2q23.2 // 27249 ///	C2orf25	AF131802	6.56457e-07	-5.00197	4.98624e-10	-9.25091	0.00337893	-2.70456
NM_133468 // BMPER // BMP binding endothelial regulator // 7p14.3 // 168667 ///	BMPER	NM_133468	0.00120753	-5.00211	0.00460285	-3.6322	0.00174925	-6.88869
NM_176891 // IFNE1 // interferon epsilon 1 // 9p21.3 // 338376 /// ENST000003325	IFNE1	NM_176891	1.00051e-08	-5.01243	3.14073e-11	-7.45283	3.56353e-05	-3.37113
NM_012449 // STEAP1 // six transmembrane epithelial antigen of the prostate 1 //	STEAP1	NM_012449	1.47076e-12	-5.04439	4.67436e-13	-4.9444	1.41248e-10	-5.1464
NM_031419 // NFKBIZ // nuclear factor of kappa light polypeptide gene enhancer i	NFKBIZ	NM_031419	3.63526e-05	-5.11954	2.50695e-07	-8.40648	0.0101722	-3.1178
NM_197941 // ADAMTS6 // ADAM metallopeptidase with thrombospondin type 1 motif,	ADAMTS6	NM_197941	1.23257e-07	-5.14686	2.92108e-08	-5.29053	5.92836e-06	-5.00709
NM_004128 // GTF2F2 // general transcription factor IIF, polypeptide 2, 30kDa //	GTF2F2	NM_004128	1.3996e-09	-5.16305	9.39784e-13	-8.74463	3.75635e-05	-3.0484
NM_022739 // SMURF2 // SMAD specific E3 ubiquitin protein ligase 2 // 17q22-q23	SMURF2	NM_022739	2.28916e-08	-5.172	7.68518e-12	-9.80268	0.000672684	-2.72881
AK096472 // LOC283335 // hypothetical protein LOC283335 // 12q13.13 // 283335	LOC283335	AK096472	1.96735e-07	-5.19392	2.29653e-09	-7.13576	0.000117829	-3.78051
NM_198507 // FAM174A // family with sequence similarity 174, member A // 5q21.1	FAM174A	NM_198507	1.32505e-06	-5.20946	3.18593e-10	-11.4082	0.0143402	-2.37885
NM_001905 // CTPS // CTP synthase // 1p34.1 // 1503 /// ENST00000372621 // CTPS	CTPS	NM_001905	1.77584e-07	-5.21684	3.12434e-11	-11.1431	0.00523445	-2.44236
NM_013338 // ALG5 // asparagine-linked glycosylation 5 homolog (S. cerevisiae, d	ALG5	NM_013338	5.20128e-13	-5.22252	1.89174e-17	-10.8886	3.55127e-06	-2.5049
NM_002623 // PFDN4 // prefoldin subunit 4 // 20q13.2 // 5203 /// ENST00000371419	PFDN4	NM_002623	1.27753e-09	-5.3797	3.53083e-14	-12.8378	0.00151893	-2.25436
NM_001968 // EIF4E // eukaryotic translation initiation factor 4E // 4q21-q25 //	EIF4E	NM_001968	2.43337e-10	-5.38186	5.25469e-15	-12.8386	0.000698172	-2.25605
NM_198965 // PTHLH // parathyroid hormone-like hormone // 12p12.1-p11.2 // 5744	PTHLH	NM_198965	1.27158e-07	-5.43346	7.14325e-08	-5.16259	3.01709e-06	-5.71854
NM_024616 // C3orf52 // chromosome 3 open reading frame 52 // 3q13.2 // 79669 //	C3orf52	NM_024616	1.28942e-09	-5.43981	2.24718e-12	-8.52886	1.22059e-05	-3.46958
NM_021111 // RECK // reversion-inducing-cysteine-rich protein with kazal motifs	RECK	NM_021111	3.6475e-09	-5.46076	1.7789e-12	-9.85348	0.000113836	-3.02633
NM_003798 // CTNNAL1 // catenin (cadherin-associated protein), alpha-like 1 // 9	CTNNAL1	NM_003798	4.45952e-10	-5.48587	2.15792e-14	-12.2278	0.000372006	-2.46117
NM_024605 // ARHGAP10 // Rho GTPase activating protein 10 // 4q31.23 // 79658 //	ARHGAP10	NM_024605	2.61467e-10	-5.50918	3.61719e-10	-4.84061	5.21739e-09	-6.2701
NM_153687 // IKIP // IKK interacting protein // 12q23.1 // 121457 /// NM_201612	IKIP	NM_153687	1.24005e-12	-5.54751	2.24299e-18	-16.5185	0.00105591	-1.86306
NM_174858 // AK5 // adenylate kinase 5 // 1p31 // 26289 /// NM_012093 // AK5 //	AK5	NM_174858	0.000577764	-5.56522	0.000875451	-4.69039	0.00192169	-6.60321
NM_003220 // TFAP2A // transcription factor AP-2 alpha (activating enhancer bind	TFAP2A	NM_003220	3.74631e-05	-5.57988	0.000139007	-4.27298	9.98655e-05	-7.28649
NM_017845 // COMMD8 // COMM domain containing 8 // 4p12 // 54951 /// ENST0000038	COMMD8	NM_017845	2.25558e-11	-5.60441	1.10124e-14	-9.62768	1.87725e-06	-3.26241
XM_001125873 // LOC727817 // hypothetical LOC727817 // --- // 727817	LOC727817	XM_001125873	2.70396e-05	-5.60537	2.78616e-05	-5.02601	0.000198081	-6.25152
NM_016206 // VGLL3 // vestigial like 3 (Drosophila) // 3p12.1 // 389136 /// ENST	VGLL3	NM_016206	1.57634e-12	-5.67791	1.0783e-14	-7.56991	7.36782e-09	-4.25879
NM_001353 // AKR1C1 // aldo-keto reductase family 1, member C1 (dihydrodiol dehy	AKR1C1	NM_001353	7.61388e-08	-5.68189	8.69327e-09	-6.25666	7.17207e-06	-5.15991
NM_002994 // CXCL5 // chemokine (C-X-C motif) ligand 5 // 4q12-q13 // 6374 /// E	CXCL5	NM_002994	0.000356576	-5.70353	0.000471719	-4.91293	0.00142677	-6.62136
NM_001884 // HAPLN1 // hyaluronan and proteoglycan link protein 1 // 5q14.3 // 1	HAPLN1	NM_001884	0.00026963	-5.71059	0.000227942	-5.26219	0.00157182	-6.1972
NM_001657 // AREG // amphiregulin // 4q13-q21 // 374 /// BC009799 // AREG // amp	AREG	NM_001657	7.359e-06	-5.71847	3.8354e-06	-5.53162	0.000109622	-5.91164
NM_000127 // EXT1 // exostoses (multiple) 1 // 8q24.11-q24.13 // 2131 /// ENST00	EXT1	NM_000127	8.76597e-11	-5.75835	1.17649e-16	-19.3456	0.0162227	-1.71401
NM_018464 // CISD1 // CDGSH iron sulfur domain 1 // 10q21.1 // 55847 /// ENST000	CISD1	NM_018464	1.03626e-05	-5.89405	1.65705e-08	-11.6388	0.0123406	-2.98481
NM_004269 // MED27 // mediator complex subunit 27 // 9q34.1-q34.3 // 9442 /// EN	MED27	NM_004269	1.22157e-11	-5.90808	1.94851e-16	-14.676	0.000138005	-2.3784
NM_001079519 // FAM177A1 // family with sequence similarity 177, member A1 // 14	FAM177A1	NM_001079519	5.18244e-10	-5.92983	1.05936e-11	-7.44616	4.27821e-07	-4.72229
NM_007034 // DNAJB4 // DnaJ (Hsp40) homolog, subfamily B, member 4 // 1p31.1 //	DNAJB4	NM_007034	1.39932e-05	-5.94778	1.80351e-06	-6.82994	0.000547555	-5.17956
NM_005415 // SLC20A1 // solute carrier family 20 (phosphate transporter), member	SLC20A1	NM_005415	7.38336e-09	-5.9513	1.69067e-11	-9.49784	3.8331e-05	-3.72906
NM_032391 // C17orf92 // chromosome 17 open reading frame 92 // 17q21 // 84366 /	C17orf92	NM_032391	1.40322e-11	-5.97021	5.87681e-13	-6.91995	7.95542e-09	-5.15082
NM_024949 // WWC2 // WW and C2 domain containing 2 // 4q35.1 // 80014 /// ENST00	WWC2	NM_024949	2.59607e-09	-5.98775	2.93678e-10	-6.49719	3.6142e-07	-5.51825
NM_032873 // UBASH3B // ubiquitin associated and SH3 domain containing, B // 11q	UBASH3B	NM_032873	2.37779e-08	-5.98929	3.16955e-09	-6.47022	2.25714e-06	-5.5441
NM_153711 // FAM26E // family with sequence similarity 26, member E // 6q22.1 //	FAM26E	NM_153711	2.18331e-05	-6.0019	5.14279e-08	-11.7054	0.0153874	-3.07745
NM_018371 // CSGALNACT1 // chondroitin sulfate N-acetylgalactosaminyltransferase	CSGALNACT1	NM_018371	6.16654e-07	-6.04304	3.27109e-05	-3.6448	4.02746e-07	-10.0193
NM_173808 // NEGR1 // neuronal growth regulator 1 // 1p31.1 // 257194 /// ENST00	NEGR1	NM_173808	0.000328226	-6.08189	5.53741e-05	-7.18272	0.00579382	-5.14977
NM_020169 // LXN // latexin // 3q25.32 // 56925 /// ENST00000264265 // LXN // la	LXN	NM_020169	1.89018e-10	-6.14064	1.00155e-13	-10.9977	9.84608e-06	-3.42866
NM_014945 // ABLIM3 // actin binding LIM protein family, member 3 // 5q33.1 // 2	ABLIM3	NM_014945	8.87231e-07	-6.17318	5.90099e-09	-9.61409	0.000643693	-3.96379
NM_001236 // CBR3 // carbonyl reductase 3 // 21q22.2 // 874 /// ENST00000290354	CBR3	NM_001236	8.24722e-11	-6.21401	2.19393e-13	-9.41564	7.39012e-07	-4.10105
NM_003155 // STC1 // stanniocalcin 1 // 8p21-p11.2 // 6781 /// ENST00000290271 /	STC1	NM_003155	5.41449e-05	-6.32224	5.61315e-06	-7.69931	0.00194037	-5.19148
NM_002583 // PAWR // PRKC, apoptosis, WT1, regulator // 12q21 // 5074 /// ENST00	PAWR	NM_002583	2.39808e-08	-6.3338	5.97243e-13	-17.8476	0.0103153	-2.24776
NM_003567 // BCAR3 // breast cancer anti-estrogen resistance 3 // 1p22.1 // 8412	BCAR3	NM_003567	3.73253e-09	-6.35667	4.00713e-12	-11.0921	4.90303e-05	-3.6429
NM_022079 // HERC4 // hect domain and RLD 4 // 10q21.3 // 26091 /// NM_015601 //	HERC4	NM_022079	5.38544e-09	-6.39199	8.24155e-12	-10.8077	4.51342e-05	-3.78041
NM_000366 // TPM1 // tropomyosin 1 (alpha) // 15q22.1 // 7168 /// NM_001018007 /	TPM1	NM_000366	1.19683e-09	-6.39808	1.88615e-14	-17.8579	0.00288685	-2.29228
NM_001008727 // ZNF121 // zinc finger protein 121 // 19p // 7675 /// ENST0000032	ZNF121	NM_001008727	1.06904e-09	-6.39836	1.07704e-12	-11.0736	1.91649e-05	-3.69699
NM_018689 // KIAA1199 // KIAA1199 // 15q24 // 57214 /// ENST00000356249 // KIAA1	KIAA1199	NM_018689	0.001559	-6.46898	0.0020448	-5.4724	0.00480746	-7.64704
NM_001031716 // OBFC2A // oligonucleotide/oligosaccharide-binding fold containin	OBFC2A	NM_001031716	9.63162e-05	-6.46981	1.20018e-06	-10.9406	0.013578	-3.82597
NM_012124 // CHORDC1 // cysteine and histidine-rich domain (CHORD)-containing 1	CHORDC1	NM_012124	3.05753e-08	-6.53676	3.60878e-10	-9.1291	2.48819e-05	-4.68055
NM_005098 // MSC // musculin (activated B-cell factor-1) // 8q21 // 9242 /// ENS	MSC	NM_005098	7.36481e-07	-6.59476	3.86895e-07	-6.30161	1.49343e-05	-6.90154
NM_032291 // SGIP1 // SH3-domain GRB2-like (endophilin) interacting protein 1 //	SGIP1	NM_032291	5.09945e-06	-6.64966	7.8137e-06	-5.62784	3.51402e-05	-7.85701
NM_018659 // CYTL1 // cytokine-like 1 // 4p16-p15 // 54360 /// ENST00000307746 /	CYTL1	NM_018659	3.16316e-06	-6.66227	8.01478e-05	-4.09093	2.85358e-06	-10.8498
NM_080593 // HIST1H2BK // histone cluster 1, H2bk // 6p21.33 // 85236 /// ENST00	HIST1H2BK	NM_080593	4.80355e-06	-6.77935	6.25873e-09	-14.0677	0.00855878	-3.26704
NM_002064 // GLRX // glutaredoxin (thioltransferase) // 5q14 // 2745 /// NM_0011	GLRX	NM_002064	4.13335e-08	-6.78331	7.68305e-10	-9.10899	2.10698e-05	-5.05141
NM_018004 // TMEM45A // transmembrane protein 45A // 3q12.2 // 55076 /// ENST000	TMEM45A	NM_018004	0.000201993	-6.78489	2.83789e-05	-8.22367	0.00447436	-5.59783
NM_004891 // MRPL33 // mitochondrial ribosomal protein L33 // 2p21 // 9553 /// N	MRPL33	NM_004891	1.42574e-14	-6.82449	1.61423e-19	-17.7942	1.58307e-06	-2.61735
NM_000820 // GAS6 // growth arrest-specific 6 // 13q34 // 2621 /// ENST000003277	GAS6	NM_000820	2.62471e-09	-6.87346	2.86547e-13	-15.9469	0.000485328	-2.96261
NM_003392 // WNT5A // wingless-type MMTV integration site family, member 5A // 3	WNT5A	NM_003392	1.42884e-08	-6.90078	3.70588e-13	-19.9981	0.0073063	-2.38126
NM_024769 // ASAM // adipocyte-specific adhesion molecule // 11q24.1 // 79827 //	ASAM	NM_024769	1.03597e-06	-6.9456	1.93463e-10	-17.8769	0.0151815	-2.69853
NM_014220 // TM4SF1 // transmembrane 4 L six family member 1 // 3q21-q25 // 4071	TM4SF1	NM_014220	2.60346e-05	-7.06706	1.56189e-06	-9.25233	0.00161537	-5.39792
NM_006834 // RAB32 // RAB32, member RAS oncogene family // 6q24.3 // 10981 /// E	RAB32	NM_006834	4.76866e-08	-7.18945	1.56336e-12	-21.4044	0.0116537	-2.41484
NM_014143 // CD274 // CD274 molecule // 9p24 // 29126 /// ENST00000381577 // CD2	CD274	NM_014143	0.000212775	-7.20111	0.00034988	-5.88102	0.000791743	-8.81752
NM_001007189 // LOC492311 // similar to bovine IgA regulatory protein // 5q31 //	LOC492311	NM_001007189	1.25932e-06	-7.25013	3.39307e-09	-13.3278	0.00181608	-3.94396
NM_181077 // GOLGA8A // golgi autoantigen, golgin subfamily a, 8A // 15q11.2 //	GOLGA8A	NM_181077	0.000205508	-7.27906	1.04101e-05	-10.5118	0.00917842	-5.04052
NM_145263 // SPATA18 // spermatogenesis associated 18 homolog (rat) // 4q12 // 1	SPATA18	NM_145263	3.56519e-05	-7.42902	0.000125816	-5.48501	9.94314e-05	-10.062
NM_005308 // GRK5 // G protein-coupled receptor kinase 5 // 10q24-qter // 2869 /	GRK5	NM_005308	6.87745e-11	-7.43188	7.74168e-12	-8.03004	1.32944e-08	-6.87827
NM_002422 // MMP3 // matrix metallopeptidase 3 (stromelysin 1, progelatinase) //	MMP3	NM_002422	9.43226e-08	-7.50613	1.20189e-08	-8.30549	7.87763e-06	-6.78371
NM_153604 // MYOCD // myocardin // 17p11.2 // 93649 /// ENST00000343344 // MYOCD	MYOCD	NM_153604	5.94297e-09	-7.58212	8.12967e-13	-18.1492	0.000670787	-3.16756
NM_013381 // TRHDE // thyrotropin-releasing hormone degrading enzyme // 12q15-q2	TRHDE	NM_013381	5.72944e-16	-7.67007	9.57217e-23	-35.971	0.00215862	-1.63548
NM_018349 // MCTP2 // multiple C2 domains, transmembrane 2 // 15q26.2 // 55784 /	MCTP2	NM_018349	4.01184e-08	-7.86293	9.66772e-11	-13.8163	0.000142046	-4.47484
NM_000916 // OXTR // oxytocin receptor // 3p25 // 5021 /// ENST00000316793 // OX	OXTR	NM_000916	0.000134995	-7.8668	0.000849784	-5.11355	0.000196698	-12.1025
NM_001718 // BMP6 // bone morphogenetic protein 6 // 6p24-p23 // 654 /// ENST000	BMP6	NM_001718	2.19345e-11	-8.13738	4.47186e-13	-10.4318	2.48886e-08	-6.34763
NM_014632 // MICAL2 // microtubule associated monoxygenase, calponin and LIM dom	MICAL2	NM_014632	7.03633e-08	-8.22081	6.81884e-11	-16.6595	0.000532575	-4.05666
NM_004572 // PKP2 // plakophilin 2 // 12p11 // 5318 /// NM_001005242 // PKP2 //	PKP2	NM_004572	2.61031e-05	-8.26602	6.55794e-06	-8.9154	0.000554211	-7.66394
NM_052889 // COP1 // caspase-1 dominant-negative inhibitor pseudo-ICE // --- //	COP1	NM_052889	3.96987e-08	-8.37854	4.22258e-08	-7.30724	6.40158e-07	-9.60689
NM_000623 // BDKRB2 // bradykinin receptor B2 // 14q32.1-q32.2 // 624 /// ENST00	BDKRB2	NM_000623	3.69165e-10	-8.48624	2.77815e-13	-16.3003	1.12266e-05	-4.41809
NM_002867 // RAB3B // RAB3B, member RAS oncogene family // 1p32-p31 // 5865 ///	RAB3B	NM_002867	1.1702e-12	-8.49434	7.36469e-18	-27.8973	0.00011957	-2.58641
NM_004415 // DSP // desmoplakin // 6p24 // 1832 /// NM_001008844 // DSP // desmo	DSP	NM_004415	1.72059e-06	-8.64668	6.62697e-10	-22.6706	0.011491	-3.29788
NM_001993 // F3 // coagulation factor III (thromboplastin, tissue factor) // 1p2	F3	NM_001993	6.04021e-09	-8.71656	0.000199521	-2.8253	1.12874e-10	-26.8921
NM_002185 // IL7R // interleukin 7 receptor // 5p13 // 3575 /// ENST00000303115	IL7R	NM_002185	0.00143341	-8.82725	0.000595717	-9.39288	0.0101034	-8.29568
NM_015480 // PVRL3 // poliovirus receptor-related 3 // 3q13 // 25945 /// ENST000	PVRL3	NM_015480	0.000329064	-8.97853	0.000864144	-6.52459	0.000801409	-12.3554
NM_003840 // TNFRSF10D // tumor necrosis factor receptor superfamily, member 10d	TNFRSF10D	NM_003840	2.88567e-09	-8.97977	2.62417e-13	-24.0631	0.000641097	-3.35103
NM_030955 // ADAMTS12 // ADAM metallopeptidase with thrombospondin type 1 motif,	ADAMTS12	NM_030955	3.56278e-08	-9.08132	1.58777e-11	-20.8313	0.000694693	-3.95896
NM_170732 // BDNF // brain-derived neurotrophic factor // 11p13 // 627 /// NM_17	BDNF	NM_170732	4.30267e-14	-9.16169	1.39096e-18	-24.3386	5.78245e-07	-3.4487
NM_005429 // VEGFC // vascular endothelial growth factor C // 4q34.1-q34.3 // 74	VEGFC	NM_005429	1.91737e-11	-9.22683	5.1224e-15	-19.9511	3.58611e-06	-4.26715
NM_005562 // LAMC2 // laminin, gamma 2 // 1q25-q31 // 3918 /// NM_018891 // LAMC	LAMC2	NM_005562	2.23388e-14	-9.27133	2.18079e-17	-16.2911	1.71025e-09	-5.27634
NM_002153 // HSD17B2 // hydroxysteroid (17-beta) dehydrogenase 2 // 16q24.1-q24.	HSD17B2	NM_002153	1.2971e-16	-9.33422	6.70527e-21	-22.7123	1.71493e-09	-3.83614
NM_000519 // HBD // hemoglobin, delta // 11p15.5 // 3045 /// ENST00000380299 //	HBD	NM_000519	2.8361e-09	-9.44045	2.59055e-08	-6.53662	1.10957e-08	-13.6343
NM_032413 // C15orf48 // chromosome 15 open reading frame 48 // 15q21.1 // 84419	C15orf48	NM_032413	1.07427e-11	-9.80556	1.74803e-13	-13.1259	1.64319e-08	-7.32512
NM_000714 // TSPO // translocator protein (18kDa) // 22q13.31 // 706 /// NM_0073	TSPO	NM_000714	7.97781e-09	-9.96159	1.73809e-08	-7.9349	8.49866e-08	-12.5059
NM_203497 // COMMD6 // COMM domain containing 6 // --- // 170622 /// NM_203495 /	COMMD6	NM_203497	6.37815e-10	-10.0501	2.08762e-15	-45.2696	0.0138288	-2.2312
NM_001146 // ANGPT1 // angiopoietin 1 // 8q22.3-q23 // 284 /// ENST00000297450 /	ANGPT1	NM_001146	1.04043e-08	-10.4631	4.17599e-10	-13.3637	3.16835e-06	-8.19205
NM_144573 // NEXN // nexilin (F actin binding protein) // 1p31.1 // 91624 /// EN	NEXN	NM_144573	4.14559e-14	-10.4892	4.42513e-18	-25.2041	7.75688e-08	-4.36529
NM_000641 // IL11 // interleukin 11 // 19q13.3-q13.4 // 3589 /// ENST00000264563	IL11	NM_000641	2.95792e-09	-10.8743	2.83396e-11	-16.5385	4.17373e-06	-7.15008
NM_022842 // CDCP1 // CUB domain containing protein 1 // 3p21.31 // 64866 /// NM	CDCP1	NM_022842	1.23721e-11	-11.0102	3.39546e-13	-14.0839	1.08585e-08	-8.60725
NM_001014446 // OCIAD2 // OCIA domain containing 2 // 4p12 // 132299 /// NM_1523	OCIAD2	NM_001014446	2.63556e-06	-11.0682	2.0652e-06	-9.9019	3.31371e-05	-12.372
NM_021013 // KRT34 // keratin 34 // 17q12-q21 // 3885 /// ENST00000251648 // KRT	KRT34	NM_021013	1.66328e-13	-11.3294	1.95568e-14	-12.1676	4.52486e-11	-10.5489
NM_006330 // LYPLA1 // lysophospholipase I // 8q11.23 // 10434 /// ENST000003169	LYPLA1	NM_006330	5.15002e-10	-11.3707	5.73981e-14	-31.6008	0.000145135	-4.09145
NM_001432 // EREG // epiregulin // 4q13.3 // 2069 /// ENST00000244869 // EREG //	EREG	NM_001432	5.84968e-14	-11.4261	2.63515e-15	-13.5824	4.38824e-11	-9.61217
NM_014391 // ANKRD1 // ankyrin repeat domain 1 (cardiac muscle) // 10q23.31 // 2	ANKRD1	NM_014391	3.60755e-13	-11.5666	9.49117e-20	-74.382	0.0162634	-1.79862
NM_004932 // CDH6 // cadherin 6, type 2, K-cadherin (fetal kidney) // 5p15.1-p14	CDH6	NM_004932	5.23264e-07	-11.7722	4.03156e-05	-5.62645	2.67536e-07	-24.6307
NM_001299 // CNN1 // calponin 1, basic, smooth muscle // 19p13.2-p13.1 // 1264 /	CNN1	NM_001299	1.2428e-13	-11.9969	8.02255e-19	-46.1697	2.34182e-05	-3.11734
NM_002977 // SCN9A // sodium channel, voltage-gated, type IX, alpha subunit // 2	SCN9A	NM_002977	2.29322e-05	-12.0329	1.0095e-06	-17.8409	0.00184045	-8.1156
ENST00000383408 // FAM38B2 // family with sequence similarity 38, member B2 // 1	FAM38B2	ENST00000383408	1.49054e-06	-12.3622	1.02898e-07	-15.9254	0.000139203	-9.59631
NM_013989 // DIO2 // deiodinase, iodothyronine, type II // 14q24.2-q24.3 // 1734	DIO2	NM_013989	2.50626e-07	-12.3648	8.54138e-08	-12.3156	8.215e-06	-12.4142
NM_000576 // IL1B // interleukin 1, beta // 2q14 // 3553 /// ENST00000263341 //	IL1B	NM_000576	0.000180396	-13.0123	0.000376627	-9.52618	0.000577574	-17.7741
NM_025239 // PDCD1LG2 // programmed cell death 1 ligand 2 // 9p24.2 // 80380 ///	PDCD1LG2	NM_025239	4.57909e-05	-13.2473	1.71528e-06	-21.1262	0.00356817	-8.30687
NM_021229 // NTN4 // netrin 4 // 12q22|12q22-q23 // 59277 /// ENST00000343702 //	NTN4	NM_021229	3.49988e-09	-13.4474	8.50468e-12	-25.9705	1.95394e-05	-6.96301
AF019616 // PAR1 // Prader-Willi/Angelman region-1 // 15q11.2 // 145624	PAR1	AF019616	2.32443e-10	-13.8329	3.93572e-12	-19.7099	2.53023e-07	-9.70825
NM_001898 // CST1 // cystatin SN // 20p11.21 // 1469 /// NM_001899 // CST4 // cy	CST1	NM_001898	1.84869e-14	-13.9742	5.53009e-15	-13.5426	2.2976e-12	-14.4196
NM_004126 // GNG11 // guanine nucleotide binding protein (G protein), gamma 11 /	GNG11	NM_004126	1.32541e-08	-14.4053	2.49651e-10	-21.2995	7.88468e-06	-9.74264
BC021861 // LOC554202 // hypothetical LOC554202 // 9p21.3 // 554202 /// AK124391	LOC554202	BC021861	5.1839e-13	-14.5876	3.63496e-18	-62.7649	5.62608e-05	-3.3904
NM_006082 // TUBA1B // tubulin, alpha 1b // 12q13.12 // 10376 /// ENST0000033602	TUBA1B	NM_006082	1.1052e-13	-16.5462	1.73043e-19	-97.5085	0.000315019	-2.80772
NM_030965 // ST6GALNAC5 // ST6 (alpha-N-acetyl-neuraminyl-2,3-beta-galactosyl-1,	ST6GALNAC5	NM_030965	9.50829e-07	-17.9063	6.08658e-07	-16.1749	1.59793e-05	-19.823
NM_014631 // SH3PXD2A // SH3 and PX domains 2A // 10q24.33 // 9644 /// ENST00000	SH3PXD2A	NM_014631	8.03092e-12	-18.6462	1.92719e-16	-76.8857	5.512e-05	-4.52206
NM_002309 // LIF // leukemia inhibitory factor (cholinergic differentiation fact	LIF	NM_002309	3.60326e-07	-19.2404	1.30907e-08	-28.2198	7.23084e-05	-13.1183
ENST00000285141 // FAM38B // family with sequence similarity 38, member B // 18p	FAM38B	ENST00000285141	2.40446e-10	-19.5045	8.96018e-12	-25.8657	1.1923e-07	-14.7077
NM_002009 // FGF7 // fibroblast growth factor 7 (keratinocyte growth factor) //	FGF7	NM_002009	1.4064e-14	-21.0506	5.25205e-16	-26.684	1.37955e-11	-16.6065
NM_013372 // GREM1 // gremlin 1, cysteine knot superfamily, homolog (Xenopus lae	GREM1	NM_013372	5.4412e-11	-24.0344	1.61629e-16	-179.921	0.00424389	-3.21058
NM_003937 // KYNU // kynureninase (L-kynurenine hydrolase) // 2q22.2 // 8942 ///	KYNU	NM_003937	6.15407e-15	-25.5811	1.27804e-14	-19.1192	1.48002e-13	-34.2271
NM_001511 // CXCL1 // chemokine (C-X-C motif) ligand 1 (melanoma growth stimulat	CXCL1	NM_001511	1.79079e-12	-25.7642	3.26955e-14	-37.8181	2.80339e-09	-17.5522
NM_005398 // PPP1R3C // protein phosphatase 1, regulatory (inhibitor) subunit 3C	PPP1R3C	NM_005398	3.17623e-05	-26.9239	0.00208872	-8.20088	9.69211e-06	-88.3926
NM_012445 // SPON2 // spondin 2, extracellular matrix protein // 4p16.3 // 10417	SPON2	NM_012445	6.04181e-13	-27.1958	2.23945e-14	-35.7633	4.84512e-10	-20.6807
NM_002546 // TNFRSF11B // tumor necrosis factor receptor superfamily, member 11b	TNFRSF11B	NM_002546	4.4454e-12	-27.8491	8.03398e-13	-29.1147	6.70248e-10	-26.6386
NM_006528 // TFPI2 // tissue factor pathway inhibitor 2 // 7q22 // 7980 /// ENST	TFPI2	NM_006528	4.2843e-06	-28.5524	4.51191e-09	-107.036	0.00935938	-7.61647
NM_006520 // DYNLT3 // dynein, light chain, Tctex-type 3 // Xp21 // 6990 /// ENS	DYNLT3	NM_006520	3.06542e-09	-33.2831	5.03828e-05	-6.16968	9.43419e-11	-179.55
NM_000575 // IL1A // interleukin 1, alpha // 2q14 // 3552 /// ENST00000263339 //	IL1A	NM_000575	2.45999e-11	-35.8082	5.18491e-12	-36.8633	2.88384e-09	-34.7833
NM_000710 // BDKRB1 // bradykinin receptor B1 // 14q32.1-q32.2 // 623 /// ENST00	BDKRB1	NM_000710	8.62318e-20	-37.9716	8.94444e-26	-355.94	3.12771e-08	-4.05081
NM_021101 // CLDN1 // claudin 1 // 3q28-q29 // 9076 /// ENST00000295522 // CLDN1	CLDN1	NM_021101	2.92419e-14	-40.8566	2.1237e-17	-110.839	3.28408e-09	-15.0602
NM_000600 // IL6 // interleukin 6 (interferon, beta 2) // 7p21 // 3569 /// ENST0	IL6	NM_000600	7.75109e-09	-41.6946	3.07649e-09	-39.3589	3.27416e-07	-44.1688
NM_006438 // COLEC10 // collectin sub-family member 10 (C-type lectin) // 8q23-q	COLEC10	NM_006438	2.15192e-14	-44.6494	2.77045e-16	-72.3407	6.63591e-11	-27.5581
NM_007332 // TRPA1 // transient receptor potential cation channel, subfamily A,	TRPA1	NM_007332	4.34382e-33	-56.6148	6.61225e-34	-58.838	1.74711e-30	-54.4756
NM_002581 // PAPPA // pregnancy-associated plasma protein A, pappalysin 1 // 9q3	PAPPA	NM_002581	4.85343e-16	-69.638	5.91647e-18	-118.294	1.92983e-12	-40.9947
NM_000584 // IL8 // interleukin 8 // 4q13-q21 // 3576 /// ENST00000307407 // IL8	IL8	NM_000584	1.08802e-06	-101.429	1.18805e-05	-40.5646	2.08847e-06	-253.615
NR_001447 // MT1L // metallothionein 1L (gene/pseudogene) // 16q13 // 4500 /// B	MT1L	NR_001447	1.52986e-13	-101.897	6.12483e-16	-241.479	1.62679e-09	-42.9976
NM_002993 // CXCL6 // chemokine (C-X-C motif) ligand 6 (granulocyte chemotactic	CXCL6	NM_002993	4.80169e-21	-126.254	6.54755e-22	-136.307	1.84524e-18	-116.943
