# Supplementary material for: Astrocytes derived from trisomic human embryonic stem cells express markers of astrocytic cancer cells and premalignant stem-like progenitors
Source: BMC Med Genomics. 2010 Apr 27;3:12. doi: 10.1186/1755-8794-3-12 (PMC2873256; doi:10.1186/1755-8794-3-12)
Supplement: Additional file 5 — Table S4: Differentially expressed gene transcripts in astrocytic cancer cells (GND v. C). Excel spreadsheet of all genes exhibiting differential expression patterns in BG01V APCs (samples G), glioblastoma patient samples (samples N) and CCF-STTG1 astrocytoma cells (samples D) relative to H9 APCs (samples C). The list contains the 499 genes identified (indicated in Figure 6) at the intersection of GDvC (Additional file 2, Table S2) and GNvC (Additional file 4, Table S3) and referred to in the text as the GNDvC comparison. All data filtered using a p value of < 0.02. [file 1755-8794-3-12-S5.XLS]

## Sheet: Sheet1
gene_assignment	Gene Symbol	RefSeq	p-value(D and G vs. C)	Fold-Change(D and G vs. C)	p-value(G vs. C)	Fold-Change(G vs. C)	p-value(D vs. C)	Fold-Change(D vs. C)	p-value(G and N vs. C)	Fold-Change(G and N vs. C)	p-value(N vs. C)	Fold-Change(N vs. C)	p-value(G vs. C)	Fold-Change(G vs. C)
---		---	9.99012e-08	73.7352	9.17739e-07	30.5699	7.75655e-08	177.851	0.000168863	13.1841	0.00407621	5.686	8.24236e-05	30.5699
NM_005345 // HSPA1A // heat shock 70kDa protein 1A // 6p21.3 // 3303 /// ENST000	HSPA1A	NM_005345	1.94418e-09	52.5356	6.95968e-09	40.3207	3.12389e-09	68.4508	2.42138e-10	28.5556	6.17313e-10	20.2234	2.98492e-09	40.3207
NM_004078 // CSRP1 // cysteine and glycine-rich protein 1 // 1q32 // 1465 /// EN	CSRP1	NM_004078	3.79612e-08	49.5053	4.29242e-08	82.5991	2.07154e-07	29.6707	1.82147e-10	57.3397	3.48953e-10	39.8048	2.86917e-09	82.5991
NM_130386 // COLEC12 // collectin sub-family member 12 // 18pter-p11.3 // 81035	COLEC12	NM_130386	1.59487e-06	29.2603	3.66294e-06	29.5404	3.78656e-06	28.9828	6.33475e-06	9.03189	0.0101919	2.76147	2.26362e-07	29.5404
NM_005047 // PSMD5 // proteasome (prosome, macropain) 26S subunit, non-ATPase, 5	PSMD5	NM_005047	2.5146e-09	25.8275	9.07333e-09	20.6996	4.01143e-09	32.2259	1.64819e-10	17.5207	1.54285e-10	14.83	4.67364e-09	20.6996
NM_138467 // TYW3 // tRNA-yW synthesizing protein 3 homolog (S. cerevisiae) // 1	TYW3	NM_138467	2.64548e-06	16.4005	7.53288e-05	6.13359	1.04355e-06	43.853	5.73674e-12	9.56199	2.27383e-14	14.9067	4.44424e-08	6.13359
NM_012339 // TSPAN15 // tetraspanin 15 // 10q21.3 // 23555 /// ENST00000373290 /	TSPAN15	NM_012339	2.84563e-06	14.0226	1.88623e-05	9.08427	2.70879e-06	21.6455	3.04316e-06	6.56428	1.90594e-05	4.74335	7.7678e-06	9.08427
NM_001005340 // GPNMB // glycoprotein (transmembrane) nmb // 7p15 // 10457 /// N	GPNMB	NM_001005340	5.86068e-05	13.4108	0.000225646	10.5766	8.07278e-05	17.0045	6.27338e-05	17.553	2.65199e-06	29.1313	0.00417591	10.5766
NM_019609 // CPXM1 // carboxypeptidase X (M14 family), member 1 // 20p13-p12.3 /	CPXM1	NM_019609	7.39064e-06	12.3783	3.35753e-05	9.37778	9.29207e-06	16.3389	3.43657e-05	5.38179	0.00144654	3.08854	1.46155e-05	9.37778
NM_014061 // MAGEH1 // melanoma antigen family H, 1 // Xp11.21 // 28986 /// ENST	MAGEH1	NM_014061	3.40302e-07	12.3572	2.86893e-07	19.8407	2.74446e-06	7.69631	2.59946e-06	10.2572	0.000106322	5.30273	1.69584e-06	19.8407
NM_000857 // GUCY1B3 // guanylate cyclase 1, soluble, beta 3 // 4q31.3-q33 // 29	GUCY1B3	NM_000857	4.79333e-05	12.0895	0.000696057	5.91091	2.5686e-05	24.7263	6.67845e-05	4.75713	0.000188833	3.82856	0.000199878	5.91091
NM_015461 // ZNF521 // zinc finger protein 521 // 18q11.2 // 25925 /// ENST00000	ZNF521	NM_015461	1.36766e-05	11.8621	1.64352e-05	15.9119	6.48426e-05	8.843	0.000139066	7.00257	0.0107394	3.08171	2.72031e-05	15.9119
NM_003391 // WNT2 // wingless-type MMTV integration site family member 2 // 7q31	WNT2	NM_003391	0.000189314	11.6411	5.62172e-05	33.6322	0.00724204	4.02933	1.69238e-11	3.98228	6.43512e-07	-2.12076	8.83452e-19	33.6322
NM_052966 // FAM129A // family with sequence similarity 129, member A // 1q25 //	FAM129A	NM_052966	9.06315e-05	11.1782	8.32892e-05	16.9341	0.000569296	7.37876	5.53247e-06	7.76291	0.0008884	3.55866	1.17568e-06	16.9341
NM_001129 // AEBP1 // AE binding protein 1 // 7p13 // 165 /// ENST00000223357 //	AEBP1	NM_001129	0.00071518	10.9307	0.00378858	7.31537	0.000673114	16.3328	0.000107407	5.18106	0.000711248	3.66945	0.0001564	7.31537
NM_000856 // GUCY1A3 // guanylate cyclase 1, soluble, alpha 3 // 4q31.3-q33|4q31	GUCY1A3	NM_000856	2.21984e-06	9.79615	2.24752e-05	5.89231	1.58291e-06	16.2864	6.12069e-05	5.86587	2.78611e-05	5.83954	0.000723615	5.89231
NM_178012 // TUBB2B // tubulin, beta 2B // 6p25 // 347733 /// ENST00000259818 //	TUBB2B	NM_178012	5.87299e-06	9.53571	8.94977e-05	5.07579	3.21227e-06	17.9144	1.29482e-10	19.7021	6.85849e-15	76.4756	0.000136698	5.07579
NM_178423 // HDAC9 // histone deacetylase 9 // 7p21.1 // 9734 /// NM_178425 // H	HDAC9	NM_178423	3.11722e-06	8.99201	1.95512e-05	6.37499	3.08715e-06	12.6833	9.64587e-07	5.15144	3.19313e-06	4.16273	4.57506e-06	6.37499
NM_004169 // SHMT1 // serine hydroxymethyltransferase 1 (soluble) // 17p11.2 //	SHMT1	NM_004169	1.01253e-06	8.35255	5.11889e-05	3.49703	3.09118e-07	19.9498	0.000711188	3.46374	0.000402522	3.43076	0.00463693	3.49703
NM_001889 // CRYZ // crystallin, zeta (quinone reductase) // 1p31-p22 // 1429 //	CRYZ	NM_001889	1.09956e-06	8.01295	3.03832e-05	3.9083	4.44911e-07	16.4284	1.26359e-06	7.80712	2.19911e-09	15.5953	0.00263723	3.9083
NM_006895 // HNMT // histamine N-methyltransferase // 2q22.1 // 3176 /// NM_0010	HNMT	NM_006895	3.54537e-05	7.8311	0.000208556	5.68163	3.52423e-05	10.7938	5.7981e-05	4.2932	0.000338185	3.24406	0.000102716	5.68163
NM_144665 // SESN3 // sestrin 3 // 11q21 // 143686 /// ENST00000278499 // SESN3	SESN3	NM_144665	8.20919e-05	7.56797	0.000569909	5.18776	7.03378e-05	11.0402	1.89617e-08	8.02994	1.21286e-10	12.4292	2.99044e-05	5.18776
NM_024007 // EBF1 // early B-cell factor 1 // 5q34 // 1879 /// ENST00000313708 /	EBF1	NM_024007	3.28306e-05	6.82742	0.000886163	3.40381	1.2605e-05	13.6945	0.0054933	3.20131	0.00513863	3.01087	0.0168949	3.40381
NM_020808 // SIPA1L2 // signal-induced proliferation-associated 1 like 2 // 1q42	SIPA1L2	NM_020808	0.000289864	6.52948	0.00312252	3.95432	0.000173221	10.7816	3.69361e-05	4.47086	5.06798e-06	5.05488	0.00115809	3.95432
NM_000041 // APOE // apolipoprotein E // 19q13.2 // 348 /// ENST00000252486 // A	APOE	NM_000041	0.00130646	6.24179	0.00127136	8.37901	0.00625937	4.64971	3.20385e-10	11.2655	7.08448e-12	15.1463	2.57773e-07	8.37901
NM_016235 // GPRC5B // G protein-coupled receptor, family C, group 5, member B /	GPRC5B	NM_016235	7.13749e-07	5.98633	0.000154516	2.26688	1.27455e-07	15.8085	2.3269e-08	5.83907	8.30196e-13	15.0403	0.00700398	2.26688
NM_002839 // PTPRD // protein tyrosine phosphatase, receptor type, D // 9p23-p24	PTPRD	NM_002839	0.00204713	5.71899	0.00195785	7.62505	0.009525	4.2894	0.000133139	12.0042	6.23754e-06	18.8983	0.00694487	7.62505
NM_002825 // PTN // pleiotrophin // 7q33-q34 // 5764 /// ENST00000348225 // PTN	PTN	NM_002825	0.00496231	5.53972	0.0102088	5.40342	0.00897853	5.67946	7.86269e-05	8.89144	1.81367e-06	14.6311	0.0076307	5.40342
NM_015975 // TAF9B // TAF9B RNA polymerase II, TATA box binding protein (TBP)-as	TAF9B	NM_015975	0.000340317	5.53689	0.00026983	7.85852	0.00240558	3.90114	3.17602e-10	6.16708	1.60782e-09	4.8397	2.26426e-09	7.85852
NM_022350 // ERAP2 // endoplasmic reticulum aminopeptidase 2 // 5q15 // 64167 //	ERAP2	NM_022350	0.000256959	5.28899	9.21352e-05	10.0835	0.00658486	2.77417	0.00385411	7.51729	0.0077197	5.60416	0.00730176	10.0835
NM_020440 // PTGFRN // prostaglandin F2 receptor negative regulator // 1p13.1 //	PTGFRN	NM_020440	6.83573e-05	5.02755	0.00119356	3.02172	3.24571e-05	8.36484	0.00151158	2.56854	0.00432629	2.18332	0.00261732	3.02172
NM_000304 // PMP22 // peripheral myelin protein 22 // 17p12-p11.2 // 5376 /// NM	PMP22	NM_000304	3.08666e-05	4.86863	0.000116855	4.24935	4.39145e-05	5.57817	7.27294e-08	7.28229	1.99226e-10	12.48	0.000201033	4.24935
NM_004390 // CTSH // cathepsin H // 15q24-q25 // 1512 /// NM_148979 // CTSH // c	CTSH	NM_004390	6.25399e-05	4.74791	2.34355e-05	8.45002	0.00169188	2.66776	0.000215754	7.88035	0.00015514	7.34909	0.00147107	8.45002
NM_003737 // DCHS1 // dachsous 1 (Drosophila) // 11p15.4 // 8642 /// ENST0000029	DCHS1	NM_003737	0.000560092	4.52151	0.00493874	3.10966	0.000367674	6.57438	0.00224979	2.46314	0.0127222	1.95104	0.00210338	3.10966
NM_000313 // PROS1 // protein S (alpha) // 3q11.2 // 5627 /// ENST00000348974 //	PROS1	NM_000313	5.39641e-05	4.35624	0.000988722	2.72442	2.51424e-05	6.96547	1.33823e-05	5.34515	1.81238e-08	10.4869	0.0165633	2.72442
NM_020405 // PLXDC1 // plexin domain containing 1 // 17q21.1 // 57125 /// ENST00	PLXDC1	NM_020405	5.83599e-05	4.23887	2.92349e-05	6.56291	0.000938707	2.73782	2.13255e-05	4.58611	0.000267644	3.20474	2.46847e-05	6.56291
NM_001128177 // THRB // thyroid hormone receptor, beta (erythroblastic leukemia	THRB	NM_001128177	5.75485e-07	4.18886	1.57926e-06	4.0344	1.15792e-06	4.34923	0.000356449	3.12677	0.00221766	2.42333	0.000442462	4.0344
NM_170744 // UNC5B // unc-5 homolog B (C. elegans) // 10q22.1 // 219699 /// ENST	UNC5B	NM_170744	0.000220333	4.10652	0.00046257	4.15564	0.000506588	4.05799	1.74242e-05	2.87684	0.00117022	1.99156	5.83972e-06	4.15564
NM_080683 // PTPN13 // protein tyrosine phosphatase, non-receptor type 13 (APO-1	PTPN13	NM_080683	1.32494e-05	3.92991	0.000505291	2.29093	4.39915e-06	6.74145	0.00506391	2.05952	0.00995511	1.85149	0.00921532	2.29093
NM_012446 // SSBP2 // single-stranded DNA binding protein 2 // 5q14.1 // 23635 /	SSBP2	NM_012446	6.17658e-05	3.92346	0.00245739	2.22075	1.90944e-05	6.93168	4.90736e-05	2.53011	3.1882e-06	2.88257	0.0025231	2.22075
NM_181523 // PIK3R1 // phosphoinositide-3-kinase, regulatory subunit 1 (alpha) /	PIK3R1	NM_181523	0.000186356	3.83154	0.000621728	3.46946	0.000278366	4.2314	1.56524e-06	6.49531	2.93539e-09	12.1601	0.00289136	3.46946
NM_015559 // SETBP1 // SET binding protein 1 // 18q21.1 // 26040 /// BC146776 //	SETBP1	NM_015559	1.57543e-05	3.79337	0.000149413	2.82457	1.13757e-05	5.09445	0.000445675	2.82542	0.000223669	2.82626	0.00345384	2.82457
NM_001031806 // ALDH3A2 // aldehyde dehydrogenase 3 family, member A2 // 17p11.2	ALDH3A2	NM_001031806	2.69994e-05	3.78599	0.00799186	1.69001	3.94843e-06	8.48143	9.05442e-07	2.32124	8.02376e-10	3.18824	0.00370194	1.69001
NM_012413 // QPCT // glutaminyl-peptide cyclotransferase // 2p22.2 // 25797 ///	QPCT	NM_012413	8.67043e-06	3.75165	1.66697e-06	7.54688	0.00129446	1.86499	2.12952e-07	3.87249	0.000862045	1.98707	8.2242e-09	7.54688
NM_025179 // PLXNA2 // plexin A2 // 1q32.2 // 5362 /// ENST00000367033 // PLXNA2	PLXNA2	NM_025179	0.000126436	3.48154	0.00073583	2.84134	0.000121516	4.26599	1.10624e-05	3.85944	1.59243e-07	5.24235	0.00243071	2.84134
NM_013262 // MYLIP // myosin regulatory light chain interacting protein // 6p23-	MYLIP	NM_013262	0.000530501	3.2971	0.00340152	2.61148	0.000439991	4.16271	0.000429574	2.51967	0.000333774	2.43109	0.00245121	2.61148
NM_016240 // SCARA3 // scavenger receptor class A, member 3 // 8p21 // 51435 ///	SCARA3	NM_016240	0.00103073	3.27906	0.000402099	5.13331	0.0187332	2.0946	7.06182e-06	4.23931	2.15134e-05	3.50101	2.77076e-05	5.13331
NM_020379 // MAN1C1 // mannosidase, alpha, class 1C, member 1 // 1p35 // 57134 /	MAN1C1	NM_020379	4.85206e-05	3.24786	0.000198293	2.88599	6.39096e-05	3.6551	0.000183415	3.39121	1.72123e-05	3.98487	0.00549566	2.88599
NM_002296 // LBR // lamin B receptor // 1q42.1 // 3930 /// NM_194442 // LBR // l	LBR	NM_002296	0.000451922	3.2179	0.00364441	2.45948	0.000320417	4.2102	4.42464e-05	2.74577	4.31215e-06	3.0654	0.00172582	2.45948
NM_005693 // NR1H3 // nuclear receptor subfamily 1, group H, member 3 // 11p11.2	NR1H3	NM_005693	7.82404e-05	3.20134	0.0013679	2.21381	3.69277e-05	4.6294	0.00132482	2.07564	0.00172527	1.9461	0.00423366	2.21381
NM_004956 // ETV1 // ets variant gene 1 // 7p21.3 // 2115 /// ENST00000242066 //	ETV1	NM_004956	0.00182912	3.09741	0.00531686	2.85595	0.0026573	3.35928	8.29564e-07	6.07965	3.90726e-10	12.9422	0.00600699	2.85595
NM_178276 // SERINC5 // serine incorporator 5 // 5q14.1 // 256987 /// ENST000003	SERINC5	NM_178276	0.000136413	3.08135	0.00500596	1.92039	4.21781e-05	4.94418	7.75739e-05	2.56788	6.43952e-07	3.43369	0.0153482	1.92039
NM_152487 // TMEM56 // transmembrane protein 56 // 1p21.3 // 148534 /// ENST0000	TMEM56	NM_152487	3.12782e-05	3.06978	0.000129332	2.74334	4.12854e-05	3.43508	0.000937407	2.57378	0.000999758	2.4147	0.00369233	2.74334
NM_001080529 // WIPF3 // WAS/WASL interacting protein family, member 3 // 7p15.1	WIPF3	NM_001080529	4.92081e-05	3.04349	0.0055724	1.69361	9.79361e-06	5.4693	1.61668e-06	2.46183	9.57766e-10	3.57851	0.00773699	1.69361
NM_001004313 // TMEM220 // transmembrane protein 220 // 17p13.1 // 388335 /// EN	TMEM220	NM_001004313	8.67399e-05	2.80852	0.00468127	1.75141	2.28854e-05	4.50367	0.00227978	1.65645	0.00355314	1.56664	0.00576522	1.75141
NM_002024 // FMR1 // fragile X mental retardation 1 // Xq27.3 // 2332 /// ENST00	FMR1	NM_002024	0.000104942	2.78397	9.82913e-05	3.30711	0.000638013	2.34359	2.93364e-08	3.34618	7.43754e-09	3.38572	1.57388e-06	3.30711
NM_014213 // HOXD9 // homeobox D9 // 2q31.1 // 3235 /// ENST00000249499 // HOXD9	HOXD9	NM_014213	5.29812e-06	2.77744	4.66347e-05	2.24977	4.09955e-06	3.42887	0.000401981	1.99884	0.00136844	1.7759	0.00077688	2.24977
NM_144997 // FLCN // folliculin // 17p11.2 // 201163 /// NM_144606 // FLCN // fo	FLCN	NM_144997	9.44832e-05	2.57258	9.29228e-05	2.98712	0.000541392	2.21558	8.47481e-05	2.27411	0.00274799	1.73129	3.73932e-05	2.98712
NM_003617 // RGS5 // regulator of G-protein signaling 5 // 1q23.1 // 8490 /// EN	RGS5	NM_003617	0.0129067	2.55639	4.52088e-05	25.4963	0.00461876	-3.90142	1.06912e-05	15.4045	6.98452e-05	9.30718	2.23486e-05	25.4963
NM_016831 // PER3 // period homolog 3 (Drosophila) // 1p36.23 // 8863 /// ENST00	PER3	NM_016831	0.00310731	2.50575	0.0188012	2.03457	0.00230295	3.08606	0.000350662	2.15055	7.51978e-05	2.27313	0.00517134	2.03457
NM_021133 // RNASEL // ribonuclease L (2',5'-oligoisoadenylate synthetase-depend	RNASEL	NM_021133	3.44775e-06	2.44226	9.40241e-06	2.3842	6.8611e-06	2.50173	0.00108825	2.30465	0.000884746	2.22775	0.0050661	2.3842
NM_001033050 // MTERFD3 // MTERF domain containing 3 // 12q24.1 // 80298 /// NM_	MTERFD3	NM_001033050	0.00302427	2.40109	0.0108769	2.15446	0.00345343	2.67596	0.000702734	1.82919	0.00611514	1.55303	0.000588089	2.15446
NM_007067 // MYST2 // MYST histone acetyltransferase 2 // 17q21.32 // 11143 ///	MYST2	NM_007067	0.00111415	2.38539	0.00178128	2.5002	0.00305821	2.27584	4.91509e-08	2.53206	1.18317e-08	2.56432	2.5997e-06	2.5002
NM_182616 // C15orf38 // chromosome 15 open reading frame 38 // 15q26.1 // 34811	C15orf38	NM_182616	0.000405923	2.30648	0.000584799	2.46427	0.00134844	2.15879	4.39913e-05	2.331	4.68068e-05	2.20493	0.000291933	2.46427
NM_018972 // GDAP1 // ganglioside-induced differentiation-associated protein 1 /	GDAP1	NM_018972	0.00813832	2.29563	0.0183811	2.21005	0.0125656	2.38453	9.17063e-07	4.41125	2.25898e-10	8.80482	0.0111517	2.21005
NM_053053 // TADA1L // transcriptional adaptor 1 (HFI1 homolog, yeast)-like // 1	TADA1L	NM_053053	0.000422113	2.2845	0.000867729	2.30201	0.000956369	2.26712	8.57545e-05	2.39981	2.07379e-05	2.50176	0.0015199	2.30201
NM_018413 // CHST11 // carbohydrate (chondroitin 4) sulfotransferase 11 // 12q /	CHST11	NM_018413	0.00142044	2.21326	0.00107629	2.63219	0.00928015	1.861	1.79852e-05	3.27087	5.3164e-07	4.06453	0.00204993	2.63219
NM_147223 // NCOA1 // nuclear receptor coactivator 1 // 2p23 // 8648 /// NM_0037	NCOA1	NM_147223	0.000746234	2.16805	0.00469711	1.85989	0.000612972	2.52726	7.59019e-08	3.04032	1.42782e-11	4.96993	0.00279438	1.85989
NM_002945 // RPA1 // replication protein A1, 70kDa // 17p13.3 // 6117 /// ENST00	RPA1	NM_002945	0.00116694	2.16113	0.00671354	1.86491	0.000991569	2.5044	0.000101647	2.13129	4.82334e-06	2.43571	0.00559069	1.86491
NM_017707 // DDEFL1 // development and differentiation enhancing factor-like 1 /	DDEFL1	NM_017707	0.000683214	2.14424	0.00746249	1.72366	0.000382058	2.66745	0.000200922	1.75878	6.19184e-05	1.79462	0.00255566	1.72366
NM_017848 // FAM120C // family with sequence similarity 120C // Xp11.22 // 54954	FAM120C	NM_017848	0.000278923	2.11659	0.0022475	1.79144	0.000203567	2.50076	8.99969e-05	2.31577	8.08844e-07	2.99357	0.0161566	1.79144
NM_005560 // LAMA5 // laminin, alpha 5 // 20q13.2-q13.3 // 3911 /// ENST00000252	LAMA5	NM_005560	0.000692228	2.07317	0.000314713	2.64865	0.0104087	1.62272	0.000122516	2.33641	0.000365795	2.06098	0.000319567	2.64865
AK295862 // KIAA0528 // KIAA0528 // 12p12.1 // 9847 /// BC117143 // KIAA0528 //	KIAA0528	AK295862	0.00589253	2.07184	0.00895947	2.1534	0.0141758	1.99337	2.566e-05	2.42264	1.63806e-06	2.72554	0.00152437	2.1534
NM_004155 // SERPINB9 // serpin peptidase inhibitor, clade B (ovalbumin), member	SERPINB9	NM_004155	0.00850726	2.06238	3.77935e-05	10.403	0.00625478	-2.44581	1.20213e-05	5.17698	0.00277442	2.57629	1.67761e-06	10.403
NM_175629 // DNMT3A // DNA (cytosine-5-)-methyltransferase 3 alpha // 2p23 // 17	DNMT3A	NM_175629	0.000119612	2.05598	0.000947672	1.76734	9.19336e-05	2.39175	0.000614546	1.91673	8.11191e-05	2.07875	0.0112125	1.76734
NM_015645 // C1QTNF5 // C1q and tumor necrosis factor related protein 5 // 11q23	C1QTNF5	NM_015645	0.000518582	2.0516	0.00186156	1.91564	0.000687747	2.19721	1.21122e-05	1.99358	2.05225e-06	2.07469	0.000394308	1.91564
NM_007156 // ZXDA // zinc finger, X-linked, duplicated A // Xp11.1 // 7789 /// E	ZXDA	NM_007156	0.00152427	2.0449	0.00130838	2.34174	0.00840159	1.78569	1.4094e-05	2.66785	8.15854e-07	3.03938	0.00101391	2.34174
NM_004687 // MTMR4 // myotubularin related protein 4 // 17q22-q23 // 9110 /// EN	MTMR4	NM_004687	1.77356e-05	1.99833	0.00025718	1.64714	9.77691e-06	2.4244	0.00059563	1.7201	0.000127743	1.7963	0.00788406	1.64714
NM_006044 // HDAC6 // histone deacetylase 6 // Xp11.23 // 10013 /// ENST00000376	HDAC6	NM_006044	0.000284103	1.97824	0.000309037	2.17225	0.00134651	1.80155	1.69247e-05	1.98089	5.02817e-05	1.80639	5.99237e-05	2.17225
NM_181481 // C18orf1 // chromosome 18 open reading frame 1 // 18p11.2 // 753 ///	C18orf1	NM_181481	0.00180204	1.97589	0.00289412	2.04478	0.00470813	1.90933	0.000540874	2.28643	6.19089e-05	2.55664	0.0111667	2.04478
NM_001831 // CLU // clusterin // 8p21-p12 // 1191 /// NM_203339 // CLU // cluste	CLU	NM_001831	0.000128234	1.93066	5.58097e-05	2.4106	0.00248714	1.54628	8.05661e-08	2.62714	5.0516e-09	2.86314	1.26149e-05	2.4106
NM_003075 // SMARCC2 // SWI/SNF related, matrix associated, actin dependent regu	SMARCC2	NM_003075	0.00026158	1.91896	0.000667573	1.88372	0.000491979	1.95486	0.00012018	1.91399	4.04311e-05	1.94474	0.00157674	1.88372
NM_025247 // ACAD10 // acyl-Coenzyme A dehydrogenase family, member 10 // 12q24.	ACAD10	NM_025247	0.00225719	1.91189	0.00496194	1.88983	0.00418577	1.9342	0.000824223	1.75346	0.00173599	1.62693	0.00201403	1.88983
NM_007146 // VEZF1 // vascular endothelial zinc finger 1 // 17q22 // 7716 /// EN	VEZF1	NM_007146	0.000332756	1.90826	0.00325685	1.6183	0.000210275	2.25018	0.00034601	1.76017	3.06503e-05	1.91447	0.0093811	1.6183
NM_004618 // TOP3A // topoisomerase (DNA) III alpha // 17p12-p11.2 // 7156 /// E	TOP3A	NM_004618	0.002753	1.89222	0.0090875	1.77034	0.0034245	2.0225	0.000598194	1.59912	0.00311496	1.44446	0.000775726	1.77034
NM_145702 // TIGD1 // tigger transposable element derived 1 // 2q37.1 // 200765	TIGD1	NM_145702	0.00100807	1.87604	0.00101129	2.06691	0.00477519	1.7028	0.0011094	1.81741	0.00503248	1.59802	0.00142585	2.06691
NM_005078 // TLE3 // transducin-like enhancer of split 3 (E(sp1) homolog, Drosop	TLE3	NM_005078	0.00690092	1.86261	0.0145765	1.83221	0.0116418	1.89352	0.0022916	1.84034	0.00122492	1.84851	0.0123739	1.83221
NM_004992 // MECP2 // methyl CpG binding protein 2 (Rett syndrome) // Xq28 // 42	MECP2	NM_004992	1.61348e-05	1.78779	1.31986e-05	2.00262	0.000127307	1.59602	0.00676601	1.79035	0.0177542	1.60058	0.00929503	2.00262
NM_014323 // PATZ1 // POZ (BTB) and AT hook containing zinc finger 1 // 22q12.2	PATZ1	NM_014323	0.00287379	1.77714	0.00506197	1.80463	0.00648951	1.75008	4.71026e-05	1.92543	5.3156e-06	2.05432	0.00162967	1.80463
BC002469 // C1orf56 // chromosome 1 open reading frame 56 // 1q21.2 // 54964 ///	C1orf56	BC002469	0.000420107	1.77672	0.000312654	2.01501	0.0031857	1.56661	5.59268e-05	1.68869	0.0022191	1.41521	2.27728e-05	2.01501
NM_016376 // ANKFY1 // ankyrin repeat and FYVE domain containing 1 // 17p13.3 //	ANKFY1	NM_016376	0.00229056	1.76699	0.00572719	1.72258	0.00374654	1.81255	0.000324659	1.91657	2.36877e-05	2.13241	0.0101795	1.72258
NM_012432 // SETDB1 // SET domain, bifurcated 1 // 1q21 // 9869 /// ENST00000271	SETDB1	NM_012432	0.00281658	1.75835	0.00224169	1.97847	0.0157908	1.56273	6.46592e-05	1.87901	8.51276e-05	1.78456	0.000344606	1.97847
NM_032786 // ZC3H10 // zinc finger CCCH-type containing 10 // 12q13.2 // 84872 /	ZC3H10	NM_032786	9.10304e-05	1.75583	0.000126669	1.84598	0.000340465	1.67008	0.00242482	1.6421	0.0111267	1.46074	0.00264307	1.84598
NM_017623 // CNNM3 // cyclin M3 // 2p12-p11.2 // 26505 /// NM_199078 // CNNM3 //	CNNM3	NM_017623	0.0021528	1.73562	0.0055471	1.68844	0.00344372	1.78411	0.000218464	1.59849	0.000424758	1.51334	0.000714445	1.68844
NM_144993 // TET3 // tet oncogene family member 3 // 2p13.1 // 200424 /// ENST00	TET3	NM_144993	0.00151208	1.73133	0.00488258	1.64837	0.00203235	1.81845	0.00503966	1.52535	0.0130858	1.41152	0.00741826	1.64837
NM_003724 // JRK // jerky homolog (mouse) // 8q24.3 // 8629 /// NM_001077527 //	JRK	NM_003724	4.55431e-05	1.72834	9.94451e-05	1.73452	0.000107038	1.72218	1.19557e-05	1.60113	6.20427e-05	1.478	2.92419e-05	1.73452
NM_001111 // ADAR // adenosine deaminase, RNA-specific // 1q21.1-q21.2 // 103 //	ADAR	NM_001111	0.000298577	1.70838	0.000231619	1.91089	0.00219712	1.52734	0.000346013	1.72143	0.00152902	1.55076	0.000562469	1.91089
NM_152383 // DIS3L2 // DIS3 mitotic control homolog (S. cerevisiae)-like 2 // 2q	DIS3L2	NM_152383	0.00518969	1.70204	0.00779409	1.75454	0.0128711	1.65111	0.00285	1.59549	0.00961897	1.45085	0.00383672	1.75454
NM_003682 // MADD // MAP-kinase activating death domain // 11p11.2 // 8567 /// N	MADD	NM_003682	7.78662e-05	1.69739	0.000245269	1.64505	0.000126744	1.75141	0.00311253	1.58479	0.00369356	1.52675	0.00904219	1.64505
NM_004380 // CREBBP // CREB binding protein // 16p13.3 // 1387 /// NM_001079846	CREBBP	NM_004380	0.00256822	1.68698	0.00692558	1.63318	0.00386738	1.74255	0.00211934	1.5695	0.00271336	1.50831	0.00627569	1.63318
NM_020809 // ARHGAP20 // Rho GTPase activating protein 20 // 11q22.3-q23.1 // 57	ARHGAP20	NM_020809	0.00323947	1.68389	2.53662e-05	4.35071	0.015187	-1.53439	0.000393405	2.80675	0.01942	1.81071	8.71391e-05	4.35071
NM_001105539 // ZBTB10 // zinc finger and BTB domain containing 10 // 8q13-q21.1	ZBTB10	NM_001105539	0.00164198	1.68005	0.00182633	1.79802	0.00653579	1.56982	4.88289e-08	2.64057	1.70254e-11	3.87793	0.00111646	1.79802
NM_016022 // APH1A // anterior pharynx defective 1 homolog A (C. elegans) // 1p3	APH1A	NM_016022	0.00164292	1.65753	0.000866136	1.93498	0.017415	1.41987	0.000106968	1.63459	0.00368679	1.38084	4.29552e-05	1.93498
NM_014757 // MAML1 // mastermind-like 1 (Drosophila) // 5q35 // 9794 /// ENST000	MAML1	NM_014757	0.001423	1.64445	0.00338878	1.62095	0.0025497	1.66828	0.000171998	1.44331	0.00368792	1.28513	9.2002e-05	1.62095
NM_201286 // USP51 // ubiquitin specific peptidase 51 // Xp11.21 // 158880 /// E	USP51	NM_201286	0.00153632	1.63176	0.000726941	1.92039	0.0193163	1.38651	0.000157469	1.72457	0.000839304	1.54872	0.000253947	1.92039
NM_015124 // GRAMD4 // GRAM domain containing 4 // 22q13.31 // 23151 /// ENST000	GRAMD4	NM_015124	0.008146	1.6301	0.0174261	1.60411	0.0132544	1.65652	0.000122037	1.94311	1.5013e-06	2.35374	0.0162434	1.60411
NM_004326 // BCL9 // B-cell CLL/lymphoma 9 // 1q21 // 607 /// ENST00000234739 //	BCL9	NM_004326	0.00286881	1.62566	0.00322387	1.7296	0.0105791	1.52796	0.0015888	1.66834	0.00173558	1.60926	0.00557396	1.7296
NM_022731 // NUCKS1 // nuclear casein kinase and cyclin-dependent kinase substra	NUCKS1	NM_022731	0.0046128	1.62024	0.00432684	1.75905	0.0196893	1.49238	0.000563457	1.7671	0.000264318	1.77518	0.00438274	1.75905
NM_015147 // CEP68 // centrosomal protein 68kDa // 2p14 // 23177 /// ENST0000037	CEP68	NM_015147	0.00561517	1.61416	0.0176643	1.53037	0.00670231	1.70255	0.000103936	1.85529	9.12652e-07	2.24921	0.0181744	1.53037
NM_001033553 // SPECC1 // sperm antigen with calponin homology and coiled-coil d	SPECC1	NM_001033553	0.000833562	1.61364	0.000409602	1.87919	0.0108181	1.38562	0.00190767	1.77853	0.00262466	1.68326	0.00546865	1.87919
NM_003216 // TEF // thyrotrophic embryonic factor // 22q13|22q13.2 // 7008 /// E	TEF	NM_003216	0.000449724	1.60474	0.00118977	1.57567	0.000793052	1.63434	0.0058988	1.50729	0.00846161	1.44187	0.0131622	1.57567
NM_152345 // ANKRD13B // ankyrin repeat domain 13B // 17q11.2 // 124930 /// ENST	ANKRD13B	NM_152345	3.27761e-05	1.57366	1.59253e-05	1.80972	0.0005739	1.36839	0.00480458	1.62461	0.0168607	1.45843	0.00563204	1.80972
NM_139276 // STAT3 // signal transducer and activator of transcription 3 (acute-	STAT3	NM_139276	0.000771085	1.55904	0.00184829	1.54228	0.00144159	1.57598	2.78966e-05	1.71527	7.49548e-07	1.90767	0.0030993	1.54228
NM_183040 // DTNBP1 // dystrobrevin binding protein 1 // 6p22.3 // 84062 /// NM_	DTNBP1	NM_183040	0.00204905	1.51669	0.00327289	1.54902	0.00531523	1.48503	0.00233519	1.49004	0.00323193	1.43332	0.00641336	1.54902
NM_205768 // ZNF238 // zinc finger protein 238 // 1q44-qter // 10472 /// NM_0063	ZNF238	NM_205768	0.00635321	1.50824	4.15657e-05	3.40871	0.0129049	-1.49846	0.000548062	2.88194	0.00157044	2.43658	0.00114283	3.40871
NM_007137 // ZNF81 // zinc finger protein 81 // Xp11.23 // 347344 /// ENST000003	ZNF81	NM_007137	5.97827e-05	1.50671	1.44313e-05	1.83275	0.00411796	1.23867	0.00483701	1.71208	0.00813428	1.59936	0.00998573	1.83275
NM_001122770 // ZBTB37 // zinc finger and BTB domain containing 37 // 1q25.1 //	ZBTB37	NM_001122770	0.00123308	1.50279	0.000852737	1.65648	0.00926565	1.36336	1.41279e-05	1.75427	1.27707e-06	1.85783	0.000723205	1.65648
NM_001273 // CHD4 // chromodomain helicase DNA binding protein 4 // 12p13 // 110	CHD4	NM_001273	0.00290782	1.42751	0.0135361	1.3418	0.00267991	1.5187	0.0104474	1.29722	0.0166907	1.25412	0.0191705	1.3418
NM_021205 // RHOU // ras homolog gene family, member U // 1q42.11-q42.3 // 58480	RHOU	NM_021205	0.00107073	1.25193	9.0277e-07	2.45904	5.14395e-05	-1.56893	2.22151e-05	3.78547	1.00525e-07	5.82738	0.00970346	2.45904
NM_001005173 // OR52L1 // olfactory receptor, family 52, subfamily L, member 1 /	OR52L1	NM_001005173	0.00804344	-1.21151	0.013749	-1.21642	0.0163917	-1.20661	0.00215091	-1.20512	0.00194139	-1.19393	0.00816325	-1.21642
NM_001005200 // OR8H2 // olfactory receptor, family 8, subfamily H, member 2 //	OR8H2	NM_001005200	0.00311116	-1.31105	0.0167244	-1.24059	0.00253164	-1.38552	8.45579e-06	-1.45004	7.74618e-09	-1.69485	0.0163639	-1.24059
NM_021268 // IFNA17 // interferon, alpha 17 // 9p22 // 3451 /// NM_002171 // IFN	IFNA17	NM_021268	0.00207702	-1.33907	0.00309977	-1.36483	0.00578673	-1.3138	0.00438994	-1.31118	0.00882615	-1.25964	0.00808185	-1.36483
NM_003798 // CTNNAL1 // catenin (cadherin-associated protein), alpha-like 1 // 9	CTNNAL1	NM_003798	0.00795573	-1.35333	5.59313e-05	-2.46117	0.016385	1.34379	4.45952e-10	-5.48587	2.15792e-14	-12.2278	0.000372006	-2.46117
NM_002869 // RAB6A // RAB6A, member RAS oncogene family // 11q13.3 // 5870 /// N	RAB6A	NM_002869	0.00209695	-1.36442	0.00956821	-1.29751	0.0020331	-1.43478	0.00368297	-1.28872	0.00275337	-1.27998	0.0143516	-1.29751
NM_007208 // MRPL3 // mitochondrial ribosomal protein L3 // 3q21-q23 // 11222 //	MRPL3	NM_007208	0.00215966	-1.40333	0.00265057	-1.45574	0.00744398	-1.35279	0.000141173	-1.71065	1.57662e-06	-2.0102	0.0192266	-1.45574
NM_004730 // ETF1 // eukaryotic translation termination factor 1 // 5q31.1 // 21	ETF1	NM_004730	0.000769324	-1.41938	0.000432753	-1.56862	0.00821381	-1.28434	0.00010306	-1.84844	1.56599e-06	-2.17816	0.0124545	-1.56862
NM_002092 // GRSF1 // G-rich RNA sequence binding factor 1 // 4q13 // 2926 /// N	GRSF1	NM_002092	0.000743735	-1.43144	0.000774113	-1.50841	0.00346215	-1.3584	9.80809e-08	-1.82709	1.33028e-10	-2.21309	0.000495229	-1.50841
NM_181838 // UBE2D2 // ubiquitin-conjugating enzyme E2D 2 (UBC4/5 homolog, yeast	UBE2D2	NM_181838	0.000697993	-1.43178	0.000492314	-1.55633	0.00543835	-1.3172	0.000614428	-1.64828	9.03525e-05	-1.74566	0.0104291	-1.55633
NM_016069 // Magmas // mitochondria-associated protein involved in granulocyte-m	Magmas	NM_016069	0.0030371	-1.43733	0.00656075	-1.42797	0.00555246	-1.44676	3.80329e-05	-1.72902	1.46583e-07	-2.09354	0.0158565	-1.42797
NM_016308 // CMPK1 // cytidine monophosphate (UMP-CMP) kinase 1, cytosolic // 1p	CMPK1	NM_016308	0.000749113	-1.48661	0.000333793	-1.70217	0.0115101	-1.29835	6.11323e-07	-2.30994	5.90401e-10	-3.13471	0.00260269	-1.70217
NM_018482 // DDEF1 // development and differentiation enhancing factor 1 // 8q24	DDEF1	NM_018482	0.000585732	-1.50183	0.000274621	-1.71573	0.00856528	-1.31459	0.000507046	-1.8623	5.92984e-05	-2.0214	0.0104685	-1.71573
NM_001008895 // CUL4A // cullin 4A // 13q34 // 8451 /// NM_003589 // CUL4A // cu	CUL4A	NM_001008895	0.000410004	-1.50212	0.000224727	-1.68921	0.00488046	-1.33575	4.77855e-05	-2.22556	2.11456e-07	-2.93222	0.0168581	-1.68921
NM_016494 // RNF181 // ring finger protein 181 // 2p11.2 // 51255 /// ENST000003	RNF181	NM_016494	0.0016703	-1.50495	0.000942373	-1.69411	0.0160163	-1.3369	3.90637e-09	-2.42706	7.47881e-13	-3.4771	0.000340356	-1.69411
NM_003859 // DPM1 // dolichyl-phosphate mannosyltransferase polypeptide 1, catal	DPM1	NM_003859	0.000171782	-1.51923	0.000109049	-1.68824	0.00176002	-1.36713	1.37191e-06	-2.49496	6.54083e-10	-3.68715	0.00831062	-1.68824
NM_003921 // BCL10 // B-cell CLL/lymphoma 10 // 1p22 // 8915 /// ENST00000394761	BCL10	NM_003921	0.00334998	-1.5352	0.00315555	-1.65049	0.0148992	-1.42795	1.43854e-05	-1.95605	1.52034e-07	-2.31817	0.00375648	-1.65049
NM_199482 // MOBKL3 // MOB1, Mps One Binder kinase activator-like 3 (yeast) // 2	MOBKL3	NM_199482	0.000283921	-1.53639	0.000123425	-1.77895	0.0051148	-1.3269	0.000750791	-1.78065	0.000386095	-1.78236	0.00518331	-1.77895
AK075118 // C1orf118 // chromosome 1 open reading frame 118 // 1p31.1 // 374987	C1orf118	AK075118	0.00370721	-1.54402	0.0188798	-1.41615	0.00308652	-1.68345	3.37991e-07	-1.67334	5.30016e-10	-1.97724	0.00109703	-1.41615
NM_000288 // PEX7 // peroxisomal biogenesis factor 7 // 6q23.3 // 5191 /// ENST0	PEX7	NM_000288	0.00339717	-1.54606	0.00617174	-1.55836	0.00729175	-1.53385	4.04198e-06	-2.17549	2.57314e-09	-3.03701	0.0133631	-1.55836
NM_153022 // C12orf59 // chromosome 12 open reading frame 59 // 12p13.2 // 12093	C12orf59	NM_153022	0.000823639	-1.5679	0.00458707	-1.44666	0.000737796	-1.69929	0.00151152	-1.4629	0.000626996	-1.47932	0.0105541	-1.44666
NM_003000 // SDHB // succinate dehydrogenase complex, subunit B, iron sulfur (Ip	SDHB	NM_003000	0.00162089	-1.56881	0.000890047	-1.79259	0.0162302	-1.37297	1.09887e-05	-2.54149	2.0308e-08	-3.60328	0.0115233	-1.79259
NM_152705 // POLR1D // polymerase (RNA) I polypeptide D, 16kDa // 13q12.2 // 510	POLR1D	NM_152705	0.000234619	-1.57179	0.000616393	-1.54846	0.000431605	-1.59547	7.00005e-08	-2.72731	2.14442e-12	-4.80362	0.015505	-1.54846
NM_199203 // TMEM189-UBE2V1 // TMEM189-UBE2V1 // 20q13.2 // 387522 /// NM_199129	TMEM189-UBE2V1	NM_199203	0.000730985	-1.58496	0.00115877	-1.62773	0.00209549	-1.54331	8.86649e-06	-1.90495	9.48434e-08	-2.22937	0.00258054	-1.62773
NM_001128930 // ENTPD4 // ectonucleoside triphosphate diphosphohydrolase 4 // 8p	ENTPD4	NM_001128930	0.00257779	-1.59158	0.00360149	-1.65076	0.0075369	-1.53452	2.96415e-05	-2.19815	8.7254e-08	-2.92704	0.01616	-1.65076
NM_015914 // TXNDC11 // thioredoxin domain containing 11 // 16p13.13 // 51061 //	TXNDC11	NM_015914	0.00107963	-1.59833	0.00237616	-1.59044	0.00213796	-1.60625	4.7728e-05	-1.70008	3.76571e-06	-1.81729	0.00214128	-1.59044
NM_145911 // ZNF23 // zinc finger protein 23 (KOX 16) // 16q22 // 7571 /// ENST0	ZNF23	NM_145911	6.68314e-05	-1.60771	5.92154e-05	-1.75075	0.000447397	-1.47637	0.000684967	-1.65238	0.00121217	-1.55953	0.0019703	-1.75075
NM_006259 // PRKG2 // protein kinase, cGMP-dependent, type II // 4q13.1-q21.1 //	PRKG2	NM_006259	0.0043644	-1.61247	0.0120922	-1.55376	0.00603859	-1.67339	0.000985269	-1.6219	0.000210105	-1.69302	0.0117775	-1.55376
NM_001859 // SLC31A1 // solute carrier family 31 (copper transporters), member 1	SLC31A1	NM_001859	0.00106043	-1.62347	0.00138618	-1.70126	0.00365338	-1.54923	0.00303483	-1.72183	0.00145936	-1.74265	0.0166284	-1.70126
NM_021132 // PPP3CB // protein phosphatase 3 (formerly 2B), catalytic subunit, b	PPP3CB	NM_021132	0.000303005	-1.62944	0.00114726	-1.55213	0.000395853	-1.71059	1.42405e-06	-2.26772	4.13039e-10	-3.31324	0.0128554	-1.55213
NM_005977 // RNF6 // ring finger protein (C3H2C3 type) 6 // 13q12.2 // 6049 ///	RNF6	NM_005977	0.000357218	-1.63195	0.00163142	-1.52879	0.000395511	-1.74206	0.000120815	-1.8293	1.33356e-06	-2.18888	0.0173442	-1.52879
NM_032025 // EIF2A // eukaryotic translation initiation factor 2A, 65kDa // 3q25	EIF2A	NM_032025	0.000331169	-1.63197	0.000468808	-1.69986	0.00113681	-1.56679	0.00130813	-1.85386	0.000174553	-2.0218	0.0199732	-1.69986
NM_032299 // DCUN1D5 // DCN1, defective in cullin neddylation 1, domain containi	DCUN1D5	NM_032299	0.00019688	-1.65386	0.00054768	-1.61902	0.000346105	-1.68944	2.76782e-07	-2.5682	3.52436e-11	-4.07386	0.00934888	-1.61902
NM_152415 // VPS37A // vacuolar protein sorting 37 homolog A (S. cerevisiae) //	VPS37A	NM_152415	0.00362904	-1.65745	0.00648495	-1.67523	0.00786072	-1.63986	3.17012e-07	-2.33571	1.74985e-10	-3.25658	0.0027001	-1.67523
NM_002647 // PIK3C3 // phosphoinositide-3-kinase, class 3 // 18q12.3 // 5289 ///	PIK3C3	NM_002647	0.000833817	-1.65927	0.000390368	-1.96124	0.0116698	-1.4038	0.00566847	-1.73292	0.0195403	-1.53117	0.00650861	-1.96124
NM_014953 // DIS3 // DIS3 mitotic control homolog (S. cerevisiae) // 13q22.1 //	DIS3	NM_014953	0.000196513	-1.66117	4.81106e-05	-2.12126	0.0111877	-1.30087	7.30467e-05	-2.27197	1.07882e-05	-2.43339	0.0019091	-2.12126
NM_015143 // METAP1 // methionyl aminopeptidase 1 // 4q23 // 23173 /// ENST00000	METAP1	NM_015143	0.0037731	-1.6616	0.00355348	-1.81059	0.0165068	-1.52487	1.9952e-05	-2.04734	7.10861e-07	-2.31506	0.00193233	-1.81059
NM_001128211 // NUDCD1 // NudC domain containing 1 // 8q23 // 84955 /// NM_03286	NUDCD1	NM_001128211	0.00242785	-1.66484	0.00557105	-1.64144	0.00428614	-1.68856	2.03499e-05	-2.16245	5.73819e-08	-2.84884	0.012877	-1.64144
NM_002890 // RASA1 // RAS p21 protein activator (GTPase activating protein) 1 //	RASA1	NM_002890	0.00026821	-1.66907	5.95989e-05	-2.16713	0.0178906	-1.28548	9.29676e-06	-2.24254	1.93213e-06	-2.32057	0.000270365	-2.16713
NM_005138 // SCO2 // SCO cytochrome oxidase deficient homolog 2 (yeast) // 22q13	SCO2	NM_005138	0.00772179	-1.67346	0.0170863	-1.63961	0.0122539	-1.70801	2.3156e-07	-3.02083	1.13639e-11	-5.56559	0.0197795	-1.63961
NM_003591 // CUL2 // cullin 2 // 10p11.21 // 8453 /// ENST00000374748 // CUL2 //	CUL2	NM_003591	0.000487606	-1.67565	0.00016682	-2.0639	0.0124901	-1.36044	3.38591e-07	-2.88954	5.92163e-10	-4.04545	0.000995454	-2.0639
NM_033631 // LUZP1 // leucine zipper protein 1 // 1p36 // 7798 /// ENST000003746	LUZP1	NM_033631	0.0002611	-1.67603	0.000796748	-1.62442	0.000415764	-1.72928	7.52435e-05	-2.0764	4.35231e-07	-2.65416	0.0192133	-1.62442
NM_176824 // BBS7 // Bardet-Biedl syndrome 7 // 4q27 // 55212 /// NM_018190 // B	BBS7	NM_176824	0.000472561	-1.71422	0.00105427	-1.70774	0.000979517	-1.72072	0.00169506	-1.78736	0.000442578	-1.8707	0.0157696	-1.70774
NM_024715 // TXNDC15 // thioredoxin domain containing 15 // 5q31.1 // 79770 ///	TXNDC15	NM_024715	9.07832e-05	-1.71569	7.26279e-05	-1.9124	0.000689959	-1.53922	0.000392699	-1.82777	0.00045931	-1.74689	0.00169125	-1.9124
NM_014041 // SPCS1 // signal peptidase complex subunit 1 homolog (S. cerevisiae)	SPCS1	NM_014041	8.45988e-07	-1.71781	7.57513e-06	-1.53828	6.60149e-07	-1.9183	9.25481e-07	-2.27239	1.99363e-10	-3.35683	0.0125601	-1.53828
NM_031445 // AMMECR1L // AMME chromosomal region gene 1-like // 2q21 // 83607 //	AMMECR1L	NM_031445	0.000436498	-1.71995	0.000205398	-2.05119	0.00657221	-1.44219	0.000124563	-2.26789	1.21789e-05	-2.50748	0.00393523	-2.05119
NM_000303 // PMM2 // phosphomannomutase 2 // 16p13.3-p13.2 // 5373 /// ENST00000	PMM2	NM_000303	0.00058715	-1.72182	0.000781051	-1.81254	0.00208127	-1.63564	6.78546e-08	-2.64604	2.81464e-11	-3.86283	0.00118898	-1.81254
AF226729 // COX16 // COX16 cytochrome c oxidase assembly homolog (S. cerevisiae)	COX16	AF226729	6.5704e-05	-1.72305	1.88961e-05	-2.18245	0.00302815	-1.36036	3.59368e-05	-2.93929	3.5524e-07	-3.95861	0.00779136	-2.18245
NM_006979 // SLC39A7 // solute carrier family 39 (zinc transporter), member 7 //	SLC39A7	NM_006979	0.00262964	-1.73751	0.00350143	-1.8253	0.00808827	-1.65395	9.7479e-07	-2.62934	8.71217e-10	-3.78757	0.00386976	-1.8253
NM_032233 // SETD3 // SET domain containing 3 // 14q32.2 // 84193 /// NM_199123	SETD3	NM_032233	0.00315451	-1.74568	0.00247625	-1.96539	0.0177041	-1.55053	0.000325713	-1.9079	0.000273114	-1.8521	0.00184775	-1.96539
NM_001015882 // DNAJC25 // DnaJ (Hsp40) homolog, subfamily C , member 25 // 9q31	DNAJC25	NM_001015882	1.81983e-05	-1.75067	6.33548e-05	-1.68286	2.81881e-05	-1.82121	2.6473e-06	-2.46884	1.59322e-09	-3.6219	0.0105922	-1.68286
NM_020444 // KIAA1191 // KIAA1191 // 5q35.2 // 57179 /// NM_001079685 // KIAA119	KIAA1191	NM_020444	0.00147084	-1.75199	0.00109322	-1.98516	0.0098161	-1.5462	1.96966e-13	-4.25743	1.69874e-18	-9.13058	1.94076e-05	-1.98516
NM_004663 // RAB11A // RAB11A, member RAS oncogene family // 15q21.3-q22.31 // 8	RAB11A	NM_004663	0.000120049	-1.7544	6.95091e-05	-2.04411	0.00145386	-1.50576	0.000233282	-2.09708	7.41051e-05	-2.15142	0.00282373	-2.04411
NM_001005743 // NUMB // numb homolog (Drosophila) // 14q24.3 // 8650 /// NM_0037	NUMB	NM_001005743	0.000163633	-1.75546	0.000184088	-1.88928	0.000768402	-1.63112	3.33326e-06	-2.16872	7.70587e-08	-2.48949	0.000653003	-1.88928
NM_012142 // CCNDBP1 // cyclin D-type binding-protein 1 // 15q14-q15 // 23582 //	CCNDBP1	NM_012142	0.00117431	-1.75676	0.000562569	-2.11242	0.0151031	-1.46099	1.68481e-05	-2.57287	3.44206e-07	-3.13368	0.00257482	-2.11242
NM_003676 // DEGS1 // degenerative spermatocyte homolog 1, lipid desaturase (Dro	DEGS1	NM_003676	0.00017282	-1.76498	0.000318837	-1.79896	0.000459587	-1.73163	1.08958e-06	-3.03305	2.62306e-10	-5.11372	0.0126747	-1.79896
NM_020368 // UTP3 // UTP3, small subunit (SSU) processome component, homolog (S.	UTP3	NM_020368	0.00800311	-1.77439	0.015322	-1.7682	0.0145623	-1.78061	3.36588e-06	-2.22718	1.51243e-08	-2.80531	0.00247096	-1.7682
NM_016147 // PPME1 // protein phosphatase methylesterase 1 // 11q13.4 // 51400 /	PPME1	NM_016147	0.00104826	-1.78479	0.000539436	-2.13437	0.0122917	-1.49246	5.23225e-05	-2.18192	1.55487e-05	-2.23054	0.000870454	-2.13437
NM_006411 // AGPAT1 // 1-acylglycerol-3-phosphate O-acyltransferase 1 (lysophosp	AGPAT1	NM_006411	0.00112896	-1.78591	0.00231233	-1.78946	0.00239274	-1.78237	1.14157e-06	-2.19991	5.99327e-09	-2.70451	0.000957379	-1.78946
NM_001078645 // CDC16 // cell division cycle 16 homolog (S. cerevisiae) // 13q34	CDC16	NM_001078645	0.000151327	-1.79619	0.000317834	-1.80658	0.000353983	-1.78586	6.01784e-07	-2.67645	3.46568e-10	-3.96517	0.00405498	-1.80658
NM_025181 // SLC35F5 // solute carrier family 35, member F5 // 2q14.1 // 80255 /	SLC35F5	NM_025181	8.31726e-06	-1.80166	3.20454e-05	-1.71393	1.19732e-05	-1.89388	0.000379026	-1.96214	1.89011e-05	-2.24628	0.014757	-1.71393
NM_032027 // TM2D1 // TM2 domain containing 1 // 1p31.3 // 83941 /// ENST0000037	TM2D1	NM_032027	0.00014014	-1.80534	0.00030758	-1.80754	0.000314616	-1.80314	1.4978e-07	-2.36507	2.40608e-10	-3.09455	0.000582061	-1.80754
NM_012210 // TRIM32 // tripartite motif-containing 32 // 9q33.1 // 22954 /// NM_	TRIM32	NM_012210	0.000934695	-1.80659	0.00142446	-1.87722	0.00274287	-1.73861	7.41581e-06	-2.71397	1.30207e-08	-3.92371	0.00914863	-1.87722
NM_020456 // C13orf1 // chromosome 13 open reading frame 1 // 13q14 // 57213 ///	C13orf1	NM_020456	0.00216767	-1.80686	0.00283266	-1.91044	0.00695791	-1.70889	1.36308e-05	-2.13404	6.4935e-07	-2.38381	0.00114526	-1.91044
NM_024295 // DERL1 // Der1-like domain family, member 1 // 8q24.13 // 79139 ///	DERL1	NM_024295	8.54958e-05	-1.80761	2.67736e-05	-2.3105	0.00321219	-1.41417	1.86522e-05	-2.38717	4.4341e-06	-2.46639	0.000436777	-2.3105
BC001528 // GNA11 // guanine nucleotide binding protein (G protein), alpha 11 (G	GNA11	BC001528	0.00239687	-1.81043	0.00230494	-1.99527	0.010866	-1.64271	8.21103e-07	-2.58532	3.41464e-09	-3.34987	0.000907324	-1.99527
NM_006442 // DRAP1 // DR1-associated protein 1 (negative cofactor 2 alpha) // 11	DRAP1	NM_006442	0.00138913	-1.81084	0.00186414	-1.91036	0.00453081	-1.7165	2.76289e-06	-2.38225	1.95812e-08	-2.97069	0.00146983	-1.91036
NM_017909 // RMND1 // required for meiotic nuclear division 1 homolog (S. cerevi	RMND1	NM_017909	0.000133531	-1.81483	0.000385036	-1.76517	0.000230921	-1.86588	1.23741e-06	-2.0838	1.14699e-08	-2.45996	0.000630521	-1.76517
NM_032380 // GFM2 // G elongation factor, mitochondrial 2 // 5q13 // 84340 /// N	GFM2	NM_032380	0.000195702	-1.81519	0.000134636	-2.08785	0.00176264	-1.57813	0.000726545	-2.39635	6.97523e-05	-2.75043	0.0157476	-2.08785
NM_018394 // ABHD10 // abhydrolase domain containing 10 // 3q13.2 // 55347 /// E	ABHD10	NM_018394	0.00227172	-1.81624	0.00234936	-1.98272	0.00950064	-1.66374	0.00367826	-1.88897	0.00417101	-1.79964	0.010686	-1.98272
NM_002268 // KPNA4 // karyopherin alpha 4 (importin alpha 3) // 3q25.33 // 3840	KPNA4	NM_002268	2.50106e-05	-1.82335	0.000186255	-1.62751	2.11002e-05	-2.04276	0.000334495	-1.74168	3.99449e-05	-1.86386	0.00745816	-1.62751
NM_020960 // GPR107 // G protein-coupled receptor 107 // 9q34.11 // 57720 /// EN	GPR107	NM_020960	9.78269e-05	-1.82937	3.91569e-05	-2.26837	0.00225625	-1.47533	0.00158794	-2.28462	0.000810214	-2.30098	0.00952642	-2.26837
NM_016127 // TMEM66 // transmembrane protein 66 // 8p12 // 51669 /// ENST0000025	TMEM66	NM_016127	7.3762e-05	-1.83111	0.000132502	-1.87695	0.000209095	-1.78639	1.9542e-05	-1.75923	4.27034e-05	-1.64889	8.53819e-05	-1.87695
NM_182916 // TRNT1 // tRNA nucleotidyl transferase, CCA-adding, 1 // --- // 5109	TRNT1	NM_182916	0.00110189	-1.84392	0.0184567	-1.47298	0.000448953	-2.30828	2.1005e-05	-1.79003	8.09021e-08	-2.17532	0.0104911	-1.47298
NM_203472 // SELS // selenoprotein S // 15q26.3 // 55829 /// NM_018445 // SELS /	SELS	NM_203472	0.000806121	-1.84433	0.00242564	-1.76923	0.00121396	-1.92262	1.42619e-08	-3.8272	2.60044e-13	-8.27901	0.0105805	-1.76923
NM_002887 // RARS // arginyl-tRNA synthetase // 5q35.1 // 5917 /// ENST000002315	RARS	NM_002887	0.000606308	-1.85005	0.0011292	-1.88042	0.00148466	-1.82018	6.01105e-07	-3.26606	1.30299e-10	-5.67277	0.00951545	-1.88042
NM_022737 // LPPR2 // lipid phosphate phosphatase-related protein type 2 // 19p1	LPPR2	NM_022737	0.00190427	-1.85331	0.00210535	-2.01049	0.00751123	-1.70841	0.00912075	-1.8396	0.0164803	-1.68323	0.0156943	-2.01049
NM_001724 // BPGM // 2,3-bisphosphoglycerate mutase // 7q31-q34 // 669 /// NM_19	BPGM	NM_001724	0.00124951	-1.85388	0.00117801	-2.05632	0.00625576	-1.67137	0.000214932	-1.97217	0.000215779	-1.89147	0.00114916	-2.05632
NM_000126 // ETFA // electron-transfer-flavoprotein, alpha polypeptide // 15q23-	ETFA	NM_000126	0.000570947	-1.86158	0.000878684	-1.93807	0.00172158	-1.78811	5.83389e-08	-4.26904	2.28317e-12	-9.40354	0.0110209	-1.93807
NM_173471 // SLC25A26 // solute carrier family 25, member 26 // 3p14.1 // 115286	SLC25A26	NM_173471	0.000868956	-1.86862	0.00208249	-1.83926	0.00161061	-1.89845	0.000845793	-1.80968	0.000594624	-1.78057	0.00457782	-1.83926
NM_024116 // JOSD3 // Josephin domain containing 3 // 11q21 // 79101 /// NR_0029	JOSD3	NM_024116	0.00129763	-1.86872	0.00244791	-1.89106	0.00295449	-1.84664	1.6105e-07	-2.61501	1.77408e-10	-3.61611	0.000874893	-1.89106
NM_018941 // CLN8 // ceroid-lipofuscinosis, neuronal 8 (epilepsy, progressive wi	CLN8	NM_018941	0.000852655	-1.87532	0.00920103	-1.56298	0.000472221	-2.25009	2.78772e-05	-2.00518	8.63984e-08	-2.57247	0.0149383	-1.56298
NM_144713 // FAM82A1 // family with sequence similarity 82, member A1 // 2p22.2	FAM82A1	NM_144713	0.000708691	-1.8811	0.00119137	-1.93668	0.00191155	-1.82712	3.01409e-07	-2.0562	2.3615e-08	-2.18309	3.24181e-05	-1.93668
NM_033386 // MICALL1 // MICAL-like 1 // 22q13.1-q13.2 // 85377 /// ENST000002159	MICALL1	NM_033386	0.00449386	-1.88318	0.0143636	-1.75778	0.00543982	-2.01752	0.0007873	-1.93554	8.75528e-05	-2.13128	0.0152143	-1.75778
NM_016418 // NF2 // neurofibromin 2 (merlin) // 22q12.2 // 4771 /// NM_181832 //	NF2	NM_016418	0.00493996	-1.8921	0.0107023	-1.86089	0.00850109	-1.92383	0.0002008	-2.33681	3.72724e-06	-2.93444	0.0176906	-1.86089
NM_194285 // SPTY2D1 // SPT2, Suppressor of Ty, domain containing 1 (S. cerevisi	SPTY2D1	NM_194285	0.00432929	-1.89266	0.0119505	-1.80233	0.0060165	-1.98752	3.21416e-06	-2.21162	2.23432e-08	-2.71386	0.00167611	-1.80233
NM_003136 // SRP54 // signal recognition particle 54kDa // 14q13.2 // 6729 /// E	SRP54	NM_003136	0.000510473	-1.89491	0.000226204	-2.35515	0.00832227	-1.52462	1.38547e-06	-3.37155	4.57633e-09	-4.82658	0.00164153	-2.35515
NM_016021 // UBE2J1 // ubiquitin-conjugating enzyme E2, J1 (UBC6 homolog, yeast)	UBE2J1	NM_016021	0.000267042	-1.90027	0.00100684	-1.7847	0.000352427	-2.02331	0.000188175	-2.19919	3.55721e-06	-2.70994	0.0166731	-1.7847
NM_006701 // TXNL4A // thioredoxin-like 4A // 18q23 // 10907 /// ENST00000269601	TXNL4A	NM_006701	0.000239273	-1.9014	0.000123464	-2.30607	0.00329893	-1.56774	8.72906e-09	-3.5691	5.21924e-12	-5.52391	0.000178575	-2.30607
NM_020733 // HEG1 // HEG homolog 1 (zebrafish) // 3q21.2 // 57493 /// ENST000003	HEG1	NM_020733	0.00805097	-1.9058	0.0194243	-1.83232	0.0116885	-1.98223	5.65526e-08	-3.20106	5.67612e-12	-5.59225	0.00427614	-1.83232
NM_198721 // COL25A1 // collagen, type XXV, alpha 1 // 4q25 // 84570 /// NM_0325	COL25A1	NM_198721	0.000806922	-1.91208	0.00771614	-1.60621	0.000487355	-2.2762	0.000207642	-1.85403	5.98112e-06	-2.14008	0.0135403	-1.60621
NM_001127393 // C14orf2 // chromosome 14 open reading frame 2 // 14q32.33 // 955	C14orf2	NM_001127393	0.000231165	-1.91627	0.000456221	-1.94111	0.00056481	-1.89174	1.42569e-08	-4.59935	2.988e-13	-10.8979	0.00913785	-1.94111
AK294004 // ORAOV1 // oral cancer overexpressed 1 // 11q13.2 // 220064 /// ENST0	ORAOV1	AK294004	0.000206316	-1.91848	0.0137531	-1.38345	4.68352e-05	-2.66043	1.3073e-07	-1.96471	8.89558e-12	-2.79019	0.0105	-1.38345
NM_020122 // KCMF1 // potassium channel modulatory factor 1 // 2p11.2 // 56888 /	KCMF1	NM_020122	0.000813239	-1.9235	0.000899154	-2.09824	0.00349002	-1.7633	9.94816e-06	-2.36055	5.11025e-07	-2.65566	0.000838877	-2.09824
NM_005605 // PPP3CC // protein phosphatase 3 (formerly 2B), catalytic subunit, g	PPP3CC	NM_005605	6.26236e-05	-1.92435	2.49415e-05	-2.42887	0.00150942	-1.52463	8.92949e-07	-2.21067	2.43212e-06	-2.01207	4.95406e-06	-2.42887
NM_022818 // MAP1LC3B // microtubule-associated protein 1 light chain 3 beta //	MAP1LC3B	NM_022818	0.00187951	-1.92586	0.00481901	-1.86732	0.0030604	-1.98623	0.00608107	-1.719	0.0121654	-1.58247	0.0105253	-1.86732
NM_024298 // MBOAT7 // membrane bound O-acyltransferase domain containing 7 // 1	MBOAT7	NM_024298	0.00345695	-1.92854	0.011691	-1.78907	0.00410496	-2.0789	4.64545e-06	-2.65074	4.41941e-09	-3.92742	0.0107023	-1.78907
NM_004462 // FDFT1 // farnesyl-diphosphate farnesyltransferase 1 // 8p23.1-p22 /	FDFT1	NM_004462	0.000149976	-1.94482	0.000454605	-1.87382	0.000246532	-2.0185	7.30873e-06	-2.85503	8.20786e-09	-4.35003	0.0127452	-1.87382
NM_000925 // PDHB // pyruvate dehydrogenase (lipoamide) beta // 3p21.1-p14.2 //	PDHB	NM_000925	0.000652702	-1.95094	0.00231991	-1.82948	0.000860148	-2.08047	2.2908e-06	-2.84608	1.35091e-09	-4.42759	0.00978873	-1.82948
NM_032374 // C14orf153 // chromosome 14 open reading frame 153 // 14q32.33 // 84	C14orf153	NM_032374	6.53912e-05	-1.95238	0.000177705	-1.90963	0.000122702	-1.99609	6.36542e-08	-2.8564	2.82546e-11	-4.27255	0.00106244	-1.90963
NM_005113 // GOLGA5 // golgi autoantigen, golgin subfamily a, 5 // 14q32.12-q32.	GOLGA5	NM_005113	0.00100607	-1.95923	0.00246003	-1.91934	0.00180862	-1.99995	6.65114e-07	-3.16041	2.38486e-10	-5.20399	0.00656371	-1.91934
NM_002750 // MAPK8 // mitogen-activated protein kinase 8 // 10q11.22 // 5599 ///	MAPK8	NM_002750	0.00030103	-1.96051	0.000119104	-2.5055	0.00634211	-1.53407	0.000154201	-2.61621	4.11901e-05	-2.73181	0.00228269	-2.5055
NM_019066 // MAGEL2 // MAGE-like 2 // 15q11-q12 // 54551 /// BC063834 // MAGEL2	MAGEL2	NM_019066	0.00440881	-1.96912	0.00793836	-1.99214	0.00925348	-1.94636	0.000314183	-1.77765	0.00150534	-1.58626	0.000488183	-1.99214
NM_004398 // DDX10 // DEAD (Asp-Glu-Ala-Asp) box polypeptide 10 // 11q22-q23 //	DDX10	NM_004398	0.000985301	-1.97159	0.00462674	-1.77825	0.000997264	-2.18596	0.00149844	-1.84104	0.000473664	-1.90606	0.0125972	-1.77825
NM_002495 // NDUFS4 // NADH dehydrogenase (ubiquinone) Fe-S protein 4, 18kDa (NA	NDUFS4	NM_002495	0.000627349	-1.97443	0.000577378	-2.22063	0.00345955	-1.75553	2.39684e-12	-3.6986	2.51271e-16	-6.16026	2.39527e-06	-2.22063
NM_007159 // SLMAP // sarcolemma associated protein // 3p21.2-p14.3 // 7871 ///	SLMAP	NM_007159	0.000255949	-1.97977	0.00350524	-1.61248	0.000132116	-2.43073	0.00641119	-1.55914	0.00716157	-1.50758	0.0168575	-1.61248
NM_014382 // ATP2C1 // ATPase, Ca++ transporting, type 2C, member 1 // 3q22.1 //	ATP2C1	NM_014382	3.9687e-05	-1.98311	1.21637e-05	-2.63789	0.00166941	-1.49086	8.42659e-08	-2.6836	1.93899e-08	-2.7301	4.34686e-06	-2.63789
---		---	0.0012503	-1.98382	0.00369611	-1.89124	0.00184954	-2.08094	1.98434e-05	-2.32161	2.6008e-07	-2.84992	0.00407201	-1.89124
NM_006370 // VTI1B // vesicle transport through interaction with t-SNAREs homolo	VTI1B	NM_006370	0.000415736	-1.99255	0.000393277	-2.23501	0.00228873	-1.77639	4.32244e-06	-3.19675	1.55074e-08	-4.57235	0.00356164	-2.23501
NM_015634 // KIAA1279 // KIAA1279 // 10q21.3 // 26128 /// ENST00000361983 // KIA	KIAA1279	NM_015634	0.00027931	-1.99288	0.000254129	-2.24799	0.00166504	-1.76672	0.00219718	-2.15708	0.00205175	-2.06985	0.00810641	-2.24799
NM_019107 // C19orf10 // chromosome 19 open reading frame 10 // 19p13.3 // 56005	C19orf10	NM_019107	0.000283615	-2.00189	0.00818333	-1.51083	9.47745e-05	-2.65255	2.91299e-10	-3.70867	5.21109e-16	-9.10377	0.0198022	-1.51083
NM_002473 // MYH9 // myosin, heavy chain 9, non-muscle // 22q13.1 // 4627 /// EN	MYH9	NM_002473	0.00173505	-2.00348	0.00224351	-2.14374	0.00577124	-1.87239	4.5503e-05	-2.59192	1.32666e-06	-3.13381	0.00425886	-2.14374
NM_006244 // PPP2R5B // protein phosphatase 2, regulatory subunit B', beta isofo	PPP2R5B	NM_006244	0.0088411	-2.00704	0.0135576	-2.07294	0.0198564	-1.94324	0.000214848	-1.78342	0.00225902	-1.53433	0.000193954	-2.07294
NM_015932 // POMP // proteasome maturation protein // 13q12.3 // 51371 /// ENST0	POMP	NM_015932	0.000101603	-2.01025	8.05551e-05	-2.31652	0.000777408	-1.74447	3.54671e-12	-3.9293	4.11422e-16	-6.66492	2.84634e-06	-2.31652
NR_023353 // EXOSC7 // exosome component 7 // 3p21.31 // 23016 /// NM_015004 //	EXOSC7	NR_023353	0.000668258	-2.02183	0.0123521	-1.56259	0.000268653	-2.61603	1.03034e-06	-2.34419	2.26481e-10	-3.51674	0.0132054	-1.56259
NM_016653 // ZAK // sterile alpha motif and leucine zipper containing kinase AZK	ZAK	NM_016653	0.00116472	-2.03071	0.00457444	-1.86214	0.0013495	-2.21454	6.25531e-08	-3.42303	5.12069e-12	-6.29232	0.00557843	-1.86214
NM_002595 // PCTK2 // PCTAIRE protein kinase 2 // 12q23.1 // 5128 /// ENST000002	PCTK2	NM_002595	7.23894e-05	-2.03143	8.57286e-05	-2.21297	0.000331512	-1.86479	9.90469e-05	-1.87152	0.00137513	-1.58276	8.26416e-05	-2.21297
NM_012341 // GTPBP4 // GTP binding protein 4 // 10p15-p14 // 23560 /// ENST00000	GTPBP4	NM_012341	0.000795482	-2.03346	0.00128867	-2.11145	0.00221302	-1.95835	2.14164e-07	-3.61326	7.26604e-11	-6.18324	0.00321951	-2.11145
NM_017983 // WIPI1 // WD repeat domain, phosphoinositide interacting 1 // 17q24.	WIPI1	NM_017983	0.0016039	-2.03377	0.00238373	-2.1337	0.00460784	-1.93852	4.09356e-06	-3.60606	3.45638e-09	-6.09444	0.0108002	-2.1337
NM_030790 // ITFG1 // integrin alpha FG-GAP repeat containing 1 // 16q12.1 // 81	ITFG1	NM_030790	1.36034e-06	-2.03764	1.22664e-06	-2.30806	9.82356e-06	-1.7989	3.78035e-06	-3.00842	3.51273e-08	-3.92131	0.0015015	-2.30806
NM_003729 // RTCD1 // RNA terminal phosphate cyclase domain 1 // 1p21.2 // 8634	RTCD1	NM_003729	0.00181668	-2.04708	0.00110667	-2.48659	0.0154466	-1.68525	3.81016e-05	-2.81807	3.08701e-06	-3.19373	0.00175343	-2.48659
NM_004582 // RABGGTB // Rab geranylgeranyltransferase, beta subunit // 1p31 // 5	RABGGTB	NM_004582	0.000155797	-2.06263	0.000316644	-2.08639	0.000376393	-2.03914	3.38862e-07	-3.03782	4.28764e-10	-4.42311	0.00133435	-2.08639
NM_001799 // CDK7 // cyclin-dependent kinase 7 // 5q12.1 // 1022 /// ENST0000025	CDK7	NM_001799	0.00123514	-2.06818	0.00350027	-1.97784	0.00190117	-2.16265	2.11907e-06	-2.55759	1.0606e-08	-3.30727	0.00159796	-1.97784
NM_017735 // TTC27 // tetratricopeptide repeat domain 27 // 2p22.3 // 55622 ///	TTC27	NM_017735	2.25511e-05	-2.07935	5.32685e-05	-2.07071	4.99194e-05	-2.08801	1.5868e-05	-2.25366	1.41394e-06	-2.45276	0.000803856	-2.07071
NM_052950 // WDFY2 // WD repeat and FYVE domain containing 2 // 13q14.3 // 11582	WDFY2	NM_052950	0.00037234	-2.09062	0.000203811	-2.58608	0.00448439	-1.69009	0.00107343	-2.22693	0.00372068	-1.91765	0.00171152	-2.58608
NM_181723 // EFHA2 // EF-hand domain family, member A2 // 8p22 // 286097 /// ENS	EFHA2	NM_181723	0.000219014	-2.09139	0.000480651	-2.0917	0.000481706	-2.09108	3.7995e-05	-2.40102	1.86872e-06	-2.75607	0.00252666	-2.0917
NM_025075 // THOC7 // THO complex 7 homolog (Drosophila) // 3p14.1 // 80145 ///	THOC7	NM_025075	7.99255e-05	-2.09284	0.000150951	-2.14196	0.000214172	-2.04485	2.7733e-07	-4.15971	4.97103e-11	-8.07819	0.00686746	-2.14196
NM_020947 // KIAA1609 // KIAA1609 // 16q24.1 // 57707 /// ENST00000343629 // KIA	KIAA1609	NM_020947	0.000925989	-2.09734	0.00911658	-1.70827	0.000542023	-2.57501	1.40717e-08	-2.86622	8.82612e-13	-4.80908	0.00282424	-1.70827
NM_014338 // PISD // phosphatidylserine decarboxylase // 22q12.2 // 23761 /// EN	PISD	NM_014338	0.00427548	-2.10626	0.00920398	-2.07159	0.00753777	-2.14151	0.0013196	-2.2111	0.000317594	-2.36001	0.0136714	-2.07159
NM_032012 // C9orf5 // chromosome 9 open reading frame 5 // 9q31 // 23731 /// NM	C9orf5	NM_032012	0.000468794	-2.12133	0.000334296	-2.5196	0.0037376	-1.78602	0.000351013	-2.4123	0.000306695	-2.30956	0.00190727	-2.5196
NM_134269 // SMTN // smoothelin // 22q12.2 // 6525 /// NM_134270 // SMTN // smoo	SMTN	NM_134269	0.00442977	-2.12855	0.00712159	-2.19861	0.0104433	-2.06073	8.9637e-08	-2.66566	8.81191e-10	-3.23193	7.21583e-05	-2.19861
NM_004206 // SEC22C // SEC22 vesicle trafficking protein homolog C (S. cerevisia	SEC22C	NM_004206	0.000129858	-2.14303	0.00021971	-2.22757	0.000383904	-2.06169	0.00147862	-1.9654	0.00479448	-1.73408	0.00233574	-2.22757
NM_144581 // C14orf149 // chromosome 14 open reading frame 149 // 14q23.1 // 112	C14orf149	NM_144581	0.000140297	-2.14533	0.000557672	-1.98496	0.000182302	-2.31865	8.02897e-08	-2.78149	8.69688e-11	-3.89766	0.000528098	-1.98496
NM_006058 // TNIP1 // TNFAIP3 interacting protein 1 // 5q32-q33.1 // 10318 /// E	TNIP1	NM_006058	0.000118096	-2.17119	0.000139005	-2.38593	0.000533238	-1.97578	5.95951e-06	-2.74077	2.80447e-07	-3.14839	0.000593065	-2.38593
NM_014297 // ETHE1 // ethylmalonic encephalopathy 1 // 19q13.31 // 23474 /// ENS	ETHE1	NM_014297	0.00308726	-2.17243	0.0046179	-2.27986	0.00821074	-2.07006	7.49714e-07	-3.23704	2.06351e-09	-4.59608	0.00121007	-2.27986
NM_005669 // REEP5 // receptor accessory protein 5 // 5q22-q23 // 7905 /// ENST0	REEP5	NM_005669	0.00028164	-2.19766	0.000147584	-2.77743	0.00373183	-1.73891	0.000193198	-2.40672	0.000661932	-2.08549	0.000421355	-2.77743
NM_014578 // RHOD // ras homolog gene family, member D // 11q14.3 // 29984 /// E	RHOD	NM_014578	5.96183e-05	-2.20335	0.00302186	1.55185	5.72358e-07	-7.53384	1.85992e-05	-2.08001	5.96856e-14	-6.71397	0.0186112	1.55185
BC132950 // NBEAL1 // neurobeachin-like 1 // 2q33.2 // 65065 /// AB053318 // NBE	NBEAL1	BC132950	0.000520886	-2.2125	0.000745663	-2.3572	0.00171347	-2.07668	0.00159709	-2.61772	0.000305873	-2.90704	0.018445	-2.3572
NM_012434 // SLC17A5 // solute carrier family 17 (anion/sugar transporter), memb	SLC17A5	NM_012434	0.00140263	-2.21814	0.00679608	-1.94607	0.00134429	-2.52825	5.95624e-06	-2.23648	1.65539e-07	-2.57022	0.000896894	-1.94607
NM_017636 // TRPM4 // transient receptor potential cation channel, subfamily M,	TRPM4	NM_017636	0.00173961	-2.22389	0.0135734	-1.8138	0.0011329	-2.7267	1.99215e-06	-2.15288	2.10114e-08	-2.55536	0.000823081	-1.8138
NM_033637 // BTRC // beta-transducin repeat containing // 10q24.32 // 8945 /// N	BTRC	NM_033637	2.45634e-05	-2.22542	7.56952e-05	-2.13599	4.2153e-05	-2.31858	0.000148448	-2.19347	4.53765e-05	-2.25249	0.00200872	-2.13599
NM_080678 // UBE2F // ubiquitin-conjugating enzyme E2F (putative) // 2q37.3 // 1	UBE2F	NM_080678	0.00150453	-2.23373	0.00171309	-2.47125	0.00587979	-2.01904	0.00151485	-2.7067	0.000341183	-2.96458	0.015918	-2.47125
NM_000123 // ERCC5 // excision repair cross-complementing rodent repair deficien	ERCC5	NM_000123	0.000103378	-2.25636	5.63981e-05	-2.845	0.00139117	-1.78952	0.000506317	-2.52738	0.00104823	-2.24521	0.0013673	-2.845
NM_002279 // KRT33B // keratin 33B // 17q12-q21 // 3884 /// NM_004138 // KRT33A	KRT33B	NM_002279	0.00529767	-2.25669	0.0174008	-2.04823	0.00612961	-2.48638	6.13436e-06	-2.63041	4.87916e-08	-3.37808	0.00245912	-2.04823
NM_002623 // PFDN4 // prefoldin subunit 4 // 20q13.2 // 5203 /// ENST00000371419	PFDN4	NM_002623	6.22649e-06	-2.2638	1.48517e-05	-2.25436	1.39942e-05	-2.27329	1.27753e-09	-5.3797	3.53083e-14	-12.8378	0.00151893	-2.25436
AY143171 // LOC100128868 // testin-related protein TRG // 7q31.2 // 100128868	LOC100128868	AY143171	0.000545675	-2.26651	0.0112098	-1.66679	0.000209662	-3.08202	1.39717e-07	-2.12561	1.88632e-10	-2.71074	0.000649984	-1.66679
NM_153687 // IKIP // IKK interacting protein // 12q23.1 // 121457 /// NM_201612	IKIP	NM_153687	0.000766796	-2.26908	0.00620729	-1.86306	0.000522543	-2.76359	1.24005e-12	-5.54751	2.24299e-18	-16.5185	0.00105591	-1.86306
NM_016077 // PTRH2 // peptidyl-tRNA hydrolase 2 // 17q23.1 // 51651 /// ENST0000	PTRH2	NM_016077	0.00500625	-2.27466	0.0120179	-2.18458	0.00779066	-2.36846	8.28499e-09	-3.26199	5.2662e-12	-4.87078	0.000160743	-2.18458
AF131802 // C2orf25 // chromosome 2 open reading frame 25 // 2q23.2 // 27249 ///	C2orf25	AF131802	0.000711194	-2.27531	0.000553295	-2.70456	0.00483595	-1.91418	6.56457e-07	-5.00197	4.98624e-10	-9.25091	0.00337893	-2.70456
NM_078476 // BTN2A1 // butyrophilin, subfamily 2, member A1 // 6p22.1 // 11120 /	BTN2A1	NM_078476	0.000109327	-2.28376	0.000171681	-2.4104	0.000353522	-2.16377	2.81206e-10	-2.88246	2.49525e-12	-3.44697	5.82109e-07	-2.4104
NM_017599 // VEZT // vezatin, adherens junctions transmembrane protein // 12q22	VEZT	NM_017599	1.853e-05	-2.29123	0.00063324	-1.6655	6.42826e-06	-3.15205	9.23881e-06	-2.12759	3.22116e-08	-2.71788	0.00631112	-1.6655
NM_004503 // HOXC6 // homeobox C6 // 12q13.3 // 3223 /// NM_153693 // HOXC6 // h	HOXC6	NM_004503	0.000294651	-2.29438	0.00105772	-2.12904	0.000403632	-2.47256	9.24914e-06	-2.50046	2.68199e-07	-2.93667	0.00123135	-2.12904
NM_177424 // STX12 // syntaxin 12 // 1p35-p34.1 // 23673 /// ENST00000373943 //	STX12	NM_177424	0.000758229	-2.29485	0.000724164	-2.6314	0.00392205	-2.00135	0.000574552	-2.15323	0.00479082	-1.76196	0.000517733	-2.6314
NM_001013442 // EPGN // epithelial mitogen homolog (mouse) // 4q13.3 // 255324 /	EPGN	NM_001013442	0.00192485	-2.29773	0.00427267	-2.26349	0.00359163	-2.33249	5.68298e-09	-2.2556	1.78987e-09	-2.24775	3.00502e-07	-2.26349
NM_201444 // DGKA // diacylglycerol kinase, alpha 80kDa // 12q13.3 // 1606 /// N	DGKA	NM_201444	0.000808453	-2.2979	0.0174449	-1.65432	0.000291541	-3.19187	6.18325e-06	-2.33824	6.07221e-09	-3.30492	0.0126337	-1.65432
NM_000317 // PTS // 6-pyruvoyltetrahydropterin synthase // 11q22.3-q23.3 // 5805	PTS	NM_000317	0.000378761	-2.30644	0.000199787	-2.95646	0.00482507	-1.79934	7.33382e-14	-4.82975	2.4857e-17	-7.89001	2.20888e-08	-2.95646
NM_007114 // TMF1 // TATA element modulatory factor 1 // 3p21-p12 // 7110 /// EN	TMF1	NM_007114	0.0010244	-2.32578	0.0152381	-1.73677	0.000452827	-3.11454	0.000170539	-2.04995	4.71486e-06	-2.41961	0.0120231	-1.73677
NM_015701 // C2orf30 // chromosome 2 open reading frame 30 // 2p16.2 // 27248 //	C2orf30	NM_015701	0.000271874	-2.32669	0.000929826	-2.17296	0.000390153	-2.49131	5.80084e-07	-3.18309	9.3756e-10	-4.66282	0.00159249	-2.17296
NM_004128 // GTF2F2 // general transcription factor IIF, polypeptide 2, 30kDa //	GTF2F2	NM_004128	2.0344e-05	-2.33529	9.5886e-06	-3.0484	0.00038468	-1.789	1.3996e-09	-5.16305	9.39784e-13	-8.74463	3.75635e-05	-3.0484
NM_032796 // SYAP1 // synapse associated protein 1, SAP47 homolog (Drosophila) /	SYAP1	NM_032796	0.000148209	-2.34038	0.000494816	-2.20033	0.000223463	-2.48934	1.3961e-08	-3.58985	4.73371e-12	-5.85686	0.000463941	-2.20033
NM_181718 // ASPHD1 // aspartate beta-hydroxylase domain containing 1 // 16p11.2	ASPHD1	NM_181718	0.000356034	-2.35128	0.000306308	-2.75866	0.00224582	-2.00406	2.60469e-05	-2.75086	1.13181e-05	-2.74308	0.000366813	-2.75866
NM_002197 // ACO1 // aconitase 1, soluble // 9p22-q32|9p21.1 // 48 /// ENST00000	ACO1	NM_002197	6.89137e-05	-2.36493	0.000136602	-2.41204	0.000176477	-2.31875	7.66224e-06	-3.51526	3.58985e-08	-5.12308	0.0043892	-2.41204
NM_001077197 // PDE11A // phosphodiesterase 11A // 2q31.2 // 50940 /// NM_016953	PDE11A	NM_001077197	3.02435e-05	-2.367	7.46313e-05	-2.33868	6.36693e-05	-2.39567	9.06317e-15	-2.42097	8.08225e-16	-2.50616	3.70332e-12	-2.33868
NM_001100426 // RAP1GDS1 // RAP1, GTP-GDP dissociation stimulator 1 // 4q23-q25	RAP1GDS1	NM_001100426	0.00035918	-2.36877	0.000255291	-2.88559	0.00294462	-1.94452	0.000160689	-2.8928	7.31389e-05	-2.90003	0.00160797	-2.88559
NM_001099273 // NBEAL1 // neurobeachin-like 1 // 2q33.2 // 65065 /// NM_198945 /	NBEAL1	NM_001099273	0.00122464	-2.37947	0.00421601	-2.18472	0.00158345	-2.59159	0.000518903	-2.52284	4.68605e-05	-2.91331	0.0126619	-2.18472
NM_180989 // GPR180 // G protein-coupled receptor 180 // 13q32.1 // 160897 /// E	GPR180	NM_180989	9.4467e-05	-2.38667	0.00034499	-2.21625	0.000134004	-2.5702	6.01612e-06	-3.14461	2.43796e-08	-4.46185	0.00411866	-2.21625
NM_006779 // CDC42EP2 // CDC42 effector protein (Rho GTPase binding) 2 // 11q13	CDC42EP2	NM_006779	0.000288952	-2.3915	0.000932831	-2.24739	0.000435069	-2.54486	1.86877e-06	-2.40449	1.93643e-07	-2.57257	0.000121235	-2.24739
NM_020870 // SH3RF1 // SH3 domain containing ring finger 1 // 4q32.3-q33 // 5763	SH3RF1	NM_020870	0.00116961	-2.40374	0.00663131	-2.037	0.001005	-2.83651	0.00027455	-2.19663	4.2985e-05	-2.36877	0.00529489	-2.037
NM_033414 // ZNF622 // zinc finger protein 622 // 5p15.1 // 90441 /// ENST000003	ZNF622	NM_033414	0.0031194	-2.40841	0.0131717	-2.09864	0.00309394	-2.7639	1.70228e-09	-4.57697	5.26739e-14	-9.98202	0.00159686	-2.09864
NM_006320 // PGRMC2 // progesterone receptor membrane component 2 // 4q26 // 104	PGRMC2	NM_006320	0.000207176	-2.40961	0.000756051	-2.22603	0.000284698	-2.60832	4.39578e-07	-3.84858	2.1138e-10	-6.65381	0.00383401	-2.22603
NM_014241 // PTPLA // protein tyrosine phosphatase-like (proline instead of cata	PTPLA	NM_014241	0.000758059	-2.43153	0.00374291	-2.11562	0.000751365	-2.7946	2.42674e-09	-3.95358	1.95789e-13	-7.3883	0.000652775	-2.11562
NM_012260 // HACL1 // 2-hydroxyacyl-CoA lyase 1 // 3p24.3 // 26061 /// ENST00000	HACL1	NM_012260	0.00018707	-2.43481	0.000252486	-2.64688	0.000700881	-2.23973	0.000111513	-2.25526	0.000624544	-1.92158	0.000183396	-2.64688
NM_002698 // POU2F2 // POU class 2 homeobox 2 // 19q13.2 // 5452 /// ENST0000038	POU2F2	NM_002698	0.0066983	-2.43778	0.0187611	-2.24908	0.00867951	-2.64232	7.19163e-05	-2.21712	4.05564e-05	-2.18562	0.000706543	-2.24908
NM_025217 // ULBP2 // UL16 binding protein 2 // 6q25 // 80328 /// NM_001001788 /	ULBP2	NM_025217	0.00028585	-2.45384	0.000447845	-2.59773	0.000883495	-2.31791	6.22132e-08	-3.17105	8.73947e-10	-3.87089	3.84264e-05	-2.59773
NM_001024947 // YIPF5 // Yip1 domain family, member 5 // 5q32 // 81555 /// NM_03	YIPF5	NM_001024947	0.000402444	-2.45974	0.00429789	-1.92614	0.000237116	-3.14116	7.60568e-07	-3.27904	2.28955e-10	-5.5822	0.00833613	-1.92614
NM_032857 // LACTB // lactamase, beta // 15q22.1 // 114294 /// NM_171846 // LACT	LACTB	NM_032857	0.000378386	-2.4707	0.0100154	-1.71881	0.000129719	-3.5515	1.46593e-09	-3.15958	3.4334e-14	-5.80802	0.0020272	-1.71881
NM_175056 // ZPLD1 // zona pellucida-like domain containing 1 // 3q12.3 // 13136	ZPLD1	NM_175056	0.00234696	-2.48079	0.00417969	-2.54053	0.00535626	-2.42246	2.41816e-08	-2.52051	8.6444e-09	-2.50064	9.94105e-07	-2.54053
NM_018447 // TMEM111 // transmembrane protein 111 // 3p25.3 // 55831 /// ENST000	TMEM111	NM_018447	1.69628e-05	-2.54155	5.36606e-05	-2.41535	2.86599e-05	-2.67433	2.25434e-06	-3.3752	1.12143e-08	-4.71648	0.00168305	-2.41535
NM_007193 // ANXA10 // annexin A10 // 4q33 // 11199 /// ENST00000359299 // ANXA1	ANXA10	NM_007193	0.000149814	-2.54393	0.000588	-2.3169	0.000196231	-2.7932	1.14552e-14	-2.6148	1.48422e-16	-2.951	3.63352e-11	-2.3169
ENST00000336655 // TMEM217 // transmembrane protein 217 // 6p21.2 // 221468 ///	TMEM217	ENST00000336655	6.90159e-06	-2.56373	2.70204e-05	-2.36234	9.82963e-06	-2.78229	3.7334e-10	-2.53027	2.17429e-11	-2.71014	1.15674e-07	-2.36234
NM_000127 // EXT1 // exostoses (multiple) 1 // 8q24.11-q24.13 // 2131 /// ENST00	EXT1	NM_000127	6.07042e-06	-2.57279	0.000339415	-1.71401	1.72609e-06	-3.86186	8.76597e-11	-5.75835	1.17649e-16	-19.3456	0.0162227	-1.71401
NM_203497 // COMMD6 // COMM domain containing 6 // --- // 170622 /// NM_203495 /	COMMD6	NM_203497	5.94886e-05	-2.57426	0.000332957	-2.2312	6.05097e-05	-2.97007	6.37815e-10	-10.0501	2.08762e-15	-45.2696	0.0138288	-2.2312
NM_033305 // VPS13A // vacuolar protein sorting 13 homolog A (S. cerevisiae) //	VPS13A	NM_033305	0.00685	-2.58026	0.00887501	-2.81083	0.0191241	-2.3686	0.00212183	-2.62373	0.00232999	-2.44908	0.00701878	-2.81083
NM_001200 // BMP2 // bone morphogenetic protein 2 // 20p12 // 650 /// ENST000003	BMP2	NM_001200	0.00417595	-2.59763	0.0101494	-2.48026	0.00656802	-2.72055	0.000530233	-2.42148	0.000364667	-2.3641	0.00317891	-2.48026
NM_177925 // H2AFJ // H2A histone family, member J // 12p12 // 55766 /// ENST000	H2AFJ	NM_177925	5.47074e-05	-2.60105	0.00054687	-2.07424	3.69247e-05	-3.26165	4.18668e-06	-2.56814	4.90176e-08	-3.17965	0.00134977	-2.07424
NM_032343 // CHCHD6 // coiled-coil-helix-coiled-coil-helix domain containing 6 /	CHCHD6	NM_032343	1.05053e-05	-2.60492	0.000406488	-1.78621	3.48369e-06	-3.7989	1.30869e-07	-2.4381	1.14854e-10	-3.32791	0.000929526	-1.78621
NR_003578 // ZNF702P // zinc finger protein 702 pseudogene // 19q13.41 // 79986	ZNF702P	NR_003578	8.5702e-05	-2.60527	0.000551268	-2.20273	7.75372e-05	-3.08137	7.56365e-07	-2.42104	4.36673e-08	-2.66099	9.12748e-05	-2.20273
NM_012110 // CHIC2 // cysteine-rich hydrophobic domain 2 // 4q11 // 26511 /// EN	CHIC2	NM_012110	4.22474e-06	-2.61456	1.02849e-05	-2.5943	9.35824e-06	-2.63497	0.000427233	-2.51496	0.00031357	-2.43804	0.00254254	-2.5943
NM_000043 // FAS // Fas (TNF receptor superfamily, member 6) // 10q24.1 // 355 /	FAS	NM_000043	0.000421327	-2.62517	0.000450537	-3.00644	0.0019852	-2.29225	0.000297604	-4.17563	9.8598e-06	-5.7995	0.0161197	-3.00644
NM_005584 // MAB21L1 // mab-21-like 1 (C. elegans) // 13q13 // 4081 /// ENST0000	MAB21L1	NM_005584	0.000807601	-2.66864	0.0131688	-1.88758	0.000344575	-3.7729	1.86943e-07	-2.46541	4.05633e-10	-3.22013	0.000521331	-1.88758
NM_022495 // C14orf135 // chromosome 14 open reading frame 135 // 14q23.1 // 644	C14orf135	NM_022495	0.000336274	-2.67391	0.00101523	-2.51942	0.000533541	-2.83788	5.93108e-05	-2.80663	6.43015e-06	-3.12658	0.00202082	-2.51942
NM_003937 // KYNU // kynureninase (L-kynurenine hydrolase) // 2q22.2 // 8942 ///	KYNU	NM_003937	0.00198298	-2.69402	3.64288e-06	-34.2271	0.000401228	4.71594	6.15407e-15	-25.5811	1.27804e-14	-19.1192	1.48002e-13	-34.2271
NM_016029 // DHRS7 // dehydrogenase/reductase (SDR family) member 7 // 14q23.1 /	DHRS7	NM_016029	5.98789e-05	-2.72481	0.000167923	-2.62242	0.000109396	-2.83119	4.58627e-06	-3.17242	1.36962e-07	-3.83775	0.000687341	-2.62242
NM_003082 // SNAPC1 // small nuclear RNA activating complex, polypeptide 1, 43kD	SNAPC1	NM_003082	0.000125929	-2.72507	0.000400835	-2.55724	0.000199468	-2.90391	4.90701e-08	-4.79204	1.58438e-11	-8.97987	0.0012099	-2.55724
NM_206825 // GNL3 // guanine nucleotide binding protein-like 3 (nucleolar) // 3p	GNL3	NM_206825	1.25841e-05	-2.73164	6.38531e-05	-2.39971	1.435e-05	-3.1095	2.29231e-06	-2.72867	1.08435e-07	-3.10272	0.000270356	-2.39971
NM_017845 // COMMD8 // COMM domain containing 8 // 4p12 // 54951 /// ENST0000038	COMMD8	NM_017845	0.00197631	-2.7422	0.00183152	-3.26241	0.00959793	-2.30494	2.25558e-11	-5.60441	1.10124e-14	-9.62768	1.87725e-06	-3.26241
NM_152682 // RWDD4A // RWD domain containing 4A // 4q35.1 // 201965 /// ENST0000	RWDD4A	NM_152682	0.000160428	-2.74848	5.16034e-05	-4.16578	0.00534205	-1.81338	0.00142973	-2.88812	0.0196093	-2.00232	0.000702806	-4.16578
NM_032824 // TMEM87B // transmembrane protein 87B // 2q13 // 84910 /// ENST00000	TMEM87B	NM_032824	2.39105e-06	-2.7556	5.6617e-06	-2.74796	5.48254e-06	-2.76327	6.76114e-07	-3.86829	3.68981e-09	-5.44537	0.000617384	-2.74796
NM_030780 // SLC25A32 // solute carrier family 25, member 32 // 8q22.3 // 81034	SLC25A32	NM_030780	4.22544e-06	-2.76554	1.33467e-05	-2.62449	7.31743e-06	-2.91417	1.44055e-05	-2.72315	3.37942e-06	-2.82551	0.00035561	-2.62449
NM_000158 // GBE1 // glucan (1,4-alpha-), branching enzyme 1 // 3p12.3 // 2632 /	GBE1	NM_000158	0.0017162	-2.77854	0.00320517	-2.83259	0.00384855	-2.72552	0.001414	-2.86925	0.00068929	-2.90639	0.00895763	-2.83259
NM_001008661 // CCBL2 // cysteine conjugate-beta lyase 2 // 1p22.2 // 56267 ///	CCBL2	NM_001008661	1.19296e-05	-2.79231	1.49051e-06	-5.41758	0.00681645	-1.43921	5.15313e-08	-3.70747	5.16689e-06	-2.53717	2.86291e-08	-5.41758
NM_003477 // PDHX // pyruvate dehydrogenase complex, component X // 11p13 // 805	PDHX	NM_003477	6.50329e-06	-2.83038	2.35912e-05	-2.61895	9.89888e-06	-3.05889	1.11824e-06	-3.32657	1.55179e-08	-4.22539	0.000414363	-2.61895
NM_016594 // FKBP11 // FK506 binding protein 11, 19 kDa // 12q13.12 // 51303 ///	FKBP11	NM_016594	0.000261424	-2.85978	0.000256376	-3.37906	0.00141988	-2.42031	5.89307e-08	-4.54973	5.4885e-10	-6.12597	5.36456e-05	-3.37906
NM_003973 // RPL14 // ribosomal protein L14 // 3p22-p21.2 // 9045 /// NM_0010349	RPL14	NM_003973	9.25842e-05	-2.86238	0.000622583	-2.36201	8.08417e-05	-3.46876	5.34699e-06	-3.19864	3.99485e-08	-4.3316	0.00232866	-2.36201
NM_016006 // ABHD5 // abhydrolase domain containing 5 // 3p21 // 51099 /// ENST0	ABHD5	NM_016006	0.00146607	-2.8663	0.00416025	-2.67972	0.00222132	-3.06588	0.000365685	-2.30212	0.00143173	-1.97773	0.000645879	-2.67972
NM_013390 // TMEM2 // transmembrane protein 2 // 9q13-q21 // 23670 /// ENST00000	TMEM2	NM_013390	0.00379616	-2.90716	0.00602197	-3.05784	0.00925306	-2.76391	3.51893e-05	-4.68546	3.44959e-07	-7.17941	0.00771852	-3.05784
NM_012328 // DNAJB9 // DnaJ (Hsp40) homolog, subfamily B, member 9 // 7q31|14q24	DNAJB9	NM_012328	0.000271605	-2.92123	0.000431456	-3.11837	0.000829165	-2.73655	2.02007e-06	-4.14436	3.05825e-08	-5.50791	0.000617875	-3.11837
BC056676 // C16orf87 // chromosome 16 open reading frame 87 // 16q11.2 // 388272	C16orf87	BC056676	6.40102e-06	-2.93032	1.08814e-05	-3.10704	2.05034e-05	-2.76365	1.42495e-06	-4.30731	1.40626e-08	-5.97125	0.000668497	-3.10704
NM_033641 // COL4A6 // collagen, type IV, alpha 6 // Xq22 // 1288 /// NM_001847	COL4A6	NM_033641	1.77684e-07	-2.95263	9.54143e-07	-2.5655	2.02311e-07	-3.39817	7.98156e-12	-2.77892	3.58815e-13	-3.01009	4.40257e-09	-2.5655
NM_006546 // IGF2BP1 // insulin-like growth factor 2 mRNA binding protein 1 // 1	IGF2BP1	NM_006546	5.42375e-07	-2.96975	0.000636908	1.44332	8.0802e-09	-12.7293	1.39591e-12	-3.08723	3.83862e-22	-13.7563	0.00290799	1.44332
NM_212543 // B4GALT4 // UDP-Gal:betaGlcNAc beta 1,4- galactosyltransferase, poly	B4GALT4	NM_212543	0.000543218	-3.00853	0.00169748	-2.78266	0.000812033	-3.25274	1.33428e-08	-3.8661	4.57254e-11	-5.37138	4.13135e-05	-2.78266
NM_152997 // C4orf7 // chromosome 4 open reading frame 7 // 4q13|4q13 // 260436	C4orf7	NM_152997	0.00763563	-3.03219	0.0186412	-2.82944	0.011046	-3.24946	0.000179959	-2.90462	6.28371e-05	-2.9818	0.00213617	-2.82944
NM_002410 // MGAT5 // mannosyl (alpha-1,6-)-glycoprotein beta-1,6-N-acetyl-gluco	MGAT5	NM_002410	0.00109062	-3.05487	0.0113668	-2.20798	0.000605315	-4.2266	0.000203511	-2.29286	5.58012e-05	-2.38101	0.00280673	-2.20798
NM_181782 // NCOA7 // nuclear receptor coactivator 7 // 6q22.31-q22.32 // 135112	NCOA7	NM_181782	0.00201832	-3.05519	0.0164795	-2.26557	0.00125215	-4.12002	4.85683e-05	-2.96443	7.6306e-07	-3.87887	0.00698231	-2.26557
NM_021928 // SPCS3 // signal peptidase complex subunit 3 homolog (S. cerevisiae)	SPCS3	NM_021928	3.58053e-05	-3.0605	4.1491e-05	-3.52149	0.00017288	-2.65987	0.000850715	-2.73004	0.00592372	-2.11647	0.000819819	-3.52149
NM_003567 // BCAR3 // breast cancer anti-estrogen resistance 3 // 1p22.1 // 8412	BCAR3	NM_003567	0.00138058	-3.08049	0.00141592	-3.6429	0.00616715	-2.60491	3.73253e-09	-6.35667	4.00713e-12	-11.0921	4.90303e-05	-3.6429
NM_013437 // LRP12 // low density lipoprotein-related protein 12 // 8q22.2-q23.1	LRP12	NM_013437	0.000461379	-3.12255	0.00446609	-2.3248	0.000287805	-4.19404	1.72385e-06	-4.60471	6.57629e-10	-9.12052	0.0115955	-2.3248
NM_022461 // AZI2 // 5-azacytidine induced 2 // 3p24.1 // 64343 /// ENST00000295	AZI2	NM_022461	1.3359e-05	-3.13978	0.000421171	-2.04981	4.86226e-06	-4.80935	0.000461046	-2.40467	3.00177e-05	-2.82097	0.0143582	-2.04981
NM_153711 // FAM26E // family with sequence similarity 26, member E // 6q22.1 //	FAM26E	NM_153711	0.00257726	-3.14349	0.00563817	-3.07745	0.00473688	-3.21093	2.18331e-05	-6.0019	5.14279e-08	-11.7054	0.0153874	-3.07745
NM_000990 // RPL27A // ribosomal protein L27a // 11p15 // 6157 /// ENST000003141	RPL27A	NM_000990	0.00479924	-3.16608	0.0151046	-2.79799	0.00584271	-3.5826	3.62664e-05	-2.6774	2.88159e-05	-2.56202	0.000308485	-2.79799
NM_025079 // ZC3H12A // zinc finger CCCH-type containing 12A // 1p34.3 // 80149	ZC3H12A	NM_025079	0.00593196	-3.17151	0.0155015	-2.91947	0.00833446	-3.44531	6.33902e-07	-3.5643	1.57463e-08	-4.35155	0.000159798	-2.91947
NM_031953 // SNX25 // sorting nexin 25 // 4q35.1 // 83891 /// ENST00000264694 //	SNX25	NM_031953	1.95967e-05	-3.17382	2.75109e-05	-3.51694	7.63004e-05	-2.86418	2.38558e-08	-4.44033	4.00323e-10	-5.60615	1.45199e-05	-3.51694
NM_198507 // FAM174A // family with sequence similarity 174, member A // 5q21.1	FAM174A	NM_198507	0.00056646	-3.19159	0.00515221	-2.37885	0.000363653	-4.28199	1.32505e-06	-5.20946	3.18593e-10	-11.4082	0.0143402	-2.37885
NM_000337 // SGCD // sarcoglycan, delta (35kDa dystrophin-associated glycoprotei	SGCD	NM_000337	1.09594e-05	-3.19433	4.22175e-05	-2.89252	1.57049e-05	-3.52764	7.25931e-05	-3.75881	2.41516e-06	-4.88454	0.0055454	-2.89252
NM_014945 // ABLIM3 // actin binding LIM protein family, member 3 // 5q33.1 // 2	ABLIM3	NM_014945	0.000805888	-3.19792	0.000703387	-3.96379	0.00465073	-2.58002	8.87231e-07	-6.17318	5.90099e-09	-9.61409	0.000643693	-3.96379
NM_018207 // TRIM62 // tripartite motif-containing 62 // 1p35.1 // 55223 /// ENS	TRIM62	NM_018207	0.000128395	-3.20543	0.00327778	-2.07476	4.80201e-05	-4.95229	1.9072e-07	-3.32746	9.22851e-11	-5.33654	0.00213494	-2.07476
BC117342 // C4orf26 // chromosome 4 open reading frame 26 // 4q21.1 // 152816 //	C4orf26	BC117342	0.00417277	-3.20986	0.00969112	-3.06883	0.00685513	-3.35738	1.59812e-08	-3.11672	3.66876e-09	-3.16536	9.95428e-07	-3.06883
NM_004811 // LPXN // leupaxin // 11q12.1 // 9404 /// ENST00000263845 // LPXN //	LPXN	NM_004811	0.00239154	-3.23257	0.00344825	-3.51748	0.00681275	-2.97075	0.000706677	-3.4575	0.000427022	-3.39854	0.00440443	-3.51748
NM_019102 // HOXA5 // homeobox A5 // 7p15-p14 // 3202 /// ENST00000222726 // HOX	HOXA5	NM_019102	0.000410761	-3.24868	0.00137796	-2.95283	0.000586246	-3.57418	0.000203704	-3.50655	1.84112e-05	-4.1641	0.00612473	-2.95283
NM_006002 // UCHL3 // ubiquitin carboxyl-terminal esterase L3 (ubiquitin thioles	UCHL3	NM_006002	0.00246344	-3.25614	0.00604549	-3.09896	0.00407124	-3.42129	3.31794e-08	-4.80445	7.02589e-11	-7.44854	0.000138681	-3.09896
NM_004502 // HOXB7 // homeobox B7 // 17q21.3 // 3217 /// ENST00000239165 // HOXB	HOXB7	NM_004502	8.12022e-06	-3.2596	0.000374666	-2.00449	2.49751e-06	-5.30062	8.04586e-05	-2.71926	7.04093e-07	-3.68891	0.0151933	-2.00449
NM_007223 // GPR176 // G protein-coupled receptor 176 // 15q14-q15.1 // 11245 //	GPR176	NM_007223	0.000697782	-3.26341	0.0145843	-2.06863	0.000259887	-5.14824	1.45937e-06	-4.24967	2.63405e-10	-8.73027	0.0192369	-2.06863
NM_001717 // BNC1 // basonuclin 1 // 15q25.2 // 646 /// ENST00000345382 // BNC1	BNC1	NM_001717	7.00611e-08	-3.32179	1.09208e-06	-2.39542	3.92554e-08	-4.6064	9.33636e-14	-3.10039	1.59648e-16	-4.01283	2.99572e-09	-2.39542
NM_023112 // OTUB2 // OTU domain, ubiquitin aldehyde binding 2 // 14q32.13 // 78	OTUB2	NM_023112	0.0013456	-3.33116	0.0150895	-2.29643	0.000696725	-4.8321	1.00797e-07	-2.83757	9.03969e-10	-3.50623	8.64318e-05	-2.29643
NM_206831 // DPH3 // DPH3, KTI11 homolog (S. cerevisiae) // 3p24.3 // 285381 ///	DPH3	NM_206831	0.000541949	-3.36362	0.00547393	-2.42749	0.000324886	-4.66075	8.37695e-08	-3.85796	7.40363e-11	-6.13136	0.00066345	-2.42749
NM_153703 // PODN // podocan // 1p32.3 // 127435 /// ENST00000312553 // PODN //	PODN	NM_153703	0.000344725	-3.36533	0.0026773	-2.57767	0.0002552	-4.39367	4.59644e-05	-3.68573	5.0112e-07	-5.27009	0.00869902	-2.57767
NM_003821 // RIPK2 // receptor-interacting serine-threonine kinase 2 // 8q21 //	RIPK2	NM_003821	1.91081e-05	-3.36548	2.48253e-05	-3.81643	8.16461e-05	-2.96781	2.06624e-09	-4.43899	7.76441e-11	-5.16312	8.10898e-07	-3.81643
NM_001025390 // AMPD3 // adenosine monophosphate deaminase (isoform E) // 11p15	AMPD3	NM_001025390	0.00240211	-3.36885	0.0120632	-2.69607	0.00212417	-4.20952	0.00149685	-3.02608	0.000296023	-3.39649	0.0171746	-2.69607
NM_000610 // CD44 // CD44 molecule (Indian blood group) // 11p13 // 960 /// NM_0	CD44	NM_000610	0.00144539	-3.37675	0.00495236	-2.98938	0.00185061	-3.8143	0.000184615	-3.22416	3.95959e-05	-3.47738	0.00308899	-2.98938
NM_014632 // MICAL2 // microtubule associated monoxygenase, calponin and LIM dom	MICAL2	NM_014632	0.000847133	-3.38196	0.000868384	-4.05666	0.00397184	-2.81948	7.03633e-08	-8.22081	6.81884e-11	-16.6595	0.000532575	-4.05666
NM_031866 // FZD8 // frizzled homolog 8 (Drosophila) // 10p11.21 // 8325 /// ENS	FZD8	NM_031866	8.22586e-05	-3.38452	0.000337089	-2.98338	0.000106304	-3.83961	9.44064e-06	-2.78722	1.02152e-05	-2.60395	7.77914e-05	-2.98338
NM_014226 // RAGE // renal tumor antigen // 14q32 // 5891 /// ENST00000361847 //	RAGE	NM_014226	0.00217367	-3.39841	0.00376336	-3.53793	0.00514883	-3.26439	3.52191e-05	-3.36815	2.63621e-05	-3.20651	0.000314686	-3.53793
NM_003392 // WNT5A // wingless-type MMTV integration site family, member 5A // 3	WNT5A	NM_003392	0.00211493	-3.40894	0.0196797	-2.38126	0.0011883	-4.88014	1.42884e-08	-6.90078	3.70588e-13	-19.9981	0.0073063	-2.38126
NM_173509 // FAM163A // family with sequence similarity 163, member A // 1q25.2	FAM163A	NM_173509	0.0021456	-3.41672	0.00473699	-3.3412	0.00398227	-3.49395	1.92389e-09	-3.22512	1.00384e-09	-3.11308	7.33738e-08	-3.3412
NM_022550 // XRCC4 // X-ray repair complementing defective repair in Chinese ham	XRCC4	NM_022550	0.000686948	-3.42844	0.00108437	-3.6867	0.00198762	-3.18828	8.185e-09	-4.28378	3.28731e-10	-4.97756	2.56641e-06	-3.6867
NM_020354 // ENTPD7 // ectonucleoside triphosphate diphosphohydrolase 7 // --- /	ENTPD7	NM_020354	0.000185438	-3.42999	0.00313034	-2.29926	8.58445e-05	-5.1168	1.43488e-07	-3.97559	6.15469e-11	-6.87409	0.00195779	-2.29926
NM_000124 // ERCC6 // excision repair cross-complementing rodent repair deficien	ERCC6	NM_000124	0.000421525	-3.43521	0.00128004	-3.17678	0.000656778	-3.71467	2.40553e-07	-3.0871	1.25555e-07	-2.99996	5.62401e-06	-3.17678
NM_032229 // SLITRK6 // SLIT and NTRK-like family, member 6 // 13q31.1 // 84189	SLITRK6	NM_032229	0.001306	-3.43879	0.00354953	-3.21682	0.00207997	-3.67608	1.87298e-11	-3.41003	1.66727e-12	-3.61483	4.98303e-09	-3.21682
NM_022079 // HERC4 // hect domain and RLD 4 // 10q21.3 // 26091 /// NM_015601 //	HERC4	NM_022079	5.48088e-05	-3.44671	8.24571e-05	-3.78041	0.000191022	-3.14247	5.38544e-09	-6.39199	8.24155e-12	-10.8077	4.51342e-05	-3.78041
NM_024949 // WWC2 // WW and C2 domain containing 2 // 4q35.1 // 80014 /// ENST00	WWC2	NM_024949	5.41633e-05	-3.48646	2.04613e-05	-5.51825	0.00145834	-2.20276	2.59607e-09	-5.98775	2.93678e-10	-6.49719	3.6142e-07	-5.51825
NM_005245 // FAT // FAT tumor suppressor homolog 1 (Drosophila) // 4q35 // 2195	FAT	NM_005245	4.84508e-06	-3.50373	3.35775e-06	-4.6693	5.04895e-05	-2.62912	0.000412337	-3.99602	0.000732306	-3.41982	0.00129397	-4.6693
NM_207015 // NAALADL2 // N-acetylated alpha-linked acidic dipeptidase-like 2 //	NAALADL2	NM_207015	0.00097311	-3.6022	0.00343519	-3.16915	0.00125355	-4.09443	2.49471e-06	-2.88652	3.89156e-06	-2.6291	1.86327e-05	-3.16915
NM_005415 // SLC20A1 // solute carrier family 20 (phosphate transporter), member	SLC20A1	NM_005415	0.00297726	-3.63895	0.00542519	-3.72906	0.00646755	-3.55101	7.38336e-09	-5.9513	1.69067e-11	-9.49784	3.8331e-05	-3.72906
NM_173508 // SLC35F3 // solute carrier family 35, member F3 // 1q42.2 // 148641	SLC35F3	NM_173508	1.69094e-05	-3.66674	5.20409e-05	-3.43598	2.92943e-05	-3.91299	2.36517e-12	-3.5521	3.16361e-13	-3.67214	4.90907e-10	-3.43598
NM_005725 // TSPAN2 // tetraspanin 2 // 1p13.2 // 10100 /// ENST00000369516 // T	TSPAN2	NM_005725	1.15591e-05	-3.69944	5.41781e-05	-3.17675	1.40636e-05	-4.30814	7.07535e-07	-3.14852	2.80207e-07	-3.12054	1.80371e-05	-3.17675
NM_138452 // DHRS1 // dehydrogenase/reductase (SDR family) member 1 // 14q12 //	DHRS1	NM_138452	8.0988e-05	-3.7039	0.0012879	-2.48513	4.03457e-05	-5.52037	4.90515e-08	-3.11977	4.19666e-10	-3.91647	4.98798e-05	-2.48513
NM_001007189 // LOC492311 // similar to bovine IgA regulatory protein // 5q31 //	LOC492311	NM_001007189	0.00206074	-3.74306	0.00346439	-3.94396	0.00506137	-3.5524	1.25932e-06	-7.25013	3.39307e-09	-13.3278	0.00181608	-3.94396
NM_032291 // SGIP1 // SH3-domain GRB2-like (endophilin) interacting protein 1 //	SGIP1	NM_032291	0.000180634	-3.79339	3.45562e-05	-7.85701	0.0183091	-1.83146	5.09945e-06	-6.64966	7.8137e-06	-5.62784	3.51402e-05	-7.85701
NM_001079519 // FAM177A1 // family with sequence similarity 177, member A1 // 14	FAM177A1	NM_001079519	1.89461e-05	-3.7971	1.81366e-05	-4.72229	0.000119573	-3.05317	5.18244e-10	-5.92983	1.05936e-11	-7.44616	4.27821e-07	-4.72229
NM_020390 // EIF5A2 // eukaryotic translation initiation factor 5A2 // 3q26.2 //	EIF5A2	NM_020390	4.38897e-05	-3.83573	0.000651995	-2.59974	2.3267e-05	-5.65936	1.60543e-05	-3.76733	1.20909e-07	-5.45932	0.00526198	-2.59974
NM_018075 // ANO10 // anoctamin 10 // 3p22.1-p21.33 // 55129 /// ENST00000292246	ANO10	NM_018075	3.66812e-06	-3.84277	8.86027e-05	-2.45137	1.56655e-06	-6.02392	7.29374e-08	-3.72558	9.33738e-11	-5.66212	0.000417873	-2.45137
NM_005159 // ACTC1 // actin, alpha, cardiac muscle 1 // 15q11-q14 // 70 /// ENST	ACTC1	NM_005159	0.0075421	-3.85416	0.0191759	-3.49983	0.0105186	-4.24436	4.56605e-05	-3.44041	2.38472e-05	-3.382	0.000511807	-3.49983
NM_006505 // PVR // poliovirus receptor // 19q13.2 // 5817 /// ENST00000187830 /	PVR	NM_006505	0.000827725	-3.87681	0.0169134	-2.29275	0.000307511	-6.5553	3.56728e-08	-4.37065	6.14074e-12	-8.33172	0.00182831	-2.29275
NM_006918 // SC5DL // sterol-C5-desaturase (ERG3 delta-5-desaturase homolog, S.	SC5DL	NM_006918	3.34903e-05	-3.89186	0.00075768	-2.44892	1.41051e-05	-6.18499	0.00119473	-2.04965	0.00725171	-1.71547	0.00120126	-2.44892
NM_000366 // TPM1 // tropomyosin 1 (alpha) // 15q22.1 // 7168 /// NM_001018007 /	TPM1	NM_000366	0.000574813	-3.89654	0.0129218	-2.29228	0.000208767	-6.62355	1.19683e-09	-6.39808	1.88615e-14	-17.8579	0.00288685	-2.29228
NM_024524 // ATP13A3 // ATPase type 13A3 // 3q29 // 79572 /// ENST00000256031 //	ATP13A3	NM_024524	4.54389e-05	-3.91383	5.72611e-05	-4.54087	0.000196286	-3.37337	1.28481e-08	-3.60047	1.54693e-07	-2.85482	3.62423e-08	-4.54087
NM_173557 // RNF152 // ring finger protein 152 // 18q21.33 // 220441 /// ENST000	RNF152	NM_173557	0.000501965	-3.98613	0.000242834	-6.19594	0.00711252	-2.56446	0.000312835	-4.82787	0.00095795	-3.76187	0.000684401	-6.19594
NM_005429 // VEGFC // vascular endothelial growth factor C // 4q34.1-q34.3 // 74	VEGFC	NM_005429	0.000143234	-4.0081	0.000249343	-4.26715	0.000408795	-3.76478	1.91737e-11	-9.22683	5.1224e-15	-19.9511	3.58611e-06	-4.26715
NM_001031716 // OBFC2A // oligonucleotide/oligosaccharide-binding fold containin	OBFC2A	NM_001031716	0.00211373	-4.00856	0.00503248	-3.82597	0.00365175	-4.19986	9.63162e-05	-6.46981	1.20018e-06	-10.9406	0.013578	-3.82597
NM_002147 // HOXB5 // homeobox B5 // 17q21.3 // 3215 /// ENST00000239151 // HOXB	HOXB5	NM_002147	2.82629e-06	-4.04564	1.80843e-05	-3.23822	2.76115e-06	-5.05439	9.68181e-06	-3.67818	8.83884e-07	-4.17791	0.000526578	-3.23822
NM_014631 // SH3PXD2A // SH3 and PX domains 2A // 10q24.33 // 9644 /// ENST00000	SH3PXD2A	NM_014631	0.0076177	-4.07195	0.0104834	-4.52206	0.0196149	-3.66665	8.03092e-12	-18.6462	1.92719e-16	-76.8857	5.512e-05	-4.52206
NM_000692 // ALDH1B1 // aldehyde dehydrogenase 1 family, member B1 // 9p11.1 //	ALDH1B1	NM_000692	7.62355e-05	-4.19476	0.00500481	-2.11686	1.85603e-05	-8.31232	1.59411e-07	-3.34159	9.25966e-11	-5.27492	0.00158408	-2.11686
NM_002064 // GLRX // glutaredoxin (thioltransferase) // 5q14 // 2745 /// NM_0011	GLRX	NM_002064	0.00207759	-4.24795	0.00242309	-5.05141	0.00762525	-3.57228	4.13335e-08	-6.78331	7.68305e-10	-9.10899	2.10698e-05	-5.05141
NM_152550 // SH3RF2 // SH3 domain containing ring finger 2 // 5q32 // 153769 ///	SH3RF2	NM_152550	6.44526e-05	-4.2491	0.002431	-2.34566	2.04072e-05	-7.69712	9.34628e-14	-4.40905	4.16838e-18	-8.28752	6.349e-07	-2.34566
NM_153020 // RBM24 // RNA binding motif protein 24 // 6p22.3 // 221662 /// ENST0	RBM24	NM_153020	9.1893e-05	-4.42399	0.00153722	-2.77721	4.42083e-05	-7.04725	6.43694e-09	-3.91408	1.74017e-11	-5.51635	2.88905e-05	-2.77721
NM_001322 // CST2 // cystatin SA // 20p11.21 // 1470 /// ENST00000304725 // CST2	CST2	NM_001322	0.000476524	-4.44087	0.00175328	-3.832	0.000621869	-5.14648	9.25169e-09	-4.17677	8.43448e-10	-4.55257	1.36336e-06	-3.832
NM_001033049 // ADARB1 // adenosine deaminase, RNA-specific, B1 (RED1 homolog ra	ADARB1	NM_001033049	0.00037561	-4.46714	0.00605588	-2.72009	0.000171287	-7.33626	7.0023e-07	-3.99968	2.59532e-09	-5.88122	0.000887318	-2.72009
NM_022658 // HOXC8 // homeobox C8 // 12q13.3 // 3224 /// ENST00000040584 // HOXC	HOXC8	NM_022658	1.21575e-06	-4.56117	1.70219e-05	-3.05753	7.12922e-07	-6.80428	7.83722e-07	-3.96334	1.21201e-08	-5.1375	0.000284054	-3.05753
NM_006834 // RAB32 // RAB32, member RAS oncogene family // 6q24.3 // 10981 /// E	RAB32	NM_006834	6.81686e-06	-4.59674	0.000351181	-2.41484	2.00379e-06	-8.75006	4.76866e-08	-7.18945	1.56336e-12	-21.4044	0.0116537	-2.41484
BC009203 // C5orf30 // chromosome 5 open reading frame 30 // 5q21.1 // 90355 ///	C5orf30	BC009203	0.00101331	-4.61161	0.0182067	-2.59945	0.000398754	-8.18134	0.000366328	-2.75695	9.33351e-05	-2.924	0.00474966	-2.59945
NM_024016 // HOXB8 // homeobox B8 // 17q21.3 // 3218 /// ENST00000239144 // HOXB	HOXB8	NM_024016	1.72136e-06	-4.6432	1.0316e-05	-3.69526	1.77494e-06	-5.83431	0.000194215	-4.25701	2.80219e-05	-4.90417	0.00425647	-3.69526
NM_022739 // SMURF2 // SMAD specific E3 ubiquitin protein ligase 2 // 17q22-q23	SMURF2	NM_022739	0.000706048	-4.65177	0.0113722	-2.72881	0.000307107	-7.92982	2.28916e-08	-5.172	7.68518e-12	-9.80268	0.000672684	-2.72881
NM_000623 // BDKRB2 // bradykinin receptor B2 // 14q32.1-q32.2 // 624 /// ENST00	BDKRB2	NM_000623	0.000985587	-4.69424	0.00252203	-4.41809	0.00169935	-4.98765	3.69165e-10	-8.48624	2.77815e-13	-16.3003	1.12266e-05	-4.41809
NM_206966 // C5orf46 // chromosome 5 open reading frame 46 // 5q33.1 // 389336 /	C5orf46	NM_206966	3.77102e-05	-4.71545	0.00014432	-4.11068	5.28798e-05	-5.4092	9.18228e-14	-4.47425	5.76903e-15	-4.86998	4.78644e-11	-4.11068
NM_005308 // GRK5 // G protein-coupled receptor kinase 5 // 10q24-qter // 2869 /	GRK5	NM_005308	3.87162e-05	-4.71631	2.52978e-05	-6.87827	0.000413332	-3.2339	6.87745e-11	-7.43188	7.74168e-12	-8.03004	1.32944e-08	-6.87827
NM_004615 // TSPAN7 // tetraspanin 7 // Xp11.4 // 7102 /// ENST00000378482 // TS	TSPAN7	NM_004615	0.00250684	-4.81048	0.00576795	-4.59805	0.00439943	-5.03274	0.0160947	3.06198	1.11311e-09	43.11	0.00927719	-4.59805
NM_018952 // HOXB6 // homeobox B6 // 17q21.3 // 3216 /// ENST00000225648 // HOXB	HOXB6	NM_018952	2.44368e-07	-4.81102	3.78317e-06	-3.13309	1.36682e-07	-7.38757	2.59431e-09	-4.48608	7.80591e-12	-6.42334	1.21839e-05	-3.13309
NM_012137 // DDAH1 // dimethylarginine dimethylaminohydrolase 1 // 1p22 // 23576	DDAH1	NM_012137	0.000272239	-4.84849	0.00250533	-3.30618	0.000181436	-7.11028	0.00108911	-3.37919	0.00048864	-3.4538	0.00769314	-3.30618
NM_021111 // RECK // reversion-inducing-cysteine-rich protein with kazal motifs	RECK	NM_021111	2.60588e-05	-4.85904	0.000432697	-3.02633	1.31389e-05	-7.80162	3.6475e-09	-5.46076	1.7789e-12	-9.85348	0.000113836	-3.02633
NM_013960 // NRG1 // neuregulin 1 // 8p12 // 3084 /// NM_013964 // NRG1 // neure	NRG1	NM_013960	3.88033e-05	-4.90384	0.000178612	-4.06314	4.66282e-05	-5.91849	4.37167e-07	-4.2538	8.55052e-08	-4.4534	2.09456e-05	-4.06314
XM_001125873 // LOC727817 // hypothetical LOC727817 // --- // 727817	LOC727817	XM_001125873	0.000260817	-4.97782	0.000277255	-6.25152	0.00127906	-3.96362	2.70396e-05	-5.60537	2.78616e-05	-5.02601	0.000198081	-6.25152
NM_003358 // UGCG // UDP-glucose ceramide glucosyltransferase // 9q31 // 7357 //	UGCG	NM_003358	1.7361e-05	-5.06028	0.000417946	-2.90253	7.20528e-06	-8.82209	5.1136e-05	-3.19903	7.17585e-06	-3.52581	0.00148424	-2.90253
NM_004334 // BST1 // bone marrow stromal cell antigen 1 // 4p15 // 683 /// ENST0	BST1	NM_004334	8.82757e-06	-5.08501	1.68908e-05	-5.36465	2.47307e-05	-4.81994	0.000146178	-3.91271	0.00119325	-2.85373	0.000172056	-5.36465
NM_032873 // UBASH3B // ubiquitin associated and SH3 domain containing, B // 11q	UBASH3B	NM_032873	0.000351828	-5.15506	0.000605643	-5.5441	0.000969665	-4.79331	2.37779e-08	-5.98929	3.16955e-09	-6.47022	2.25714e-06	-5.5441
NM_002006 // FGF2 // fibroblast growth factor 2 (basic) // 4q26-q27 // 2247 ///	FGF2	NM_002006	2.73372e-05	-5.15588	0.00123632	-2.5872	8.20855e-06	-10.2749	1.26433e-06	-4.16449	2.30176e-09	-6.70338	0.00253952	-2.5872
NM_024943 // TMEM156 // transmembrane protein 156 // 4p14 // 80008 /// ENST00000	TMEM156	NM_024943	0.00177319	-5.26655	0.00635498	-4.37102	0.0021432	-6.34556	0.000975708	-3.4442	0.00364197	-2.7139	0.00149578	-4.37102
NM_145341 // PDCD4 // programmed cell death 4 (neoplastic transformation inhibit	PDCD4	NM_145341	1.73108e-05	-5.27475	0.00226448	-2.2053	3.41282e-06	-12.6164	0.000244705	-2.63917	1.29804e-05	-3.15839	0.0101639	-2.2053
NM_002412 // MGMT // O-6-methylguanine-DNA methyltransferase // 10q26 // 4255 //	MGMT	NM_002412	4.78083e-06	-5.33389	5.35581e-05	-3.57685	3.16398e-06	-7.95403	2.91904e-09	-4.13236	1.1159e-10	-4.77415	1.08361e-06	-3.57685
NM_024817 // THSD4 // thrombospondin, type I, domain containing 4 // 15q23 // 79	THSD4	NM_024817	6.46055e-05	-5.38696	0.00126274	-3.09375	2.88297e-05	-9.37999	4.21038e-09	-4.68885	7.9452e-12	-7.10636	2.96531e-05	-3.09375
NM_001945 // HBEGF // heparin-binding EGF-like growth factor // 5q23 // 1839 ///	HBEGF	NM_001945	0.000114448	-5.64155	0.000760239	-4.11308	0.000100024	-7.73803	0.00195265	-3.09964	0.0106615	-2.33591	0.00193463	-4.11308
NM_001100164 // PHACTR2 // phosphatase and actin regulator 2 // 6q24.2 // 9749 /	PHACTR2	NM_001100164	1.30017e-05	-5.64381	0.00113205	-2.45307	3.02138e-06	-12.9848	1.26077e-05	-4.16547	2.53972e-08	-7.07322	0.011869	-2.45307
NM_007034 // DNAJB4 // DnaJ (Hsp40) homolog, subfamily B, member 4 // 1p31.1 //	DNAJB4	NM_007034	1.81168e-05	-5.71842	5.80032e-05	-5.17956	3.02375e-05	-6.31334	1.39932e-05	-5.94778	1.80351e-06	-6.82994	0.000547555	-5.17956
NM_024616 // C3orf52 // chromosome 3 open reading frame 52 // 3q13.2 // 79669 //	C3orf52	NM_024616	0.000104706	-5.72584	0.00143019	-3.46958	5.65707e-05	-9.44934	1.28942e-09	-5.43981	2.24718e-12	-8.52886	1.22059e-05	-3.46958
NM_016206 // VGLL3 // vestigial like 3 (Drosophila) // 3p12.1 // 389136 /// ENST	VGLL3	NM_016206	0.00117754	-5.76655	0.00610473	-4.25879	0.00108503	-7.80811	1.57634e-12	-5.67791	1.0783e-14	-7.56991	7.36782e-09	-4.25879
NM_016522 // HNT // neurotrimin // 11q25 // 50863 /// NM_001048209 // HNT // neu	HNT	NM_016522	0.000120446	-5.76735	0.00200062	-3.31677	5.75035e-05	-10.0285	0.00046566	-3.2951	0.000250142	-3.27357	0.00341058	-3.31677
NM_000820 // GAS6 // growth arrest-specific 6 // 13q34 // 2621 /// ENST000003277	GAS6	NM_000820	6.69792e-05	-5.77411	0.00195883	-2.96261	2.40397e-05	-11.2537	2.62471e-09	-6.87346	2.86547e-13	-15.9469	0.000485328	-2.96261
NM_032391 // C17orf92 // chromosome 17 open reading frame 92 // 17q21 // 84366 /	C17orf92	NM_032391	0.000819694	-5.85458	0.00252479	-5.15082	0.00120708	-6.6545	1.40322e-11	-5.97021	5.87681e-13	-6.91995	7.95542e-09	-5.15082
NM_024512 // LRRC2 // leucine rich repeat containing 2 // 3p21.31 // 79442 /// N	LRRC2	NM_024512	2.38844e-06	-5.93409	5.70995e-06	-5.8881	5.42476e-06	-5.98044	0.000210368	-4.60941	0.000689188	-3.60841	0.000467883	-5.8881
NM_031419 // NFKBIZ // nuclear factor of kappa light polypeptide gene enhancer i	NFKBIZ	NM_031419	0.000230758	-5.93478	0.00495821	-3.1178	9.18229e-05	-11.2969	3.63526e-05	-5.11954	2.50695e-07	-8.40648	0.0101722	-3.1178
NM_182767 // SLC6A15 // solute carrier family 6 (neutral amino acid transporter)	SLC6A15	NM_182767	7.61912e-07	-5.93673	3.30583e-06	-4.97476	1.0199e-06	-7.08471	0.000652783	-4.75595	0.00046136	-4.54677	0.0036939	-4.97476
NM_000807 // GABRA2 // gamma-aminobutyric acid (GABA) A receptor, alpha 2 // 4p1	GABRA2	NM_000807	8.63523e-08	-5.93804	2.10127e-07	-5.88176	1.97165e-07	-5.99487	0.000203168	-4.5373	0.000765421	-3.50017	0.000408857	-5.88176
NM_018371 // CSGALNACT1 // chondroitin sulfate N-acetylgalactosaminyltransferase	CSGALNACT1	NM_018371	0.00263089	-6.39958	0.00182927	-10.0193	0.0177257	-4.08758	6.16654e-07	-6.04304	3.27109e-05	-3.6448	4.02746e-07	-10.0193
NM_197941 // ADAMTS6 // ADAM metallopeptidase with thrombospondin type 1 motif,	ADAMTS6	NM_197941	0.00231047	-6.43247	0.00904781	-5.00709	0.00252199	-8.26361	1.23257e-07	-5.14686	2.92108e-08	-5.29053	5.92836e-06	-5.00709
NM_006745 // SC4MOL // sterol-C4-methyl oxidase-like // 4q32-q34 // 6307 /// NM_	SC4MOL	NM_006745	3.8848e-05	-6.44402	0.000202155	-4.98743	4.23348e-05	-8.326	0.00179554	-4.69881	0.0014502	-4.4269	0.00763379	-4.98743
NM_001098522 // HTATIP2 // HIV-1 Tat interactive protein 2, 30kDa // 11p15.1 //	HTATIP2	NM_001098522	6.76337e-07	-6.63523	1.10736e-05	-3.89298	3.63829e-07	-11.3091	0.000367631	-3.95425	0.000160219	-4.01649	0.00326431	-3.89298
NM_012445 // SPON2 // spondin 2, extracellular matrix protein // 4p16.3 // 10417	SPON2	NM_012445	2.79552e-05	-6.77011	4.43578e-06	-20.6807	0.00641674	-2.21629	6.04181e-13	-27.1958	2.23945e-14	-35.7633	4.84512e-10	-20.6807
NM_001012761 // RGMB // RGM domain family, member B // 5q21.1 // 285704 /// NM_1	RGMB	NM_001012761	8.11744e-05	-6.87262	0.000741138	-4.43558	5.74265e-05	-10.6487	6.12254e-05	-4.10434	5.63128e-05	-3.79784	0.000429844	-4.43558
NM_198965 // PTHLH // parathyroid hormone-like hormone // 12p12.1-p11.2 // 5744	PTHLH	NM_198965	0.000177733	-7.02154	0.000714219	-5.71854	0.000226532	-8.62144	1.27158e-07	-5.43346	7.14325e-08	-5.16259	3.01709e-06	-5.71854
NM_133468 // BMPER // BMP binding endothelial regulator // 7p14.3 // 168667 ///	BMPER	NM_133468	2.31281e-05	-7.02472	5.59975e-05	-6.88869	4.99354e-05	-7.16343	0.00120753	-5.00211	0.00460285	-3.6322	0.00174925	-6.88869
NM_170732 // BDNF // brain-derived neurotrophic factor // 11p13 // 627 /// NM_17	BDNF	NM_170732	7.94475e-06	-7.0408	0.000243331	-3.4487	2.96723e-06	-14.3744	4.30267e-14	-9.16169	1.39096e-18	-24.3386	5.78245e-07	-3.4487
NM_020169 // LXN // latexin // 3q25.32 // 56925 /// ENST00000264265 // LXN // la	LXN	NM_020169	0.000737324	-7.15654	0.01409	-3.42866	0.000288094	-14.9376	1.89018e-10	-6.14064	1.00155e-13	-10.9977	9.84608e-06	-3.42866
NM_002583 // PAWR // PRKC, apoptosis, WT1, regulator // 12q21 // 5074 /// ENST00	PAWR	NM_002583	2.88554e-07	-7.1726	0.00011953	-2.24776	4.30202e-08	-22.8878	2.39808e-08	-6.3338	5.97243e-13	-17.8476	0.0103153	-2.24776
NM_144573 // NEXN // nexilin (F actin binding protein) // 1p31.1 // 91624 /// EN	NEXN	NM_144573	8.84816e-05	-7.28294	0.000993965	-4.36529	5.44215e-05	-12.1507	4.14559e-14	-10.4892	4.42513e-18	-25.2041	7.75688e-08	-4.36529
NM_145263 // SPATA18 // spermatogenesis associated 18 homolog (rat) // 4q12 // 1	SPATA18	NM_145263	1.01759e-06	-8.01009	1.28815e-06	-10.062	4.71475e-06	-6.37661	3.56519e-05	-7.42902	0.000125816	-5.48501	9.94314e-05	-10.062
NM_013381 // TRHDE // thyrotropin-releasing hormone degrading enzyme // 12q15-q2	TRHDE	NM_013381	7.86043e-07	-8.05353	0.00529795	-1.63548	6.30788e-08	-39.6576	5.72944e-16	-7.67007	9.57217e-23	-35.971	0.00215862	-1.63548
NM_002994 // CXCL5 // chemokine (C-X-C motif) ligand 5 // 4q12-q13 // 6374 /// E	CXCL5	NM_002994	3.31055e-05	-8.16467	0.000136295	-6.62136	4.37928e-05	-10.0677	0.000356576	-5.70353	0.000471719	-4.91293	0.00142677	-6.62136
NM_001014446 // OCIAD2 // OCIA domain containing 2 // 4p12 // 132299 /// NM_1523	OCIAD2	NM_001014446	2.97619e-05	-8.26924	2.49301e-05	-12.372	0.000222526	-5.52703	2.63556e-06	-11.0682	2.0652e-06	-9.9019	3.31371e-05	-12.372
AF019616 // PAR1 // Prader-Willi/Angelman region-1 // 15q11.2 // 145624	PAR1	AF019616	0.00531809	-8.50547	0.00782258	-9.70825	0.0134384	-7.4517	2.32443e-10	-13.8329	3.93572e-12	-19.7099	2.53023e-07	-9.70825
NM_002867 // RAB3B // RAB3B, member RAS oncogene family // 1p32-p31 // 5865 ///	RAB3B	NM_002867	0.000162896	-8.79694	0.0197835	-2.58641	2.91805e-05	-29.9203	1.1702e-12	-8.49434	7.36469e-18	-27.8973	0.00011957	-2.58641
NM_021229 // NTN4 // netrin 4 // 12q22|12q22-q23 // 59277 /// ENST00000343702 //	NTN4	NM_021229	0.00231551	-8.80808	0.00791958	-6.96301	0.00284154	-11.1421	3.49988e-09	-13.4474	8.50468e-12	-25.9705	1.95394e-05	-6.96301
NM_001718 // BMP6 // bone morphogenetic protein 6 // 6p24-p23 // 654 /// ENST000	BMP6	NM_001718	0.000494664	-8.8641	0.00247911	-6.34763	0.000498527	-12.3782	2.19345e-11	-8.13738	4.47186e-13	-10.4318	2.48886e-08	-6.34763
NM_015480 // PVRL3 // poliovirus receptor-related 3 // 3q13 // 25945 /// ENST000	PVRL3	NM_015480	2.95722e-07	-8.97641	3.1e-07	-12.3554	1.76391e-06	-6.52149	0.000329064	-8.97853	0.000864144	-6.52459	0.000801409	-12.3554
NM_005562 // LAMC2 // laminin, gamma 2 // 1q25-q31 // 3918 /// NM_018891 // LAMC	LAMC2	NM_005562	0.000302342	-9.05171	0.00279859	-5.27634	0.00019953	-15.5285	2.23388e-14	-9.27133	2.18079e-17	-16.2911	1.71025e-09	-5.27634
NM_173808 // NEGR1 // neuronal growth regulator 1 // 1p31.1 // 257194 /// ENST00	NEGR1	NM_173808	0.000136591	-9.16969	0.00150945	-5.14977	8.33922e-05	-16.3276	0.000328226	-6.08189	5.53741e-05	-7.18272	0.00579382	-5.14977
NM_001884 // HAPLN1 // hyaluronan and proteoglycan link protein 1 // 5q14.3 // 1	HAPLN1	NM_001884	1.18937e-05	-9.41927	8.91979e-05	-6.1972	1.01434e-05	-14.3166	0.00026963	-5.71059	0.000227942	-5.26219	0.00157182	-6.1972
NM_002153 // HSD17B2 // hydroxysteroid (17-beta) dehydrogenase 2 // 16q24.1-q24.	HSD17B2	NM_002153	7.48863e-05	-9.47581	0.00258016	-3.83614	2.46243e-05	-23.4066	1.2971e-16	-9.33422	6.70527e-21	-22.7123	1.71493e-09	-3.83614
NM_014143 // CD274 // CD274 molecule // 9p24 // 29126 /// ENST00000381577 // CD2	CD274	NM_014143	0.00838943	-9.51657	0.0179708	-8.81752	0.0135738	-10.271	0.000212775	-7.20111	0.00034988	-5.88102	0.000791743	-8.81752
NM_001845 // COL4A1 // collagen, type IV, alpha 1 // 13q34 // 1282 /// ENST00000	COL4A1	NM_001845	5.2529e-05	-9.71432	0.00810045	-2.72717	9.27175e-06	-34.6029	4.19942e-05	-4.12706	3.51533e-07	-6.24552	0.00982989	-2.72717
NM_022842 // CDCP1 // CUB domain containing protein 1 // 3p21.31 // 64866 /// NM	CDCP1	NM_022842	0.000350239	-9.81109	0.00103705	-8.60725	0.00056437	-11.1833	1.23721e-11	-11.0102	3.39546e-13	-14.0839	1.08585e-08	-8.60725
NM_013989 // DIO2 // deiodinase, iodothyronine, type II // 14q24.2-q24.3 // 1734	DIO2	NM_013989	0.00109619	-9.92109	0.00142489	-12.4142	0.00378953	-7.92869	2.50626e-07	-12.3648	8.54138e-08	-12.3156	8.215e-06	-12.4142
NM_021013 // KRT34 // keratin 34 // 17q12-q21 // 3885 /// ENST00000251648 // KRT	KRT34	NM_021013	0.00058974	-10.3795	0.00121474	-10.5489	0.00130498	-10.2128	1.66328e-13	-11.3294	1.95568e-14	-12.1676	4.52486e-11	-10.5489
NM_018659 // CYTL1 // cytokine-like 1 // 4p16-p15 // 54360 /// ENST00000307746 /	CYTL1	NM_018659	8.07026e-07	-10.3955	1.69853e-06	-10.8498	2.10753e-06	-9.96026	3.16316e-06	-6.66227	8.01478e-05	-4.09093	2.85358e-06	-10.8498
NM_004415 // DSP // desmoplakin // 6p24 // 1832 /// NM_001008844 // DSP // desmo	DSP	NM_004415	5.90454e-05	-10.5756	0.00473551	-3.29788	1.33745e-05	-33.9138	1.72059e-06	-8.64668	6.62697e-10	-22.6706	0.011491	-3.29788
NM_032413 // C15orf48 // chromosome 15 open reading frame 48 // 15q21.1 // 84419	C15orf48	NM_032413	0.000989726	-10.7052	0.00485871	-7.32512	0.000966053	-15.645	1.07427e-11	-9.80556	1.74803e-13	-13.1259	1.64319e-08	-7.32512
NM_004572 // PKP2 // plakophilin 2 // 12p11 // 5318 /// NM_001005242 // PKP2 //	PKP2	NM_004572	0.000212367	-10.7264	0.00105249	-7.66394	0.000226124	-15.0125	2.61031e-05	-8.26602	6.55794e-06	-8.9154	0.000554211	-7.66394
NM_000641 // IL11 // interleukin 11 // 19q13.3-q13.4 // 3589 /// ENST00000264563	IL11	NM_000641	0.00333828	-10.7369	0.0150306	-7.15008	0.0031138	-16.1231	2.95792e-09	-10.8743	2.83396e-11	-16.5385	4.17373e-06	-7.15008
NM_001432 // EREG // epiregulin // 4q13.3 // 2069 /// ENST00000244869 // EREG //	EREG	NM_001432	0.000298451	-10.8986	0.000866355	-9.61217	0.00049403	-12.3572	5.84968e-14	-11.4261	2.63515e-15	-13.5824	4.38824e-11	-9.61217
NM_030955 // ADAMTS12 // ADAM metallopeptidase with thrombospondin type 1 motif,	ADAMTS12	NM_030955	1.07056e-07	-11.0629	6.81892e-06	-3.95896	3.01766e-08	-30.9142	3.56278e-08	-9.08132	1.58777e-11	-20.8313	0.000694693	-3.95896
NM_002309 // LIF // leukemia inhibitory factor (cholinergic differentiation fact	LIF	NM_002309	0.00019557	-11.0875	0.000298	-13.1183	0.000636466	-9.37108	3.60326e-07	-19.2404	1.30907e-08	-28.2198	7.23084e-05	-13.1183
NM_001993 // F3 // coagulation factor III (thromboplastin, tissue factor) // 1p2	F3	NM_001993	7.14205e-05	-11.263	2.80541e-05	-26.8921	0.00174925	-4.7172	6.04021e-09	-8.71656	0.000199521	-2.8253	1.12874e-10	-26.8921
NM_002009 // FGF7 // fibroblast growth factor 7 (keratinocyte growth factor) //	FGF7	NM_002009	0.000274499	-11.6566	0.000288759	-16.6065	0.0013595	-8.1821	1.4064e-14	-21.0506	5.25205e-16	-26.684	1.37955e-11	-16.6065
NM_181077 // GOLGA8A // golgi autoantigen, golgin subfamily a, 8A // 15q11.2 //	GOLGA8A	NM_181077	0.000362177	-12.5568	0.00721407	-5.04052	0.000146128	-31.281	0.000205508	-7.27906	1.04101e-05	-10.5118	0.00917842	-5.04052
NM_001336 // CTSZ // cathepsin Z // 20q13 // 1522 /// ENST00000217131 // CTSZ //	CTSZ	NM_001336	1.13272e-08	-13.1759	6.79243e-08	-9.08148	1.1955e-08	-19.1164	0.000120331	-4.43982	0.018995	-2.17058	1.32448e-05	-9.08148
NM_001299 // CNN1 // calponin 1, basic, smooth muscle // 19p13.2-p13.1 // 1264 /	CNN1	NM_001299	5.54093e-07	-13.4605	0.000156298	-3.11734	9.15138e-08	-58.1215	1.2428e-13	-11.9969	8.02255e-19	-46.1697	2.34182e-05	-3.11734
NM_001898 // CST1 // cystatin SN // 20p11.21 // 1469 /// NM_001899 // CST4 // cy	CST1	NM_001898	0.000236126	-13.7008	0.000466458	-14.4196	0.000575733	-13.0178	1.84869e-14	-13.9742	5.53009e-15	-13.5426	2.2976e-12	-14.4196
NM_002185 // IL7R // interleukin 7 receptor // 5p13 // 3575 /// ENST00000303115	IL7R	NM_002185	3.04133e-05	-13.7403	0.000230106	-8.29568	2.5249e-05	-22.7582	0.00143341	-8.82725	0.000595717	-9.39288	0.0101034	-8.29568
ENST00000383408 // FAM38B2 // family with sequence similarity 38, member B2 // 1	FAM38B2	ENST00000383408	0.000214199	-13.9128	0.00105713	-9.59631	0.000228744	-20.171	1.49054e-06	-12.3622	1.02898e-07	-15.9254	0.000139203	-9.59631
NM_000916 // OXTR // oxytocin receptor // 3p25 // 5021 /// ENST00000316793 // OX	OXTR	NM_000916	0.000103506	-14.8851	0.00035826	-12.1025	0.000153339	-18.3075	0.000134995	-7.8668	0.000849784	-5.11355	0.000196698	-12.1025
NM_005398 // PPP1R3C // protein phosphatase 1, regulatory (inhibitor) subunit 3C	PPP1R3C	NM_005398	5.75881e-06	-14.9181	6.80275e-07	-88.3926	0.00453032	-2.51775	3.17623e-05	-26.9239	0.00208872	-8.20088	9.69211e-06	-88.3926
BC021861 // LOC554202 // hypothetical LOC554202 // 9p21.3 // 554202 /// AK124391	LOC554202	BC021861	0.000162829	-15.345	0.0180425	-3.3904	3.02759e-05	-69.4515	5.1839e-13	-14.5876	3.63496e-18	-62.7649	5.62608e-05	-3.3904
NM_002977 // SCN9A // sodium channel, voltage-gated, type IX, alpha subunit // 2	SCN9A	NM_002977	3.19911e-05	-15.4779	0.000326611	-8.1156	2.16351e-05	-29.5191	2.29322e-05	-12.0329	1.0095e-06	-17.8409	0.00184045	-8.1156
NM_025239 // PDCD1LG2 // programmed cell death 1 ligand 2 // 9p24.2 // 80380 ///	PDCD1LG2	NM_025239	2.06748e-05	-15.7636	0.000210153	-8.30687	1.41765e-05	-29.9138	4.57909e-05	-13.2473	1.71528e-06	-21.1262	0.00356817	-8.30687
NM_003840 // TNFRSF10D // tumor necrosis factor receptor superfamily, member 10d	TNFRSF10D	NM_003840	1.26338e-06	-15.9763	0.000341251	-3.35103	2.08854e-07	-76.1682	2.88567e-09	-8.97977	2.62417e-13	-24.0631	0.000641097	-3.35103
NM_000519 // HBD // hemoglobin, delta // 11p15.5 // 3045 /// ENST00000380299 //	HBD	NM_000519	0.000268351	-16.8345	0.000886006	-13.6343	0.00039755	-20.7859	2.8361e-09	-9.44045	2.59055e-08	-6.53662	1.10957e-08	-13.6343
NM_000710 // BDKRB1 // bradykinin receptor B1 // 14q32.1-q32.2 // 623 /// ENST00	BDKRB1	NM_000710	1.28249e-05	-20.2578	0.0019565	-4.05081	2.41728e-06	-101.308	8.62318e-20	-37.9716	8.94444e-26	-355.94	3.12771e-08	-4.05081
NM_030965 // ST6GALNAC5 // ST6 (alpha-N-acetyl-neuraminyl-2,3-beta-galactosyl-1,	ST6GALNAC5	NM_030965	4.81089e-09	-20.6049	1.22894e-08	-19.823	1.05459e-08	-21.4176	9.50829e-07	-17.9063	6.08658e-07	-16.1749	1.59793e-05	-19.823
NM_006520 // DYNLT3 // dynein, light chain, Tctex-type 3 // Xp21 // 6990 /// ENS	DYNLT3	NM_006520	1.83757e-07	-21.2805	1.84252e-08	-179.55	0.000428067	-2.52218	3.06542e-09	-33.2831	5.03828e-05	-6.16968	9.43419e-11	-179.55
NM_004932 // CDH6 // cadherin 6, type 2, K-cadherin (fetal kidney) // 5p15.1-p14	CDH6	NM_004932	2.96844e-06	-22.6675	5.92284e-06	-24.6307	8.08845e-06	-20.8608	5.23264e-07	-11.7722	4.03156e-05	-5.62645	2.67536e-07	-24.6307
ENST00000285141 // FAM38B // family with sequence similarity 38, member B // 18p	FAM38B	ENST00000285141	2.01466e-05	-24.2506	0.000121438	-14.7077	1.9932e-05	-39.9852	2.40446e-10	-19.5045	8.96018e-12	-25.8657	1.1923e-07	-14.7077
NM_013372 // GREM1 // gremlin 1, cysteine knot superfamily, homolog (Xenopus lae	GREM1	NM_013372	1.17944e-07	-26.9954	0.000119161	-3.21058	1.41905e-08	-226.985	5.4412e-11	-24.0344	1.61629e-16	-179.921	0.00424389	-3.21058
NM_002546 // TNFRSF11B // tumor necrosis factor receptor superfamily, member 11b	TNFRSF11B	NM_002546	6.31256e-05	-27.1057	0.000146523	-26.6386	0.000138128	-27.5811	4.4454e-12	-27.8491	8.03398e-13	-29.1147	6.70248e-10	-26.6386
NM_001511 // CXCL1 // chemokine (C-X-C motif) ligand 1 (melanoma growth stimulat	CXCL1	NM_001511	1.02375e-05	-27.1835	5.33971e-05	-17.5522	1.14671e-05	-42.0996	1.79079e-12	-25.7642	3.26955e-14	-37.8181	2.80339e-09	-17.5522
NM_000575 // IL1A // interleukin 1, alpha // 2q14 // 3552 /// ENST00000263339 //	IL1A	NM_000575	0.000959884	-29.5632	0.0015864	-34.7833	0.0025748	-25.1266	2.45999e-11	-35.8082	5.18491e-12	-36.8633	2.88384e-09	-34.7833
NM_002581 // PAPPA // pregnancy-associated plasma protein A, pappalysin 1 // 9q3	PAPPA	NM_002581	4.14349e-06	-34.6864	7.35203e-06	-40.9947	1.27469e-05	-29.3487	4.85343e-16	-69.638	5.91647e-18	-118.294	1.92983e-12	-40.9947
NM_006438 // COLEC10 // collectin sub-family member 10 (C-type lectin) // 8q23-q	COLEC10	NM_006438	0.000527478	-37.5531	0.00178838	-27.5581	0.000734598	-51.1733	2.15192e-14	-44.6494	2.77045e-16	-72.3407	6.63591e-11	-27.5581
NM_000600 // IL6 // interleukin 6 (interferon, beta 2) // 7p21 // 3569 /// ENST0	IL6	NM_000600	0.00131892	-41.4557	0.00251085	-44.1688	0.00297085	-38.9092	7.75109e-09	-41.6946	3.07649e-09	-39.3589	3.27416e-07	-44.1688
NM_021101 // CLDN1 // claudin 1 // 3q28-q29 // 9076 /// ENST00000295522 // CLDN1	CLDN1	NM_021101	8.25906e-05	-50.6752	0.00135421	-15.0602	4.03777e-05	-170.514	2.92419e-14	-40.8566	2.1237e-17	-110.839	3.28408e-09	-15.0602
NM_007332 // TRPA1 // transient receptor potential cation channel, subfamily A,	TRPA1	NM_007332	2.11409e-09	-51.9377	4.65594e-09	-54.4756	5.3804e-09	-49.5181	4.34382e-33	-56.6148	6.61225e-34	-58.838	1.74711e-30	-54.4756
NR_001447 // MT1L // metallothionein 1L (gene/pseudogene) // 16q13 // 4500 /// B	MT1L	NR_001447	0.00120496	-69.7703	0.00451225	-42.9976	0.00145014	-113.213	1.52986e-13	-101.897	6.12483e-16	-241.479	1.62679e-09	-42.9976
NM_000584 // IL8 // interleukin 8 // 4q13-q21 // 3576 /// ENST00000307407 // IL8	IL8	NM_000584	1.76614e-05	-124.408	1.82989e-05	-253.615	0.000100535	-61.027	1.08802e-06	-101.429	1.18805e-05	-40.5646	2.08847e-06	-253.615
NM_002993 // CXCL6 // chemokine (C-X-C motif) ligand 6 (granulocyte chemotactic	CXCL6	NM_002993	6.85833e-08	-140.563	2.02677e-07	-116.943	1.30083e-07	-168.953	4.80169e-21	-126.254	6.54755e-22	-136.307	1.84524e-18	-116.943
