# Supplementary material for: Astrocytes derived from trisomic human embryonic stem cells express markers of astrocytic cancer cells and premalignant stem-like progenitors
Source: BMC Med Genomics. 2010 Apr 27;3:12. doi: 10.1186/1755-8794-3-12 (PMC2873256; doi:10.1186/1755-8794-3-12)
Supplement: Additional file 6 — Table S5: Differentially expressed gene transcripts in premalignant astrocytic stem-like/progenitor cells (GN v. CD). Excel spreadsheet of the 311 differentially expressed genes (indicated in Figure 7) in BG01V APCs (samples G) and glioblastoma patient samples (samples N) relative to CCF-STTG1 astrocytoma cells (samples D) and H9 APCs (samples C) and referred to in the text as the GNvCD comparison. All data filtered using a p value of < 0.02. [file 1755-8794-3-12-S6.XLS]

## Sheet: Sheet1
gene_assignment	Gene Symbol	RefSeq	p-value(GN vs. CD)	Fold-Change(GN vs. CD)	p-value(G vs. C)	Fold-Change(G vs. C)	p-value(G vs. D)	Fold-Change(G vs. D)	p-value(N vs. D)	Fold-Change(N vs. D)	p-value(N vs. C)	Fold-Change(N vs. C)
NM_003617 // RGS5 // regulator of G-protein signaling 5 // 1q23.1 // 8490 /// EN	RGS5	NM_003617	9.04201e-10	30.427	1.07577e-05	25.4963	2.84538e-08	99.4717	1.36324e-08	36.3112	3.65799e-05	9.30718
NM_001276 // CHI3L1 // chitinase 3-like 1 (cartilage glycoprotein-39) // 1q32.1	CHI3L1	NM_001276	5.90693e-09	25.2584	0.00897847	5.8228	7.73283e-07	52.7877	1.05845e-10	109.567	1.27878e-05	12.0859
NM_001122665 // DDX3Y // DEAD (Asp-Glu-Ala-Asp) box polypeptide 3, Y-linked // Y	DDX3Y	NM_001122665	0.000186181	23.29	0.00384219	39.9464	0.00395284	39.4225	0.0061108	13.5788	0.00588878	13.7592
NM_000014 // A2M // alpha-2-macroglobulin // 12p13.3-p12.3 // 2 /// ENST00000404	A2M	NM_000014	4.91261e-12	22.1546	0.00763261	3.48571	0.01536	3.06859	5.06932e-15	140.811	2.67563e-15	159.952
NM_198232 // RNASE1 // ribonuclease, RNase A family, 1 (pancreatic) // 14q11.2 /	RNASE1	NM_198232	6.15954e-08	19.5823	0.000426455	13.539	0.000875079	11.3527	2.08654e-07	28.3231	8.22385e-08	33.7775
NM_004681 // EIF1AY // eukaryotic translation initiation factor 1A, Y-linked //	EIF1AY	NM_004681	0.000144595	15.6061	0.00135722	35.0026	0.00129311	35.6562	0.0153543	6.9581	0.0162584	6.83054
NM_001175 // ARHGDIB // Rho GDP dissociation inhibitor (GDI) beta // 12p12.3 //	ARHGDIB	NM_001175	4.50684e-11	11.6178	0.00167409	3.7338	5.24942e-07	11.596	4.72464e-13	36.1492	2.31467e-09	11.6397
NM_005595 // NFIA // nuclear factor I/A // 1p31.3-p31.2 // 4774 /// ENST00000357	NFIA	NM_005595	9.35474e-11	11.3052	0.00384257	3.38894	0.00134885	3.96847	5.98885e-13	37.7129	1.71859e-12	32.2054
NM_004117 // FKBP5 // FK506 binding protein 5 // 6p21.3-p21.2 // 2289 /// ENST00	FKBP5	NM_004117	1.22697e-11	10.7066	0.000391276	4.02499	0.000172865	4.46903	2.74774e-13	28.4799	5.88316e-13	25.6502
NM_012302 // LPHN2 // latrophilin 2 // 1p31.1 // 23266 /// ENST00000359929 // LP	LPHN2	NM_012302	4.60751e-09	10.3252	0.000575603	5.69385	5.89346e-08	26.4144	1.90336e-09	18.7236	0.000286588	4.03604
NM_014893 // NLGN4Y // neuroligin 4, Y-linked // Yq11.221 // 22829 /// ENST00000	NLGN4Y	NM_014893	0.000367158	10.1005	0.0159995	10.3854	0.0132726	11.1715	0.00244836	9.82353	0.00321099	9.1322
NM_014585 // SLC40A1 // solute carrier family 40 (iron-regulated transporter), m	SLC40A1	NM_014585	1.02818e-06	9.16309	0.00216173	6.85324	0.000741821	8.65138	2.74749e-06	12.2515	1.20412e-05	9.70507
NM_000597 // IGFBP2 // insulin-like growth factor binding protein 2, 36kDa // 2q	IGFBP2	NM_000597	7.90034e-11	8.42449	7.10193e-05	4.81686	1.26465e-09	19.9916	2.63406e-11	14.7341	2.84292e-05	3.5501
NM_004155 // SERPINB9 // serpin peptidase inhibitor, clade B (ovalbumin), member	SERPINB9	NM_004155	7.34365e-10	8.09631	6.67779e-07	10.403	1.45249e-09	25.4437	3.10692e-07	6.30111	0.00190345	2.57629
NM_181674 // PPP2R2B // protein phosphatase 2 (formerly 2A), regulatory subunit	PPP2R2B	NM_181674	7.6286e-13	7.58635	3.1449e-07	5.74442	7.76119e-08	6.61582	2.80919e-12	10.0189	1.21389e-11	8.69926
NM_006017 // PROM1 // prominin 1 // 4p15.32 // 8842 /// ENST00000265014 // PROM1	PROM1	NM_006017	4.08461e-05	7.34069	0.00960968	6.19266	0.0100493	6.11738	0.00014763	8.70155	0.000138008	8.80863
NM_005668 // ST8SIA4 // ST8 alpha-N-acetyl-neuraminide alpha-2,8-sialyltransfera	ST8SIA4	NM_005668	2.88517e-08	7.22551	0.000149023	6.21096	6.56466e-05	7.04045	2.20457e-07	8.4058	6.33141e-07	7.41544
NM_004172 // SLC1A3 // solute carrier family 1 (glial high affinity glutamate tr	SLC1A3	NM_004172	1.82283e-08	7.16432	0.00999172	3.06297	0.00366922	-3.61167	5.14611e-10	16.7574	2.19237e-16	185.378
NM_001448 // GPC4 // glypican 4 // Xq26.1 // 2239 /// ENST00000370828 // GPC4 //	GPC4	NM_001448	1.78294e-09	7.11468	1.58895e-05	6.49278	8.12697e-06	7.09255	2.81419e-08	7.79614	6.45765e-08	7.13687
NM_001677 // ATP1B1 // ATPase, Na+/K+ transporting, beta 1 polypeptide // 1q24 /	ATP1B1	NM_001677	5.54584e-10	6.95176	0.0155957	2.37576	5.03722e-09	16.2297	1.72682e-12	20.3417	0.00017767	2.97768
NM_004654 // USP9Y // ubiquitin specific peptidase 9, Y-linked (fat facets-like,	USP9Y	NM_004654	0.000417958	6.54619	0.00687448	8.93516	0.00586985	9.37666	0.00964117	4.79594	0.0118227	4.57013
NM_000204 // CFI // complement factor I // 4q25 // 3426 /// ENST00000394634 // C	CFI	NM_000204	7.96371e-05	6.2617	0.00254654	8.21882	0.000785057	10.9497	0.00285139	4.77062	0.0124993	3.58081
NM_005767 // P2RY5 // purinergic receptor P2Y, G-protein coupled, 5 // 13q14 //	P2RY5	NM_005767	8.5358e-08	6.1761	0.00595674	3.35135	4.40162e-05	7.12092	1.13795e-08	11.3818	7.20154e-06	5.35664
NM_001104587 // SLFN11 // schlafen family member 11 // 17q12 // 91607 /// NM_001	SLFN11	NM_001104587	4.32947e-05	6.16237	0.00490313	6.27059	0.000663377	9.98574	0.000436062	6.05601	0.00625562	3.8029
NM_024969 // FAM130A2 // family with sequence similarity 130, member A2 // 2q24.	FAM130A2	NM_024969	1.07923e-06	5.82135	0.0140475	3.28882	0.00447466	4.07477	2.03701e-07	10.304	1.06956e-06	8.31656
NM_203463 // LASS6 // LAG1 homolog, ceramide synthase 6 // 2q24.3 // 253782 ///	LASS6	NM_203463	2.43059e-09	5.41012	0.00509067	2.59719	6.9192e-08	9.72542	5.43738e-11	11.2697	6.88186e-05	3.00958
NM_021021 // SNTB1 // syntrophin, beta 1 (dystrophin-associated protein A1, 59kD	SNTB1	NM_021021	3.26802e-09	5.23706	7.68096e-05	4.24467	4.31121e-06	5.90296	1.18791e-08	6.46146	4.33874e-07	4.64627
NM_014505 // KCNMB4 // potassium large conductance calcium-activated channel, su	KCNMB4	NM_014505	1.36025e-06	5.18267	0.0198977	2.89486	0.000587529	5.30057	1.75856e-07	9.27852	2.66406e-05	5.06739
NM_001562 // IL18 // interleukin 18 (interferon-gamma-inducing factor) // 11q22.	IL18	NM_001562	1.07698e-07	5.06256	1.16085e-05	7.02692	7.90507e-07	10.119	6.3796e-05	3.64733	0.00219493	2.53282
NM_004319 // ASTN1 // astrotactin 1 // 1q25.2 // 460 /// NM_207108 // ASTN1 // a	ASTN1	NM_004319	1.79938e-08	4.76903	0.00241896	2.91736	0.00725079	2.53452	3.00952e-09	7.79599	7.58708e-10	8.97356
NM_031455 // CCDC3 // coiled-coil domain containing 3 // 10p13 // 83643 /// ENST	CCDC3	NM_031455	9.88811e-08	4.76225	0.000192707	4.50854	2.94125e-06	7.72849	1.32645e-06	5.03024	0.000340613	2.93447
NM_021205 // RHOU // ras homolog gene family, member U // 1q42.11-q42.3 // 58480	RHOU	NM_021205	1.0122e-08	4.74157	0.00725012	2.45904	0.00016519	3.85807	3.12506e-10	9.14276	3.21111e-08	5.82738
NM_178012 // TUBB2B // tubulin, beta 2B // 6p25 // 347733 /// ENST00000259818 //	TUBB2B	NM_178012	1.32013e-07	4.65492	7.8043e-05	5.07579	0.00125406	-3.52938	7.24089e-06	4.26895	6.75286e-16	76.4756
NM_002404 // MFAP4 // microfibrillar-associated protein 4 // 17p11.2 // 4239 ///	MFAP4	NM_002404	0.000140197	4.64088	0.00115129	7.50834	2.85935e-10	199.898	0.0178358	2.86851	1.15121e-05	-9.28129
NM_014862 // ARNT2 // aryl-hydrocarbon receptor nuclear translocator 2 // 15q24	ARNT2	NM_014862	6.17625e-11	4.61986	0.00208237	2.25583	0.000866518	2.44494	6.04443e-13	9.4613	1.43683e-12	8.72949
NM_147189 // FAM110B // family with sequence similarity 110, member B // 8q12.1	FAM110B	NM_147189	4.43876e-09	4.59383	0.00329946	2.55551	4.27812e-07	6.76375	2.27503e-10	8.25795	1.68653e-05	3.12005
NM_018404 // CENTA2 // centaurin, alpha 2 // 17q11.2 // 55803 /// ENST0000033088	CENTA2	NM_018404	4.8026e-07	4.48814	0.0068123	2.94072	0.00348284	3.24827	1.54909e-07	6.8498	3.96065e-07	6.20126
NM_001001924 // MTUS1 // mitochondrial tumor suppressor 1 // 8p22 // 57509 /// N	MTUS1	NM_001001924	9.75617e-08	4.32236	0.000130494	4.30024	0.000298052	3.88967	2.16536e-06	4.34459	7.30619e-07	4.80318
NM_032576 // CYorf15B // chromosome Y open reading frame 15B // Yq11.222 // 8466	CYorf15B	NM_032576	0.000149465	3.98	0.00143355	5.9403	0.00123925	6.10946	0.015085	2.66659	0.0179115	2.59276
NM_014817 // KIAA0644 // KIAA0644 gene product // 7p15.1 // 9865 /// BC036337 //	KIAA0644	NM_014817	4.43828e-05	3.89056	0.000317212	6.33692	0.00138893	4.93462	0.0156119	2.38861	0.0025461	3.0674
NM_014500 // HTATSF1 // HIV-1 Tat specific factor 1 // Xq26.1-q27.2 // 27336 ///	HTATSF1	NM_014500	4.53497e-05	3.68319	0.00776497	3.4561	0.0188091	2.93997	0.000241081	3.92519	6.23037e-05	4.61429
NM_144973 // DENND5B // DENN/MADD domain containing 5B // 12p11.21 // 160518 ///	DENND5B	NM_144973	6.10036e-07	3.64154	0.0194469	2.22339	2.34371e-06	6.71273	5.01493e-08	5.96421	0.00893803	1.97547
NM_003713 // PPAP2B // phosphatidic acid phosphatase type 2B // 1pter-p22.1 // 8	PPAP2B	NM_003713	5.26541e-09	3.60404	5.55808e-06	3.99199	9.73255e-05	3.07877	7.44105e-07	3.25379	2.01619e-08	4.21891
NM_205768 // ZNF238 // zinc finger protein 238 // 1q44-qter // 10472 /// NM_0063	ZNF238	NM_205768	1.0292e-06	3.52784	0.000752335	3.40871	2.56364e-05	5.10782	1.18314e-05	3.65113	0.00105678	2.43658
NM_020809 // ARHGAP20 // Rho GTPase activating protein 20 // 11q22.3-q23.1 // 57	ARHGAP20	NM_020809	4.61762e-07	3.47673	4.66709e-05	4.35071	1.04178e-06	6.67567	0.000125848	2.77832	0.0153024	1.81071
NM_004102 // FABP3 // fatty acid binding protein 3, muscle and heart (mammary-de	FABP3	NM_004102	0.000269922	3.4679	0.0071908	3.99129	0.00324042	4.65005	0.00468077	3.01314	0.0131574	2.58628
NM_016931 // NOX4 // NADPH oxidase 4 // 11q14.2-q21 // 50507 /// ENST00000263317	NOX4	NM_016931	3.68448e-05	3.42787	0.00854567	3.11971	1.23169e-09	35.6117	0.000148435	3.76647	0.00101944	-3.03071
NM_031461 // CRISPLD1 // cysteine-rich secretory protein LCCL domain containing	CRISPLD1	NM_031461	4.92894e-06	3.37223	0.0163333	2.41428	0.00792465	2.68163	1.95259e-06	4.7103	5.84128e-06	4.24069
NM_030639 // BHLHB9 // basic helix-loop-helix domain containing, class B, 9 // X	BHLHB9	NM_030639	7.27296e-06	3.00988	0.00196137	2.99185	0.000701742	3.39296	8.42935e-05	3.02803	0.000346732	2.67006
NM_173174 // PTK2B // PTK2B protein tyrosine kinase 2 beta // 8p21.1 // 2185 ///	PTK2B	NM_173174	8.26938e-06	2.97507	0.0127493	2.34455	0.013688	2.32199	6.73852e-06	3.77516	6.04143e-06	3.81183
NM_002015 // FOXO1 // forkhead box O1 // 13q14.1 // 2308 /// ENST00000379561 //	FOXO1	NM_002015	8.44606e-07	2.92963	0.000566258	2.89351	5.28033e-05	3.67601	1.24574e-05	2.9662	0.000298106	2.33479
NM_003929 // RAB7L1 // RAB7, member RAS oncogene family-like 1 // 1q32 // 8934 /	RAB7L1	NM_003929	7.45407e-07	2.8457	0.00151656	2.52821	0.000176683	3.12759	2.61315e-06	3.20306	4.85184e-05	2.58922
NM_024829 // FLJ22662 // hypothetical protein FLJ22662 // 12p13.1 // 79887 /// E	FLJ22662	NM_024829	2.86463e-05	2.80561	0.000295224	3.91913	0.00454252	2.77343	0.00903126	2.00847	0.000247378	2.83817
NM_014909 // VASH1 // vasohibin 1 // 14q24.3 // 22846 /// ENST00000167106 // VAS	VASH1	NM_014909	1.47525e-07	2.75561	0.00848303	1.93492	2.30232e-05	3.25897	1.69211e-08	3.92441	4.45588e-05	2.33001
NM_181791 // GPR141 // G protein-coupled receptor 141 // 7p14.1 // 353345 /// EN	GPR141	NM_181791	1.19076e-07	2.75284	7.77945e-07	4.28186	6.94468e-07	4.3241	0.00264421	1.76982	0.00305559	1.75253
NM_021813 // BACH2 // BTB and CNC homology 1, basic leucine zipper transcription	BACH2	NM_021813	2.27306e-06	2.67653	4.74102e-05	3.58674	6.18555e-05	3.49511	0.00174495	1.9973	0.00124529	2.04966
BC062632 // LOC400590 // hypothetical LOC400590 // 17q11.2 // 400590	LOC400590	BC062632	0.000457817	2.50525	0.00866374	2.84182	0.0193672	2.50437	0.00814427	2.20853	0.00262136	2.50612
NM_001979 // EPHX2 // epoxide hydrolase 2, cytoplasmic // 8p21-p12 // 2053 /// E	EPHX2	NM_001979	3.9825e-08	2.50147	2.21295e-07	3.8	2.36416e-07	3.78119	0.00216704	1.64667	0.00198724	1.65486
NM_001076680 // LOC201229 // hypothetical protein LOC201229 // 17q11.2 // 201229	LOC201229	NM_001076680	2.74092e-05	2.36954	0.0182676	1.99534	0.000702324	2.85566	2.82357e-05	2.81393	0.00290054	1.96618
NM_014697 // NOS1AP // nitric oxide synthase 1 (neuronal) adaptor protein // 1q2	NOS1AP	NM_014697	1.58785e-07	2.32254	7.33258e-05	2.46865	0.000656458	2.10815	1.08584e-05	2.18507	5.9189e-07	2.55872
NM_001004019 // FBLN2 // fibulin 2 // 3p25.1 // 2199 /// NM_001998 // FBLN2 // f	FBLN2	NM_001004019	5.60979e-06	2.22447	0.0104267	1.87439	0.000183644	2.6791	4.80161e-06	2.63995	0.00132494	1.84699
NM_182663 // RASSF5 // Ras association (RalGDS/AF-6) domain family member 5 // 1	RASSF5	NM_182663	6.48635e-06	2.20698	0.00516336	2.00172	0.0114089	1.8579	1.73835e-05	2.43329	5.33264e-06	2.62166
NM_015541 // LRIG1 // leucine-rich repeats and immunoglobulin-like domains 1 //	LRIG1	NM_015541	2.8903e-05	2.19291	4.98428e-05	-3.33705	0.012247	1.96285	1.15472e-14	16.0475	5.75249e-05	2.44994
NM_001831 // CLU // clusterin // 8p21-p12 // 1191 /// NM_203339 // CLU // cluste	CLU	NM_001831	4.42514e-08	2.11271	7.90175e-06	2.4106	0.0101923	1.55897	2.19876e-05	1.85164	1.97598e-09	2.86314
NM_005103 // FEZ1 // fasciculation and elongation protein zeta 1 (zygin I) // 11	FEZ1	NM_005103	0.000585475	2.09256	0.00507989	-2.52435	0.00819974	2.37884	3.283e-11	11.0536	0.0126348	1.84073
NM_003391 // WNT2 // wingless-type MMTV integration site family member 2 // 7q31	WNT2	NM_003391	1.81691e-05	1.98388	5.47236e-16	33.6322	9.89358e-11	8.34685	9.97467e-14	-8.54526	6.18286e-05	-2.12076
NM_001569 // IRAK1 // interleukin-1 receptor-associated kinase 1 // Xq28 // 3654	IRAK1	NM_001569	0.000159526	1.94113	0.0129961	1.90667	0.00538654	2.08318	0.000874721	1.97621	0.00307254	1.80876
NM_004449 // ERG // v-ets erythroblastosis virus E26 oncogene homolog (avian) //	ERG	NM_004449	3.1112e-05	1.92366	0.00211216	2.0431	0.00140873	2.11154	0.000827986	1.8112	0.00142918	1.75249
NM_032108 // SEMA6B // sema domain, transmembrane domain (TM), and cytoplasmic d	SEMA6B	NM_032108	1.29456e-05	1.90329	0.000989106	2.04798	0.00274885	1.89667	0.000560629	1.76882	0.000136549	1.90993
NM_030767 // AKNA // AT-hook transcription factor // 9q32 // 80709 /// ENST00000	AKNA	NM_030767	1.19521e-05	1.81968	0.00245969	1.82207	0.000140122	2.21328	0.000139977	1.81729	0.00602039	1.49607
NM_014725 // STARD8 // StAR-related lipid transfer (START) domain containing 8 /	STARD8	NM_014725	9.45334e-08	1.7953	3.8701e-05	1.89765	4.53148e-06	2.10408	1.02223e-05	1.69847	0.000177465	1.53184
NM_001099432 // BCAS3 // breast carcinoma amplified sequence 3 // 17q23 // 54828	BCAS3	NM_001099432	8.08471e-06	1.77893	0.00370173	1.70734	0.000246079	2.03241	4.07377e-05	1.85353	0.00163098	1.55707
NM_012448 // STAT5B // signal transducer and activator of transcription 5B // 17	STAT5B	NM_012448	1.46457e-06	1.7598	0.011952	1.49082	4.30938e-06	2.32594	4.25961e-07	2.0773	0.0160202	1.33145
NM_006777 // ZBTB33 // zinc finger and BTB domain containing 33 // Xq23 // 10009	ZBTB33	NM_006777	0.000121355	1.75939	0.00376243	1.89666	0.00495623	1.85486	0.00326129	1.63205	0.00224446	1.66883
NM_012393 // PFAS // phosphoribosylformylglycinamidine synthase // 17p13.1 // 51	PFAS	NM_012393	1.10057e-05	1.75521	0.000815919	1.88125	0.0114191	1.57801	0.000557595	1.63762	1.28346e-05	1.95231
NM_015336 // ZDHHC17 // zinc finger, DHHC-type containing 17 // 12q21.2 // 23390	ZDHHC17	NM_015336	2.16764e-05	1.63304	0.00571279	1.58572	0.000324116	1.87949	0.000111908	1.68177	0.00532675	1.4189
NM_024677 // NSUN7 // NOL1/NOP2/Sun domain family, member 7 // 4p14 // 79730 ///	NSUN7	NM_024677	7.1145e-06	1.62113	0.0140196	1.44501	6.22849e-05	1.93622	4.53621e-06	1.81872	0.00730646	1.35731
NM_002356 // MARCKS // myristoylated alanine-rich protein kinase C substrate //	MARCKS	NM_002356	0.000328919	1.60346	0.00533622	1.74597	0.00786373	1.69585	0.00937419	1.47258	0.00561469	1.5161
NM_152437 // ZNF664 // zinc finger protein 664 // 12q24.31 // 144348 /// ENST000	ZNF664	NM_152437	1.39282e-05	1.59672	0.000480649	1.75521	0.0182749	1.42906	0.00163432	1.45253	9.1535e-06	1.78404
NM_032663 // USP30 // ubiquitin specific peptidase 30 // 12q24.11 // 84749 /// E	USP30	NM_032663	3.8699e-05	1.58927	0.00508162	1.5866	0.00170344	1.69357	0.000344845	1.59195	0.00156844	1.49139
NM_017754 // UHRF1BP1 // UHRF1 binding protein 1 // 6p21 // 54887 /// ENST000001	UHRF1BP1	NM_017754	6.34675e-05	1.58665	0.0149076	1.50323	0.00239159	1.68967	0.000156625	1.67471	0.00217476	1.48992
BC007360 // MGC16121 // hypothetical protein MGC16121 // Xq26.3 // 84848	MGC16121	BC007360	3.01868e-05	1.55611	9.92055e-11	4.1398	1.52628e-10	4.02717	2.66844e-05	-1.70962	5.40105e-05	-1.6631
NM_032367 // ZBED3 // zinc finger, BED-type containing 3 // 5q14.1 // 84327 ///	ZBED3	NM_032367	0.000178403	1.54028	0.0057629	1.6131	0.00876303	1.56945	0.00333483	1.47074	0.00185937	1.51165
NM_032211 // LOXL4 // lysyl oxidase-like 4 // 10q24 // 84171 /// ENST00000260702	LOXL4	NM_032211	0.000775581	1.47476	1.94911e-07	3.08786	2.23508e-10	4.87989	0.00851502	-1.41976	4.50686e-07	-2.24371
NM_138467 // TYW3 // tRNA-yW synthesizing protein 3 homolog (S. cerevisiae) // 1	TYW3	NM_138467	0.0196971	1.44394	2.53436e-08	6.13359	5.13012e-09	-7.14964	1.61868e-06	-2.94183	5.19114e-15	14.9067
NM_138355 // SCRN2 // secernin 2 // 17q21.32 // 90507 /// ENST00000290216 // SCR	SCRN2	NM_138355	0.0119054	-1.3269	0.00371084	1.70259	0.000170481	2.07204	1.95091e-09	-2.99771	5.66578e-11	-3.64818
NM_138452 // DHRS1 // dehydrogenase/reductase (SDR family) member 1 // 14q12 //	DHRS1	NM_138452	0.0183094	-1.32782	2.53809e-05	-2.48513	0.000138004	2.22136	0.0175546	1.40953	8.84299e-11	-3.91647
NM_000082 // ERCC8 // excision repair cross-complementing rodent repair deficien	ERCC8	NM_000082	5.85824e-05	-1.38683	0.00246615	-1.44478	0.00686334	-1.38102	0.00184018	-1.33121	0.000439599	-1.39267
NM_147129 // ALS2CL // ALS2 C-terminal like // 3p21.31 // 259173 /// NM_182775 /	ALS2CL	NM_147129	9.63475e-06	-1.44205	0.0155103	-1.32311	0.0177823	-1.31465	6.41724e-06	-1.57167	5.18387e-06	-1.58179
NM_016290 // UIMC1 // ubiquitin interaction motif containing 1 // 5q35.2 // 5172	UIMC1	NM_016290	1.19665e-05	-1.44232	0.00846054	-1.36681	0.00957153	-1.35912	2.32416e-05	-1.52201	1.92965e-05	-1.53062
NM_002412 // MGMT // O-6-methylguanine-DNA methyltransferase // 10q26 // 4255 //	MGMT	NM_002412	0.00462041	-1.46523	5.87843e-07	-3.57685	0.000388823	2.22375	0.00192533	1.66606	3.36984e-11	-4.77415
NM_033121 // ANKRD13A // ankyrin repeat domain 13A // 12q24.11 // 88455 /// ENST	ANKRD13A	NM_033121	0.000235738	-1.47358	0.0162525	-1.45654	0.00759789	1.52664	0.00117657	-1.49083	1.57436e-11	-3.315
NM_001017372 // SLC27A6 // solute carrier family 27 (fatty acid transporter), me	SLC27A6	NM_001017372	4.19539e-07	-1.54159	4.4182e-06	-1.82052	0.0129487	-1.32353	0.00228153	-1.30539	4.98481e-08	-1.79557
NM_133638 // ADAMTS19 // ADAM metallopeptidase with thrombospondin type 1 motif,	ADAMTS19	NM_133638	9.37497e-07	-1.55177	0.0145533	-1.34013	0.000501033	-1.55612	1.53817e-07	-1.79684	1.75765e-05	-1.54744
NM_021143 // ZNF20 // zinc finger protein 20 // 19p13.3-p13.2 // 7568 /// ENST00	ZNF20	NM_021143	0.000823712	-1.56029	0.014371	-1.64108	0.0120816	-1.6642	0.00997786	-1.48348	0.0125995	-1.46287
NM_006857 // RY1 // putative nucleic acid binding protein RY-1 // 2p14 // 11017	RY1	NM_006857	4.93078e-06	-1.56595	0.016237	-1.38476	0.00251159	-1.52575	1.97171e-06	-1.77084	3.10251e-05	-1.60721
NM_020313 // CIAPIN1 // cytokine induced apoptosis inhibitor 1 // 16q13-q21 // 5	CIAPIN1	NM_020313	4.01657e-07	-1.58136	0.0142383	-1.3385	0.00266617	-1.44429	4.05442e-08	-1.86828	4.25634e-07	-1.73143
NM_024740 // ALG9 // asparagine-linked glycosylation 9 homolog (S. cerevisiae, a	ALG9	NM_024740	9.74563e-05	-1.6026	0.00235755	-1.7426	0.0198845	-1.50703	0.00430759	-1.47384	0.000202989	-1.70423
NM_017649 // CNNM2 // cyclin M2 // 10q24.32 // 54805 /// NM_199076 // CNNM2 // c	CNNM2	NM_017649	0.000288869	-1.60609	0.00581974	-1.72689	0.00253627	-1.8344	0.00689058	-1.49374	0.0195109	-1.4062
NM_014781 // RB1CC1 // RB1-inducible coiled-coil 1 // 8q11 // 9821 /// NM_001083	RB1CC1	NM_014781	2.71546e-05	-1.61059	0.0132937	-1.49507	0.0024876	-1.65802	4.56987e-05	-1.73503	0.000530451	-1.56451
NM_001100588 // RC3H2 // ring finger and CCCH-type zinc finger domains 2 // 9q34	RC3H2	NM_001100588	0.000578006	-1.61612	0.00780061	-1.76254	0.00817753	-1.75578	0.0132234	-1.48187	0.0124415	-1.48758
NM_173827 // COX18 // COX18 cytochrome c oxidase assembly homolog (S. cerevisiae	COX18	NM_173827	0.000111117	-1.63284	0.00449092	-1.71465	0.00139658	-1.85684	0.00223687	-1.55492	0.0101398	-1.43585
NM_004869 // VPS4B // vacuolar protein sorting 4 homolog B (S. cerevisiae) // 18	VPS4B	NM_004869	3.8559e-05	-1.64522	0.00572725	-1.62915	0.000575901	-1.88367	0.000288389	-1.66144	0.00625782	-1.43695
NM_145062 // ZUFSP // zinc finger with UFM1-specific peptidase domain // 6q22.1	ZUFSP	NM_145062	5.05095e-08	-1.65527	0.000986233	-1.49527	0.00320045	-1.42274	5.06114e-08	-1.8324	1.1081e-08	-1.92581
NM_003927 // MBD2 // methyl-CpG binding domain protein 2 // 18q21 // 8932 /// NM	MBD2	NM_003927	6.0566e-07	-1.6561	0.000405757	-1.6563	1.90424e-05	-1.90785	1.10994e-05	-1.65589	0.000645105	-1.43756
NM_032857 // LACTB // lactamase, beta // 15q22.1 // 114294 /// NM_171846 // LACT	LACTB	NM_032857	1.60415e-05	-1.67657	0.00199231	-1.71881	9.01338e-05	2.06625	0.000305537	-1.63537	1.02592e-14	-5.80802
NM_145247 // C10orf78 // chromosome 10 open reading frame 78 // 10q25.1 // 11939	C10orf78	NM_145247	0.000541889	-1.69054	0.0103463	-1.8056	0.0198629	-1.70055	0.00827874	-1.58282	0.0032982	-1.6806
NM_001017926 // ZHX1 // zinc fingers and homeoboxes 1 // 8q24.13 // 11244 /// NM	ZHX1	NM_001017926	3.86763e-08	-1.7075	0.00431202	-1.42693	5.84762e-05	-1.71781	4.91047e-09	-2.04324	1.23065e-06	-1.69726
NM_006167 // NKX3-1 // NK3 homeobox 1 // 8p21 // 4824 /// ENST00000380871 // NKX	NKX3-1	NM_006167	7.92547e-08	-1.71692	0.000348035	-1.63074	0.00210246	-1.50255	4.17723e-07	-1.80765	3.9914e-08	-1.96187
NM_005402 // RALA // v-ral simian leukemia viral oncogene homolog A (ras related	RALA	NM_005402	3.89786e-05	-1.73798	0.0180514	-1.57653	0.0184805	-1.57362	5.16924e-05	-1.91597	4.98071e-05	-1.91952
NM_001077242 // DEPDC7 // DEP domain containing 7 // 11p13 // 91614 /// NM_13916	DEPDC7	NM_001077242	1.92604e-10	-1.74651	0.00451321	-1.32859	7.91746e-09	-2.10858	1.44542e-12	-2.2959	1.10204e-05	-1.44662
NM_003690 // PRKRA // protein kinase, interferon-inducible double stranded RNA d	PRKRA	NM_003690	0.000150049	-1.76736	0.0157962	-1.70563	0.00408483	-1.91539	0.000589922	-1.83133	0.00405619	-1.63077
BC107865 // LOC204010 // ribosomal protein SA pseudogene // 12q14.3 // 204010 //	LOC204010	BC107865	4.14115e-07	-1.7721	1.23272e-05	-2.09349	0.00575054	1.51762	0.000600052	-1.50004	7.84687e-15	-4.76581
NM_004594 // SLC9A5 // solute carrier family 9 (sodium/hydrogen exchanger), memb	SLC9A5	NM_004594	5.75279e-06	-1.77439	0.0018896	-1.75748	0.00766629	-1.60374	6.00427e-05	-1.79146	7.94e-06	-1.96318
NM_020947 // KIAA1609 // KIAA1609 // 16q24.1 // 57707 /// ENST00000343629 // KIA	KIAA1609	NM_020947	3.05813e-06	-1.78616	0.0022943	-1.70827	0.0157432	1.50738	1.58169e-05	-1.8676	1.87315e-13	-4.80908
NM_139242 // MTFMT // mitochondrial methionyl-tRNA formyltransferase // 15q22.31	MTFMT	NM_139242	3.05191e-07	-1.78679	0.000724967	-1.69512	0.00216642	-1.59931	1.57321e-06	-1.88342	3.57725e-07	-1.99625
NM_206907 // PRKAA1 // protein kinase, AMP-activated, alpha 1 catalytic subunit	PRKAA1	NM_206907	3.54761e-05	-1.78788	0.00101949	-2.00095	0.000214398	-2.23432	0.0026836	-1.59749	0.0177989	-1.43063
NM_000094 // COL7A1 // collagen, type VII, alpha 1 // 3p21.1 // 1294 /// ENST000	COL7A1	NM_000094	1.30476e-06	-1.80619	0.00222362	-1.68113	0.0123761	-1.51059	3.94318e-06	-1.94054	3.34838e-07	-2.15962
NM_005869 // SDCCAG10 // serologically defined colon cancer antigen 10 // 5q12.3	SDCCAG10	NM_005869	1.75123e-05	-1.81055	0.0172704	-1.59162	0.00294036	-1.81884	1.46411e-05	-2.05958	0.000204563	-1.80229
NM_017944 // USP47 // ubiquitin specific peptidase 47 // 11p15.3 // 55031 /// EN	USP47	NM_017944	1.99117e-05	-1.81701	0.000188484	-2.22796	0.000451318	-2.0974	0.00901805	-1.48186	0.00309911	-1.5741
NM_018848 // MKKS // McKusick-Kaufman syndrome // 20p12 // 8195 /// NM_170784 //	MKKS	NM_018848	1.52187e-06	-1.81858	0.00225068	-1.69843	0.00030284	-1.91432	5.02288e-06	-1.94723	7.91516e-05	-1.72763
NM_001098491 // ZNF419 // zinc finger protein 419 // 19q13.43 // 79744 /// NM_02	ZNF419	NM_001098491	2.63148e-05	-1.8224	0.000549116	-2.10744	0.00774541	-1.73051	0.0037198	-1.57591	9.84426e-05	-1.91916
NM_016408 // CDK5RAP1 // CDK5 regulatory subunit associated protein 1 // 20pter-	CDK5RAP1	NM_016408	2.02755e-10	-1.82485	9.52852e-05	-1.57218	2.30066e-05	-1.65567	8.90749e-11	-2.11814	4.21838e-10	-2.01132
NM_004571 // PKNOX1 // PBX/knotted 1 homeobox 1 // 21q22.3 // 5316 /// ENST00000	PKNOX1	NM_004571	1.61132e-06	-1.82661	0.000969057	-1.7986	0.0032912	-1.66824	1.78701e-05	-1.85506	3.23249e-06	-2.00001
NM_001628 // AKR1B1 // aldo-keto reductase family 1, member B1 (aldose reductase	AKR1B1	NM_001628	1.50238e-05	-1.83632	0.00611116	-1.73598	0.000136043	-2.27394	5.51177e-05	-1.94246	0.00876466	-1.48292
NM_183005 // RPP38 // ribonuclease P/MRP 38kDa subunit // 10p13 // 10557 /// NM_	RPP38	NM_183005	2.62581e-07	-1.84012	0.0126351	-1.47109	0.00142914	-1.66933	2.43849e-08	-2.30173	4.88763e-07	-2.02839
NM_001024943 // ASL // argininosuccinate lyase // 7cen-q11.2 // 435 /// NM_00004	ASL	NM_001024943	2.78566e-07	-1.84045	0.00509002	-1.55567	0.00367034	-1.58548	9.54852e-08	-2.17736	1.49683e-07	-2.13642
NM_000514 // GDNF // glial cell derived neurotrophic factor // 5p13.1-p12 // 266	GDNF	NM_000514	1.0372e-05	-1.84921	0.00474385	-1.75509	0.0192332	-1.57693	4.3095e-05	-1.94837	5.17775e-06	-2.16849
NM_001031746 // C10orf72 // chromosome 10 open reading frame 72 // 10q11.22 // 1	C10orf72	NM_001031746	0.00114136	-1.85334	0.0177268	-1.98548	7.42628e-08	-7.13102	0.0122373	-1.72999	0.00131477	2.07607
NM_000825 // GNRH1 // gonadotropin-releasing hormone 1 (luteinizing-releasing ho	GNRH1	NM_000825	1.34848e-06	-1.86433	0.00898462	-1.57984	0.0156054	-1.52101	5.66212e-07	-2.20005	2.50138e-07	-2.28514
NM_007223 // GPR176 // G protein-coupled receptor 176 // 15q14-q15.1 // 11245 //	GPR176	NM_007223	0.00140104	-1.87295	0.0158206	-2.06863	0.00321783	2.48872	0.0193005	-1.69578	6.40031e-11	-8.73027
NM_001779 // CD58 // CD58 molecule // 1p13 // 965 /// ENST00000369489 // CD58 //	CD58	NM_001779	3.77053e-05	-1.87882	0.0103982	-1.76226	0.0054943	-1.86012	0.000114803	-2.00309	0.000295231	-1.89771
NM_024911 // GPR177 // G protein-coupled receptor 177 // 1p31.3 // 79971 /// NM_	GPR177	NM_024911	0.000385988	-1.89022	0.00874599	-2.03739	0.0074174	-2.07261	0.00620742	-1.75369	0.00774248	-1.72389
NM_024948 // C10orf97 // chromosome 10 open reading frame 97 // 10p13 // 80013 /	C10orf97	NM_024948	9.57482e-06	-1.90658	0.00125957	-1.98658	0.0127775	-1.66395	0.000246163	-1.82981	8.56899e-06	-2.18459
NM_018270 // C20orf20 // chromosome 20 open reading frame 20 // 20q13.33 // 5525	C20orf20	NM_018270	2.39066e-06	-1.91826	0.0193553	-1.54949	0.00600973	-1.6898	4.58409e-07	-2.3748	2.62952e-06	-2.17761
NM_152912 // MTIF3 // mitochondrial translational initiation factor 3 // 13q12.2	MTIF3	NM_152912	1.10876e-06	-1.94745	0.0152469	-1.56075	0.00928001	-1.61811	1.88433e-07	-2.42998	3.91514e-07	-2.34384
NM_005548 // KARS // lysyl-tRNA synthetase // 16q23-q24 // 3735 /// ENST00000319	KARS	NM_005548	2.61285e-05	-1.94827	0.0038278	-1.95336	0.00128198	-2.1381	0.000271733	-1.94319	0.00122737	-1.77529
NM_002890 // RASA1 // RAS p21 protein activator (GTPase activating protein) 1 //	RASA1	NM_002890	1.26499e-06	-1.97791	0.00016179	-2.16713	0.00651392	-1.68585	0.000134095	-1.80522	8.12925e-07	-2.32057
NM_005026 // PIK3CD // phosphoinositide-3-kinase, catalytic, delta polypeptide /	PIK3CD	NM_005026	1.06978e-07	-1.98449	1.5935e-05	-2.23814	0.000209428	-1.93365	4.13527e-05	-1.75959	1.36198e-06	-2.03666
NM_014720 // SLK // STE20-like kinase (yeast) // 10q25.1 // 9748 /// ENST0000036	SLK	NM_014720	1.27824e-05	-1.98646	0.00678112	-1.83515	0.000289503	-2.36186	3.61022e-05	-2.15024	0.00272665	-1.67072
NM_014504 // RABGEF1 // RAB guanine nucleotide exchange factor (GEF) 1 // 7q11.2	RABGEF1	NM_014504	3.02071e-05	-2.00412	0.00107559	-2.26042	0.000244083	-2.5595	0.0019468	-1.77689	0.0122038	-1.56925
NM_032828 // ZNF587 // zinc finger protein 587 // 19q13.43 // 84914 /// NM_15247	ZNF587	NM_032828	0.000138312	-2.00708	0.00309292	-2.26479	0.00781384	-2.06152	0.00516324	-1.7787	0.00146015	-1.95409
U32331 // RIG // regulated in glioma // 11p15.1 // 10530 /// AF400439 // RIG //	RIG	U32331	1.30991e-06	-2.00949	0.00273207	-1.81974	4.86829e-05	-2.39482	2.97213e-06	-2.21903	0.000688596	-1.68616
NM_018461 // PPP2R2D // protein phosphatase 2, regulatory subunit B, delta isofo	PPP2R2D	NM_018461	4.25721e-07	-2.01344	0.0100068	-1.60346	0.00172155	-1.80817	7.38095e-08	-2.52826	8.54629e-07	-2.24202
NM_024622 // FASTKD1 // FAST kinase domains 1 // 2q31 // 79675 /// ENST000003618	FASTKD1	NM_024622	4.16778e-05	-2.01369	0.018302	-1.78252	0.00068701	-2.41136	5.65361e-05	-2.27484	0.0056582	-1.6816
NM_178006 // STARD13 // StAR-related lipid transfer (START) domain containing 13	STARD13	NM_178006	7.58252e-05	-2.01507	0.00366224	-2.15295	0.00240379	-2.24085	0.00161814	-1.88602	0.00285166	-1.81204
NM_016470 // C20orf111 // chromosome 20 open reading frame 111 // 20q13.11 // 51	C20orf111	NM_016470	7.74355e-05	-2.01611	0.00770838	-2.00557	0.00198872	-2.28565	0.00058477	-2.02671	0.00377614	-1.77835
AK293492 // C8orf32 // chromosome 8 open reading frame 32 // 8q24.13 // 55093 //	C8orf32	AK293492	8.197e-07	-2.02049	0.0035724	-1.76426	0.00131237	-1.89119	9.30116e-07	-2.31395	3.74515e-06	-2.15864
NM_001358 // DHX15 // DEAH (Asp-Glu-Ala-His) box polypeptide 15 // 4p15.3 // 166	DHX15	NM_001358	9.22273e-07	-2.02767	0.016571	-1.58478	3.92135e-05	-2.41167	1.23552e-07	-2.59433	0.000509498	-1.70481
BC012331 // C7orf30 // chromosome 7 open reading frame 30 // 7p15.3 // 115416 //	C7orf30	BC012331	6.78431e-08	-2.03424	0.00254201	-1.68013	1.78151e-05	-2.24339	2.41394e-08	-2.46298	1.59365e-05	-1.84458
NM_021930 // RINT1 // RAD50 interactor 1 // 7q22.2 // 60561 /// ENST00000257700	RINT1	NM_021930	1.10603e-05	-2.03912	0.0132935	-1.75806	0.0160222	-1.72833	1.02483e-05	-2.36512	7.67189e-06	-2.4058
NM_001039675 // UNC45A // unc-45 homolog A (C. elegans) // 15q26.1 // 55898 ///	UNC45A	NM_001039675	3.49237e-07	-2.03973	0.0128041	-1.58031	0.0137212	-1.57233	3.77478e-08	-2.63272	3.4188e-08	-2.64608
NM_007217 // PDCD10 // programmed cell death 10 // 3q26.1 // 11235 /// NM_145859	PDCD10	NM_007217	1.15345e-08	-2.04848	3.95345e-05	-2.01736	0.000200153	-1.85155	2.42526e-07	-2.08008	3.16095e-08	-2.26636
NM_013379 // DPP7 // dipeptidyl-peptidase 7 // 9q34.3 // 29952 /// ENST000003715	DPP7	NM_013379	1.65533e-05	-2.05446	0.0135694	-1.79398	0.000364197	-2.45748	1.94226e-05	-2.35277	0.003051	-1.71754
NM_014597 // DNTTIP2 // deoxynucleotidyltransferase, terminal, interacting prote	DNTTIP2	NM_014597	2.86832e-05	-2.06382	0.0121825	-1.8635	0.00365958	-2.08863	5.72618e-05	-2.28567	0.00033755	-2.0393
NM_006969 // ZNF28 // zinc finger protein 28 // 19q // 7576 /// ENST00000360272	ZNF28	NM_006969	4.56617e-06	-2.06411	0.00565134	-1.84666	0.00021386	-2.38641	8.4699e-06	-2.30716	0.000780728	-1.78534
NM_024558 // C14orf138 // chromosome 14 open reading frame 138 // 14q22.1 // 796	C14orf138	NM_024558	3.6744e-08	-2.08403	0.00411909	-1.63148	0.00100857	-1.77723	4.8e-09	-2.66213	2.89971e-08	-2.44381
NM_002013 // FKBP3 // FK506 binding protein 3, 25kDa // 14q21.3 // 2287 /// ENST	FKBP3	NM_002013	3.14241e-07	-2.09703	0.0175864	-1.56574	0.00793234	-1.66208	2.0219e-08	-2.80859	6.26979e-08	-2.64579
NM_016038 // SBDS // Shwachman-Bodian-Diamond syndrome // 7q11.21 // 51119 /// N	SBDS	NM_016038	8.85936e-06	-2.11644	0.00617541	-1.92546	0.0129191	-1.79938	2.2495e-05	-2.32636	7.40442e-06	-2.48936
NM_006577 // B3GNT2 // UDP-GlcNAc:betaGal beta-1,3-N-acetylglucosaminyltransfera	B3GNT2	NM_006577	8.89987e-06	-2.12335	0.00797074	-1.88707	0.000231599	-2.55526	1.55118e-05	-2.38921	0.00205099	-1.76444
NM_001093755 // C5orf44 // chromosome 5 open reading frame 44 // 5q12.3 // 80006	C5orf44	NM_001093755	2.05627e-07	-2.12576	0.00221869	-1.81302	1.09363e-05	-2.56899	1.79515e-07	-2.49244	0.000213123	-1.75899
NM_004180 // TANK // TRAF family member-associated NFKB activator // 2q24-q31 //	TANK	NM_004180	4.52666e-06	-2.14645	0.00789707	-1.85281	0.00259111	-2.03989	5.09524e-06	-2.48662	2.57158e-05	-2.25857
NM_024818 // UBA5 // ubiquitin-like modifier activating enzyme 5 // 3q22.1 // 79	UBA5	NM_024818	3.60605e-07	-2.14867	0.000779044	-2.00791	0.000805154	-2.00329	1.89599e-06	-2.29929	1.81338e-06	-2.30459
ENST00000344759 // ZNF818P // zinc finger protein 818 pseudogene // 19q13.41 //	ZNF818P	ENST00000344759	4.9345e-13	-2.16577	2.94168e-05	-1.63106	8.27334e-07	-1.8566	2.15071e-14	-2.87578	5.18997e-13	-2.52642
NM_004264 // MED21 // mediator complex subunit 21 // 12p11.23 // 9412 /// ENST00	MED21	NM_004264	2.97148e-05	-2.17466	0.0110553	-1.97259	0.00621735	-2.09314	7.04516e-05	-2.39744	0.000166582	-2.25936
NM_007044 // KATNA1 // katanin p60 (ATPase-containing) subunit A 1 // 6q25.1 //	KATNA1	NM_007044	2.61829e-10	-2.17762	0.0199374	-1.37918	0.00815459	-1.44904	4.55842e-13	-3.43828	1.20478e-12	-3.27253
NM_006608 // PHTF1 // putative homeodomain transcription factor 1 // 1p13 // 107	PHTF1	NM_006608	2.91796e-05	-2.18567	0.0105724	-1.98884	0.00657456	-2.08918	7.31662e-05	-2.40199	0.000148914	-2.28663
NM_014382 // ATP2C1 // ATPase, Ca++ transporting, type 2C, member 1 // 3q22.1 //	ATP2C1	NM_014382	2.21123e-08	-2.19785	2.21764e-06	-2.63789	0.0016275	-1.76937	3.46599e-05	-1.83122	6.88561e-09	-2.7301
NM_002676 // PMM1 // phosphomannomutase 1 // 22q13.2 // 5372 /// ENST00000216259	PMM1	NM_002676	1.19767e-07	-2.20181	0.0145704	-1.59568	0.00584277	-1.70823	5.77023e-09	-3.03819	2.01106e-08	-2.83802
NM_080794 // MRPL39 // mitochondrial ribosomal protein L39 // 21q21.3 // 54148 /	MRPL39	NM_080794	6.98415e-07	-2.21748	0.0058954	-1.81592	0.00622899	-1.80782	3.51548e-07	-2.70783	3.25107e-07	-2.71997
NM_004930 // CAPZB // capping protein (actin filament) muscle Z-line, beta // 1p	CAPZB	NM_004930	2.78421e-08	-2.23608	0.0102918	-1.59285	7.17822e-06	-2.53403	9.50867e-10	-3.13905	1.08781e-05	-1.97316
NM_022832 // USP46 // ubiquitin specific peptidase 46 // 4q12 // 64854 /// BC037	USP46	NM_022832	2.2929e-06	-2.23834	0.00679723	-1.88944	0.000349866	-2.4247	2.04955e-06	-2.65167	0.000130017	-2.06631
NM_015680 // C2orf24 // chromosome 2 open reading frame 24 // 2q35 // 27013 ///	C2orf24	NM_015680	1.95461e-08	-2.24722	0.0187921	-1.51732	0.00333603	-1.70958	2.52557e-10	-3.32824	2.29747e-09	-2.95395
NM_024063 // SPATA5L1 // spermatogenesis associated 5-like 1 // 15q21.1 // 79029	SPATA5L1	NM_024063	1.53508e-08	-2.25816	4.00619e-05	-2.24355	0.00494404	-1.65995	3.94576e-07	-2.27285	9.59334e-10	-3.07195
NM_001079537 // TRAPPC6B // trafficking protein particle complex 6B // 14q21.1 /	TRAPPC6B	NM_001079537	3.2121e-05	-2.2623	0.0102004	-2.06866	0.010957	-2.05237	9.06085e-05	-2.47407	8.12764e-05	-2.49371
NM_016067 // MRPS18C // mitochondrial ribosomal protein S18C // 4q21.23 // 51023	MRPS18C	NM_016067	1.25664e-08	-2.26428	4.56803e-05	-2.21352	1.61854e-06	-2.71057	2.34565e-07	-2.3162	1.89213e-05	-1.89146
NM_144566 // ZNF700 // zinc finger protein 700 // 19p13.2 // 90592 /// NM_001012	ZNF700	NM_144566	1.35905e-08	-2.2698	0.000224502	-2.01984	6.17866e-08	-3.35557	3.62067e-08	-2.55071	0.00187218	-1.53536
NM_019107 // C19orf10 // chromosome 19 open reading frame 10 // 19p13.3 // 56005	C19orf10	NM_019107	9.26184e-09	-2.27713	0.0175771	-1.51083	0.00183286	1.75569	9.00206e-11	-3.43209	6.63287e-17	-9.10377
NM_145246 // C10orf4 // chromosome 10 open reading frame 4 // 10q23.33 // 118924	C10orf4	NM_145246	3.24468e-08	-2.28341	0.00514699	-1.70096	0.0050466	-1.70332	2.95788e-09	-3.06531	3.03375e-09	-3.06106
NM_016475 // C14orf100 // chromosome 14 open reading frame 100 // 14q23.1 // 515	C14orf100	NM_016475	1.50891e-05	-2.32565	0.00351349	-2.27842	0.0166334	-1.93107	0.000124098	-2.37385	1.21241e-05	-2.80086
NM_015942 // MTERFD1 // MTERF domain containing 1 // 8q22.1 // 51001 /// ENST000	MTERFD1	NM_015942	2.25451e-10	-2.36104	0.00173474	-1.63964	1.21828e-05	-2.13164	4.94681e-12	-3.39983	1.03681e-09	-2.61511
NM_016565 // CHCHD8 // coiled-coil-helix-coiled-coil-helix domain containing 8 /	CHCHD8	NM_016565	4.71217e-10	-2.36612	0.00874283	-1.51827	0.00210673	-1.65176	2.6045e-12	-3.68744	1.22156e-11	-3.38945
NM_024928 // OBFC1 // oligonucleotide/oligosaccharide-binding fold containing 1	OBFC1	NM_024928	7.40925e-07	-2.37255	0.0162674	-1.74578	0.00301977	-2.02923	8.92094e-08	-3.22433	9.94522e-07	-2.77394
AY507846 // C16orf63 // chromosome 16 open reading frame 63 // 16p13.11 // 12381	C16orf63	AY507846	9.75965e-06	-2.37548	0.0130863	-1.97582	0.00358252	-2.26403	8.52686e-06	-2.85597	5.84728e-05	-2.49241
NM_014161 // MRPL18 // mitochondrial ribosomal protein L18 // 6q25.3 // 29074 //	MRPL18	NM_014161	1.1957e-07	-2.40292	0.00429577	-1.8577	0.00068847	-2.13891	3.0327e-08	-3.10816	3.43606e-07	-2.69952
NM_032139 // ANKRD27 // ankyrin repeat domain 27 (VPS9 domain) // 19q13.11 // 84	ANKRD27	NM_032139	1.06025e-06	-2.41221	0.0098356	-1.87495	9.71737e-05	-2.80218	3.34242e-07	-3.10341	0.000195818	-2.0765
NM_170732 // BDNF // brain-derived neurotrophic factor // 11p13 // 627 /// NM_17	BDNF	NM_170732	2.1809e-08	-2.41647	2.44031e-07	-3.4487	1.72935e-08	4.16806	0.000672331	-1.69319	8.1955e-20	-24.3386
NM_017947 // MOCOS // molybdenum cofactor sulfurase // 18q12 // 55034 /// ENST00	MOCOS	NM_017947	1.93146e-06	-2.42321	0.00771932	-1.97226	0.000313715	-2.64368	1.27987e-06	-2.97727	0.000112846	-2.22112
NM_006834 // RAB32 // RAB32, member RAS oncogene family // 6q24.3 // 10981 /// E	RAB32	NM_006834	0.000106722	-2.43047	0.00918621	-2.41484	0.000332885	3.62345	0.000761669	-2.4462	2.48549e-13	-21.4044
NM_018982 // YIPF1 // Yip1 domain family, member 1 // 1p33-p32.1 // 54432 /// EN	YIPF1	NM_018982	1.57574e-07	-2.43563	0.0120864	-1.73572	0.000314509	-2.32573	1.15263e-08	-3.41776	1.55056e-06	-2.55071
BC017959 // C2orf47 // chromosome 2 open reading frame 47 // 2q33.1 // 79568 ///	C2orf47	BC017959	1.03321e-11	-2.44038	0.00284933	-1.5256	0.00562761	-1.47314	3.46005e-14	-3.90367	1.84909e-14	-4.04268
NM_004786 // TXNL1 // thioredoxin-like 1 // 18q21.31 // 9352 /// ENST00000217515	TXNL1	NM_004786	1.52195e-09	-2.44798	0.0062549	-1.61807	0.000311409	-1.95277	2.12191e-11	-3.70355	6.39748e-10	-3.06877
NM_031940 // TM2D2 // TM2 domain containing 2 // 8p11.23 // 83877 /// NM_0010243	TM2D2	NM_031940	1.12251e-05	-2.45102	0.000923949	-2.7067	0.00765039	-2.16552	0.000487173	-2.2195	2.4291e-05	-2.77416
NM_014244 // ADAMTS2 // ADAM metallopeptidase with thrombospondin type 1 motif,	ADAMTS2	NM_014244	4.24332e-06	-2.45484	0.00489389	-2.16221	6.06639e-05	-3.28573	9.24485e-06	-2.78707	0.00343327	-1.83406
NM_019051 // MRPL50 // mitochondrial ribosomal protein L50 // 9q31.1 // 54534 //	MRPL50	NM_019051	9.12976e-06	-2.45948	0.0124459	-2.0356	0.00345808	-2.33928	8.24284e-06	-2.97163	5.50435e-05	-2.58586
NM_173074 // PIGF // phosphatidylinositol glycan anchor biosynthesis, class F //	PIGF	NM_173074	1.29458e-07	-2.4611	0.00174673	-2.03718	0.00180649	-2.03174	1.14642e-07	-2.97324	1.09635e-07	-2.98119
NM_000366 // TPM1 // tropomyosin 1 (alpha) // 15q22.1 // 7168 /// NM_001018007 /	TPM1	NM_000366	5.08664e-06	-2.48602	0.0033759	-2.29228	0.000323363	2.8895	2.14245e-05	-2.69613	9.04078e-15	-17.8579
NM_173469 // UBE2Q2 // ubiquitin-conjugating enzyme E2Q family member 2 // 15q24	UBE2Q2	NM_173469	1.35696e-08	-2.4948	0.000910353	-1.98796	0.00830622	-1.69232	6.38995e-09	-3.13086	4.13516e-10	-3.67782
NM_001012732 // DCTD // dCMP deaminase // 4q35.1 // 1635 /// NM_001921 // DCTD /	DCTD	NM_001012732	1.51509e-07	-2.49602	8.3886e-05	-2.63265	0.00212159	-2.04042	8.36717e-06	-2.36649	1.1487e-07	-3.05335
NM_003375 // VDAC2 // voltage-dependent anion channel 2 // 10q22 // 7417 /// ENS	VDAC2	NM_003375	8.63128e-12	-2.49627	1.38616e-05	-1.9945	0.00144975	-1.59068	3.79316e-12	-3.12426	4.96123e-14	-3.91741
NM_017917 // PPP2R3C // protein phosphatase 2 (formerly 2A), regulatory subunit	PPP2R3C	NM_017917	1.25701e-09	-2.49913	0.00177066	-1.76856	0.00015154	-2.05933	6.62101e-11	-3.53149	1.06646e-09	-3.03286
NM_005389 // PCMT1 // protein-L-isoaspartate (D-aspartate) O-methyltransferase /	PCMT1	NM_005389	8.08081e-09	-2.54731	9.89359e-05	-2.30892	0.000233824	-2.17783	4.12111e-08	-2.81032	1.42964e-08	-2.97948
NM_001105 // ACVR1 // activin A receptor, type I // 2q23-q24 // 90 /// NM_001111	ACVR1	NM_001105	3.20206e-07	-2.6245	0.013772	-1.83895	0.00631284	-1.98253	2.96049e-08	-3.74561	8.89344e-08	-3.47434
NM_173474 // NTAN1 // N-terminal asparagine amidase // 16p13.11 // 123803 /// EN	NTAN1	NM_173474	1.95002e-07	-2.62846	0.0156431	-1.78776	0.00563985	-1.96758	1.12421e-08	-3.86451	4.63892e-08	-3.51132
NM_032169 // ACAD11 // acyl-Coenzyme A dehydrogenase family, member 11 // 3q22.1	ACAD11	NM_032169	2.21883e-05	-2.6338	0.00473126	-2.54727	0.00100415	-3.06117	0.000153072	-2.72327	0.00130791	-2.26609
NM_006721 // ADK // adenosine kinase // 10q22|10q11-q24 // 132 /// NM_001123 //	ADK	NM_006721	2.62023e-06	-2.6349	0.00130189	-2.56857	0.00203013	-2.45518	2.69888e-05	-2.70294	1.44941e-05	-2.82777
NM_004763 // ITGB1BP1 // integrin beta 1 binding protein 1 // 2p25.2 // 9270 ///	ITGB1BP1	NM_004763	3.10668e-09	-2.63722	0.00610121	-1.71852	0.000163418	-2.21214	6.37452e-11	-4.04705	4.41513e-09	-3.14398
NM_032333 // C10orf58 // chromosome 10 open reading frame 58 // 10q23.1 // 84293	C10orf58	NM_032333	4.08308e-06	-2.6429	0.00115698	-2.67991	1.61711e-11	-19.1022	6.70209e-05	-2.6064	3.52877e-05	2.73477
NM_031443 // CCM2 // cerebral cavernous malformation 2 // 7p13 // 83605 /// NM_0	CCM2	NM_031443	1.43414e-13	-2.65734	0.0129845	-1.3679	3.69183e-10	-3.03444	3.14087e-17	-5.16226	2.84899e-10	-2.32711
NM_181726 // ANKRD37 // ankyrin repeat domain 37 // 4q35.1 // 353322 /// ENST000	ANKRD37	NM_181726	4.13233e-06	-2.698	0.000153531	-3.37892	0.0052702	-2.32209	0.00102024	-2.15429	7.93887e-06	-3.13475
NM_004882 // CIR // CBF1 interacting corepressor // 2q31.1 // 9541 /// ENST00000	CIR	NM_004882	5.22268e-12	-2.70397	0.000321685	-1.77387	3.7777e-05	-1.98035	9.24502e-14	-4.12174	6.5109e-13	-3.69199
NM_016033 // FAM82B // family with sequence similarity 82, member B // 8q21.3 //	FAM82B	NM_016033	3.58382e-11	-2.70766	3.49721e-07	-2.74184	9.85756e-07	-2.58345	2.47319e-09	-2.67391	7.26352e-10	-2.83785
NM_032036 // FAM14A // family with sequence similarity 14, member A // 14q32.13	FAM14A	NM_032036	2.14457e-09	-2.71404	7.98548e-06	-2.73735	0.000784548	-2.00377	9.19886e-08	-2.69092	3.85923e-10	-3.67606
NM_016141 // DYNC1LI1 // dynein, cytoplasmic 1, light intermediate chain 1 // 3p	DYNC1LI1	NM_016141	2.4339e-07	-2.72793	0.000217242	-2.73866	0.00106425	-2.3782	5.36589e-06	-2.71724	6.39755e-07	-3.12908
NM_000712 // BLVRA // biliverdin reductase A // 7p14-cen // 644 /// ENST00000265	BLVRA	NM_000712	1.00917e-06	-2.73099	0.0182969	-1.90955	7.21789e-05	-3.3211	1.23227e-07	-3.9058	0.000266724	-2.24574
NM_000232 // SGCB // sarcoglycan, beta (43kDa dystrophin-associated glycoprotein	SGCB	NM_000232	1.55869e-09	-2.74353	0.000206421	-2.18866	5.20402e-07	-3.28306	1.06657e-09	-3.43908	1.79377e-06	-2.29267
NM_203330 // CD59 // CD59 molecule, complement regulatory protein // 11p13 // 96	CD59	NM_203330	3.97712e-08	-2.76267	0.000164157	-2.57707	0.00368633	-1.99338	3.38794e-07	-2.96163	6.28463e-09	-3.82883
NM_003093 // SNRPC // small nuclear ribonucleoprotein polypeptide C // 6p21.31 /	SNRPC	NM_003093	4.485e-11	-2.77658	0.00387522	-1.64327	1.38078e-05	-2.29094	2.0677e-13	-4.69149	5.78177e-11	-3.36517
NM_020731 // AHRR // aryl-hydrocarbon receptor repressor // 5p15.3 // 57491 ///	AHRR	NM_020731	1.13691e-13	-2.78181	0.0113524	-1.39345	4.78735e-11	-3.53715	2.5967e-17	-5.55347	3.01244e-09	-2.18777
NM_020234 // DTWD1 // DTW domain containing 1 // 15q21.2 // 56986 /// ENST000002	DTWD1	NM_020234	2.15072e-13	-2.79485	5.49952e-05	-1.82154	1.46276e-08	-2.69766	3.73715e-15	-4.28826	7.44369e-12	-2.89555
NM_014673 // TTC35 // tetratricopeptide repeat domain 35 // 8q23.1 // 9694 /// E	TTC35	NM_014673	1.93288e-05	-2.79757	0.00476748	-2.67117	0.00048399	-3.54271	0.000120481	-2.92996	0.00270899	-2.20916
BC093004 // C18orf32 // chromosome 18 open reading frame 32 // 18q21.1 // 497661	C18orf32	BC093004	5.67619e-09	-2.80268	0.000155548	-2.39382	0.00263829	-1.93386	1.29403e-08	-3.28136	4.35412e-10	-4.06182
NM_015962 // FCF1 // FCF1 small subunit (SSU) processome component homolog (S. c	FCF1	NM_015962	2.32637e-10	-2.81279	0.000442641	-1.98411	0.000636728	-1.93814	2.16876e-11	-3.98758	1.47996e-11	-4.08215
NM_000410 // HFE // hemochromatosis // 6p21.3 // 3077 /// NM_139006 // HFE // he	HFE	NM_000410	5.99486e-09	-2.86163	6.22236e-07	-3.70266	1.11155e-07	-4.23494	1.76884e-05	-2.21164	0.000191942	-1.93367
NM_182926 // KTN1 // kinectin 1 (kinesin receptor) // 14q22.1 // 3895 /// NM_001	KTN1	NM_182926	2.95703e-08	-2.9203	0.00143397	-2.2242	0.00183966	-2.1765	1.29708e-08	-3.83426	9.46189e-09	-3.91828
NM_000127 // EXT1 // exostoses (multiple) 1 // 8q24.11-q24.13 // 2131 /// ENST00	EXT1	NM_000127	3.3646e-09	-2.93022	0.0130123	-1.71401	0.000421725	2.25311	2.91171e-11	-5.00941	9.03964e-18	-19.3456
NM_014177 // C18orf55 // chromosome 18 open reading frame 55 // 18q22.3 // 29090	C18orf55	NM_014177	1.55337e-09	-2.93343	0.000163988	-2.34368	1.71903e-05	-2.75543	1.38328e-09	-3.67159	2.00443e-08	-3.12294
NM_017916 // PIH1D1 // PIH1 domain containing 1 // 19q13.33 // 55011 /// ENST000	PIH1D1	NM_017916	2.81342e-08	-2.98102	0.00614605	-1.97586	4.14045e-05	-3.05042	1.88103e-09	-4.49754	1.10147e-06	-2.9132
NM_021226 // ARHGAP22 // Rho GTPase activating protein 22 // 10q11.22 // 58504 /	ARHGAP22	NM_021226	8.19593e-08	-2.99608	0.00104157	-2.44479	1.08648e-05	-3.6899	1.05718e-07	-3.67169	4.30411e-05	-2.43273
NM_020799 // STAMBPL1 // STAM binding protein-like 1 // 10q23.31 // 57559 /// EN	STAMBPL1	NM_020799	9.94152e-07	-3.00137	0.0101721	-2.17621	0.000132333	-3.48734	2.86407e-07	-4.13941	0.000116573	-2.58313
NM_144573 // NEXN // nexilin (F actin binding protein) // 1p31.1 // 91624 /// EN	NEXN	NM_144573	7.6194e-10	-3.00914	2.77477e-08	-4.36529	1.28254e-05	2.78347	2.71575e-05	-2.0743	2.74765e-19	-25.2041
AF201935 // C16orf61 // chromosome 16 open reading frame 61 // 16q23.2 // 56942	C16orf61	AF201935	2.54573e-08	-3.01171	0.00416163	-2.05443	0.00219356	-2.17739	2.6431e-09	-4.41503	5.94315e-09	-4.16571
NM_003350 // UBE2V2 // ubiquitin-conjugating enzyme E2 variant 2 // 8q11.21 // 7	UBE2V2	NM_003350	2.67858e-07	-3.0338	0.00255886	-2.39674	0.000465284	-2.84499	2.29539e-07	-3.8402	2.28455e-06	-3.23514
NM_014078 // MRPL13 // mitochondrial ribosomal protein L13 // 8q22.1-q22.3 // 28	MRPL13	NM_014078	2.31803e-15	-3.03703	9.86585e-06	-1.84234	0.000175047	-1.63446	1.8849e-17	-5.00641	2.89081e-18	-5.64317
NM_004226 // STK17B // serine/threonine kinase 17b // 2q32.3 // 9262 /// ENST000	STK17B	NM_004226	0.000160083	-3.03844	0.00169416	-4.11934	0.0131645	-2.94299	0.0136298	-2.24116	0.000862935	-3.13698
NM_000097 // CPOX // coproporphyrinogen oxidase // 3q12 // 1371 /// ENST00000264	CPOX	NM_000097	3.4084e-11	-3.06747	0.0014638	-1.82844	1.43628e-06	-2.83369	3.57681e-13	-5.14611	4.3116e-10	-3.32053
ENST00000280115 // LYPD6B // LY6/PLAUR domain containing 6B // 2q23.2 // 130576	LYPD6B	ENST00000280115	1.46329e-11	-3.08946	6.713e-09	-3.87909	5.6817e-05	-2.19363	7.31811e-08	-2.46056	2.23134e-12	-4.35112
NM_001008661 // CCBL2 // cysteine conjugate-beta lyase 2 // 1p22.2 // 56267 ///	CCBL2	NM_001008661	2.35459e-09	-3.09041	8.81879e-09	-5.41758	7.63401e-07	-3.76428	0.00121648	-1.7629	2.32758e-06	-2.53717
NM_006634 // VAMP5 // vesicle-associated membrane protein 5 (myobrevin) // 2p11.	VAMP5	NM_006634	2.77766e-06	-3.10391	0.00241319	-2.80987	5.95629e-10	-17.251	1.25266e-05	-3.42873	0.0184926	1.79059
NM_015556 // SIPA1L1 // signal-induced proliferation-associated 1 like 1 // 14q2	SIPA1L1	NM_015556	1.88773e-06	-3.13338	2.71095e-05	-4.60417	1.74396e-05	-4.83638	0.00261542	-2.13244	0.00450121	-2.03005
NM_002431 // MNAT1 // menage a trois homolog 1, cyclin H assembly factor (Xenopu	MNAT1	NM_002431	8.49646e-10	-3.13599	0.00376859	-1.89386	0.00966955	-1.75295	1.57104e-11	-5.19281	5.47547e-12	-5.61023
NM_032344 // NUDT22 // nudix (nucleoside diphosphate linked moiety X)-type motif	NUDT22	NM_032344	1.32194e-08	-3.16791	0.00187211	-2.22807	0.0156371	-1.8231	2.52189e-09	-4.5042	1.7799e-10	-5.50474
NM_016100 // NAT5 // N-acetyltransferase 5 // 20p11.23 // 51126 /// NM_181527 //	NAT5	NM_016100	2.21178e-12	-3.1737	4.01942e-05	-2.14054	4.92609e-05	-2.11576	1.61948e-13	-4.70551	1.35043e-13	-4.76062
NM_025234 // WDR61 // WD repeat domain 61 // 15q25.1 // 80349 /// ENST0000026797	WDR61	NM_025234	2.79142e-13	-3.22479	0.000325395	-1.81383	5.68181e-06	-2.25128	1.3377e-15	-5.73332	3.62454e-14	-4.61928
NM_016071 // MRPS33 // mitochondrial ribosomal protein S33 // 7q32-q34 // 51650	MRPS33	NM_016071	2.28205e-09	-3.2438	0.00551822	-1.9273	0.000163562	-2.58313	4.50091e-11	-5.45957	2.63205e-09	-4.07343
NM_016401 // C11orf73 // chromosome 11 open reading frame 73 // 11q14.2 // 51501	C11orf73	NM_016401	1.20572e-11	-3.2723	0.000136974	-2.1444	0.00337481	-1.73941	7.12818e-13	-4.99344	3.6781e-14	-6.15606
NM_018285 // IMP3 // IMP3, U3 small nucleolar ribonucleoprotein, homolog (yeast)	IMP3	NM_018285	2.54316e-06	-3.29307	0.0143908	-2.32998	0.00614101	-2.61357	7.97221e-07	-4.65425	2.8244e-06	-4.14924
NM_002095 // GTF2E2 // general transcription factor IIE, polypeptide 2, beta 34k	GTF2E2	NM_002095	1.36448e-12	-3.31605	0.000220583	-1.96301	0.00401828	-1.64656	1.78775e-14	-5.60169	1.56937e-15	-6.67826
NM_006755 // TALDO1 // transaldolase 1 // 11p15.5-p15.4 // 6888 /// ENST00000319	TALDO1	NM_006755	4.81711e-11	-3.32019	0.00116949	-1.95834	1.5045e-05	-2.64157	7.3928e-13	-5.6291	5.94921e-11	-4.17315
NM_005891 // ACAT2 // acetyl-Coenzyme A acetyltransferase 2 // 6q25.3 // 39 ///	ACAT2	NM_005891	0.000222083	-3.32545	0.0160458	-3.19625	0.0034811	-4.24994	0.00108925	-3.45987	0.00903424	-2.60206
NM_015508 // TIPARP // TCDD-inducible poly(ADP-ribose) polymerase // 3q25.31 //	TIPARP	NM_015508	5.85974e-05	-3.36655	0.00276649	-3.84745	0.00072509	-4.75098	0.00157644	-2.94577	0.00879511	-2.38555
NM_022977 // ACSL4 // acyl-CoA synthetase long-chain family member 4 // Xq22.3-q	ACSL4	NM_022977	7.26924e-12	-3.38048	0.000862609	-1.91126	0.000112681	-2.17969	6.19262e-14	-5.97911	3.93949e-13	-5.2428
NM_000362 // TIMP3 // TIMP metallopeptidase inhibitor 3 // 22q12.1-q13.2|22q12.3	TIMP3	NM_000362	8.46498e-07	-3.54941	0.000221224	-3.91553	0.000104056	-4.28191	4.4584e-05	-3.21752	0.000122166	-2.94221
NM_032016 // STARD3NL // STARD3 N-terminal like // 7p14-p13 // 83930 /// ENST000	STARD3NL	NM_032016	6.58482e-09	-3.54951	0.00247456	-2.27713	2.66729e-06	-4.26403	5.93554e-10	-5.53284	2.94765e-06	-2.95472
NM_001564 // ING2 // inhibitor of growth family, member 2 // 4q35.1 // 3622 ///	ING2	NM_001564	1.94014e-08	-3.573	4.9663e-06	-4.39136	5.75506e-05	-3.46854	9.25854e-06	-2.90715	3.74145e-07	-3.6806
NM_000317 // PTS // 6-pyruvoyltetrahydropterin synthase // 11q22.3-q23.3 // 5805	PTS	NM_000317	3.14706e-15	-3.60054	6.74079e-09	-2.95646	0.000830221	-1.64308	8.73627e-15	-4.38494	1.60591e-18	-7.89001
NM_006837 // COPS5 // COP9 constitutive photomorphogenic homolog subunit 5 (Arab	COPS5	NM_006837	3.37553e-14	-3.63247	7.51447e-06	-2.23594	3.78847e-06	-2.3203	1.14107e-15	-5.90127	1.94542e-15	-5.6867
NM_014062 // NOB1 // NIN1/RPN12 binding protein 1 homolog (S. cerevisiae) // 16q	NOB1	NM_014062	2.00661e-14	-3.65941	0.000110987	-1.91509	1.04543e-08	-3.17871	7.44774e-17	-6.99251	1.4546e-13	-4.21281
NM_173490 // TMEM171 // transmembrane protein 171 // 5q13.2 // 134285 /// ENST00	TMEM171	NM_173490	6.76393e-14	-3.68785	1.27088e-05	-2.24344	8.76855e-12	-5.47438	2.14376e-15	-6.06222	1.26624e-08	-2.48435
NM_000710 // BDKRB1 // bradykinin receptor B1 // 14q32.1-q32.2 // 623 /// ENST00	BDKRB1	NM_000710	2.14355e-11	-3.77257	1.14776e-07	-4.05081	9.10058e-16	25.0093	3.69535e-09	-3.51344	4.62145e-26	-355.94
NM_001679 // ATP1B3 // ATPase, Na+/K+ transporting, beta 3 polypeptide // 3q23 /	ATP1B3	NM_001679	2.25919e-07	-3.79432	0.00310734	-2.76297	0.00130758	-3.0701	1.32995e-07	-5.21065	4.27931e-07	-4.68939
AK096472 // LOC283335 // hypothetical protein LOC283335 // 12q13.13 // 283335	LOC283335	AK096472	3.40498e-08	-3.91897	8.68775e-05	-3.78051	0.0133635	-2.1523	5.88657e-07	-4.0625	9.20645e-10	-7.13576
NM_018359 // UFSP2 // UFM1-specific peptidase 2 // 4q35.1 // 55325 /// ENST00000	UFSP2	NM_018359	9.93698e-10	-3.96968	1.94661e-06	-4.34066	1.73159e-06	-4.38729	1.36043e-07	-3.63041	1.58112e-07	-3.59182
NM_000882 // IL12A // interleukin 12A (natural killer cell stimulatory factor 1,	IL12A	NM_000882	3.31164e-11	-3.97526	0.00138521	-2.10968	1.45715e-10	-7.87611	3.61622e-13	-7.49058	0.000141068	-2.00641
NM_024949 // WWC2 // WW and C2 domain containing 2 // 4q35.1 // 80014 /// ENST00	WWC2	NM_024949	7.34841e-10	-4.0344	1.39531e-07	-5.51825	0.000820252	-2.50515	2.57452e-06	-2.94956	6.75023e-11	-6.49719
NM_005308 // GRK5 // G protein-coupled receptor kinase 5 // 10q24-qter // 2869 /	GRK5	NM_005308	2.28518e-10	-4.13272	6.77155e-09	-6.87827	0.00342088	-2.12693	1.96156e-05	-2.48309	2.48079e-12	-8.03004
NM_001080479 // RGNEF // Rho-guanine nucleotide exchange factor // 5q13.2 // 642	RGNEF	NM_001080479	3.21429e-13	-4.22031	2.71122e-07	-3.34798	1.18845e-06	-3.02861	7.38153e-13	-5.31992	1.82308e-13	-5.88092
NM_003033 // ST3GAL1 // ST3 beta-galactoside alpha-2,3-sialyltransferase 1 // 8q	ST3GAL1	NM_003033	8.78488e-09	-4.22691	0.00372704	-2.46943	2.30111e-06	-5.41861	5.68352e-10	-7.23519	6.10126e-06	-3.2973
NM_001710 // CFB // complement factor B // 6p21.3 // 629 /// ENST00000375443 //	CFB	NM_001710	1.70206e-06	-4.38126	0.00407623	-3.40747	1.15082e-05	-8.04798	2.61202e-06	-5.63335	0.00634479	-2.38513
NM_012124 // CHORDC1 // cysteine and histidine-rich domain (CHORD)-containing 1	CHORDC1	NM_012124	5.25805e-09	-4.54268	1.2937e-05	-4.68055	0.0093885	-2.26046	2.49627e-07	-4.40887	8.41179e-11	-9.1291
NM_002787 // PSMA2 // proteasome (prosome, macropain) subunit, alpha type, 2 //	PSMA2	NM_002787	2.63784e-13	-4.57745	3.8519e-05	-2.50837	1.27689e-08	-4.44395	6.72864e-15	-8.35323	1.26378e-11	-4.71495
NM_014142 // NUDT5 // nudix (nucleoside diphosphate linked moiety X)-type motif	NUDT5	NM_014142	2.77605e-10	-4.61569	0.0110026	-2.01158	0.000575245	-2.70864	9.48566e-13	-10.591	2.16643e-11	-7.86541
NM_003848 // SUCLG2 // succinate-CoA ligase, GDP-forming, beta subunit // 3p14.1	SUCLG2	NM_003848	5.72161e-05	-4.63699	0.00350884	-5.21315	0.00660092	-4.57145	0.00109604	-4.12451	0.000447656	-4.70347
NM_001968 // EIF4E // eukaryotic translation initiation factor 4E // 4q21-q25 //	EIF4E	NM_001968	2.12844e-12	-4.63863	0.000519988	-2.25605	0.0190599	-1.67596	1.64284e-14	-9.53743	7.31967e-16	-12.8386
NM_013338 // ALG5 // asparagine-linked glycosylation 5 homolog (S. cerevisiae, d	ALG5	NM_013338	9.14391e-16	-4.65145	1.55877e-06	-2.5049	9.97688e-05	-1.98704	1.71696e-17	-8.63749	1.18376e-18	-10.8886
NM_003878 // GGH // gamma-glutamyl hydrolase (conjugase, folylpolygammaglutamyl	GGH	NM_003878	3.95726e-06	-4.65318	0.00517198	-3.68668	0.000818222	-5.01759	7.59005e-06	-5.87306	0.00010247	-4.31524
NM_020992 // PDLIM1 // PDZ and LIM domain 1 // 10q22-q26.3 // 9124 /// ENST00000	PDLIM1	NM_020992	2.87792e-06	-4.76952	0.004697	-3.72662	0.00771815	-3.41855	5.12574e-06	-6.10429	2.48105e-06	-6.65439
NM_003187 // TAF9 // TAF9 RNA polymerase II, TATA box binding protein (TBP)-asso	TAF9	NM_003187	4.11469e-15	-4.79846	1.07134e-05	-2.40508	5.6445e-06	-2.49978	4.04476e-17	-9.57359	6.31991e-17	-9.2109
BC010662 // LRRFIP1 // leucine rich repeat (in FLII) interacting protein 1 // 2q	LRRFIP1	BC010662	3.28109e-10	-4.83595	9.64434e-05	-3.35696	9.11883e-07	-5.30394	1.93162e-10	-6.96655	4.59976e-08	-4.40926
NM_032936 // TMEM60 // transmembrane protein 60 // 7q11.23 // 85025 /// ENST0000	TMEM60	NM_032936	5.67117e-12	-4.85759	0.00774033	-1.89594	4.85992e-07	-4.25648	6.07917e-15	-12.4456	5.96971e-11	-5.54358
NM_032291 // SGIP1 // SH3-domain GRB2-like (endophilin) interacting protein 1 //	SGIP1	NM_032291	8.04976e-07	-4.9136	2.06237e-05	-7.85701	0.00118655	-4.29002	0.000932795	-3.07286	4.17262e-06	-5.62784
NM_020856 // TSHZ3 // teashirt zinc finger homeobox 3 // 19q12 // 57616 /// ENST	TSHZ3	NM_020856	2.46464e-05	-4.92004	0.0142668	-3.74286	0.0021281	-5.52431	3.48594e-05	-6.46747	0.000562297	-4.38187
NM_005845 // ABCC4 // ATP-binding cassette, sub-family C (CFTR/MRP), member 4 //	ABCC4	NM_005845	1.12646e-07	-5.12241	0.00545254	-3.04923	9.79753e-05	-5.36401	1.99976e-08	-8.60516	4.06109e-06	-4.8917
NM_003220 // TFAP2A // transcription factor AP-2 alpha (activating enhancer bind	TFAP2A	NM_003220	7.907e-07	-5.19632	5.3521e-05	-7.28649	0.000135749	-6.31919	0.000262071	-3.70573	7.63409e-05	-4.27298
NM_005760 // CEBPZ // CCAAT/enhancer binding protein (C/EBP), zeta // 2p22.2 //	CEBPZ	NM_005760	6.25266e-14	-5.27469	0.0153148	-1.65122	0.000481159	-2.15297	9.6616e-18	-16.8496	1.24787e-16	-12.9228
NM_024605 // ARHGAP10 // Rho GTPase activating protein 10 // 4q31.23 // 79658 //	ARHGAP10	NM_024605	2.18228e-13	-5.47357	1.54687e-09	-6.2701	1.79206e-09	-6.1893	1.06048e-10	-4.77823	8.83757e-11	-4.84061
NM_005098 // MSC // musculin (activated B-cell factor-1) // 8q21 // 9242 /// ENS	MSC	NM_005098	1.52515e-08	-5.73043	8.60028e-06	-6.90154	7.43479e-05	-5.21102	2.88858e-06	-4.75804	1.77155e-07	-6.30161
NM_001008727 // ZNF121 // zinc finger protein 121 // 19p // 7675 /// ENST0000032	ZNF121	NM_001008727	3.66825e-12	-5.78901	9.85658e-06	-3.69699	9.34469e-05	-3.02635	1.31925e-12	-9.06484	1.64757e-13	-11.0736
NM_018004 // TMEM45A // transmembrane protein 45A // 3q12.2 // 55076 /// ENST000	TMEM45A	NM_018004	1.0732e-05	-6.09305	0.00350822	-5.59783	0.00937708	-4.51444	7.05957e-05	-6.63209	1.66013e-05	-8.22367
NM_003798 // CTNNAL1 // catenin (cadherin-associated protein), alpha-like 1 // 9	CTNNAL1	NM_003798	4.53769e-14	-6.35933	0.000229576	-2.46117	5.24643e-06	-3.30731	1.37503e-16	-16.4316	2.35858e-15	-12.2278
NM_174858 // AK5 // adenylate kinase 5 // 1p31 // 26289 /// NM_012093 // AK5 //	AK5	NM_174858	5.71114e-06	-6.45706	0.00145072	-6.60321	0.000331582	-8.88915	8.58393e-05	-6.31414	0.000633032	-4.69039
NM_016126 // HSPB11 // heat shock protein family B (small), member 11 // 1p32.1-	HSPB11	NM_016126	2.25753e-13	-6.80574	0.0127885	-1.87365	1.60618e-06	-4.16972	5.67521e-17	-24.7208	7.82217e-14	-11.1082
NM_014220 // TM4SF1 // transmembrane 4 L six family member 1 // 3q21-q25 // 4071	TM4SF1	NM_014220	3.36771e-07	-6.83297	0.0010883	-5.39792	0.00159202	-5.04625	1.07437e-06	-8.64953	6.41374e-07	-9.25233
NM_001236 // CBR3 // carbonyl reductase 3 // 21q22.2 // 874 /// ENST00000290354	CBR3	NM_001236	8.22707e-14	-6.8341	1.01867e-06	-4.10105	1.12263e-07	-4.96035	2.30571e-14	-11.3885	1.69216e-13	-9.41564
NM_001146 // ANGPT1 // angiopoietin 1 // 8q22.3-q23 // 284 /// ENST00000297450 /	ANGPT1	NM_001146	1.05644e-09	-7.11504	1.83492e-06	-8.19205	0.000718364	-3.78815	1.64324e-07	-6.17963	1.38431e-10	-13.3637
NM_004891 // MRPL33 // mitochondrial ribosomal protein L33 // 2p21 // 9553 /// N	MRPL33	NM_004891	6.64054e-18	-7.20631	1.92366e-06	-2.61735	3.17347e-07	-2.91841	1.48854e-20	-19.841	4.02103e-20	-17.7942
NM_002009 // FGF7 // fibroblast growth factor 7 (keratinocyte growth factor) //	FGF7	NM_002009	7.82515e-13	-7.35922	1.51575e-11	-16.6065	0.0106876	-2.02962	1.49067e-06	-3.26126	3.28653e-16	-26.684
NM_012449 // STEAP1 // six transmembrane epithelial antigen of the prostate 1 //	STEAP1	NM_012449	4.69824e-16	-7.57949	3.68225e-09	-5.1464	4.59046e-13	-11.6189	5.9025e-16	-11.1629	1.30626e-11	-4.9444
NM_000714 // TSPO // translocator protein (18kDa) // 22q13.31 // 706 /// NM_0073	TSPO	NM_000714	6.04371e-11	-8.54751	3.42187e-08	-12.5059	3.6085e-07	-9.20742	1.33479e-07	-5.84202	6.28591e-09	-7.9349
NM_018464 // CISD1 // CDGSH iron sulfur domain 1 // 10q21.1 // 55847 /// ENST000	CISD1	NM_018464	1.41505e-09	-8.90262	0.010065	-2.98481	4.26352e-05	-6.80967	1.10224e-11	-26.5533	5.71857e-09	-11.6388
NM_006330 // LYPLA1 // lysophospholipase I // 8q11.23 // 10434 /// ENST000003169	LYPLA1	NM_006330	1.09605e-12	-10.2034	7.99059e-05	-4.09145	0.000544025	-3.29452	3.06282e-14	-25.4456	6.12614e-15	-31.6008
NM_018349 // MCTP2 // multiple C2 domains, transmembrane 2 // 15q26.2 // 55784 /	MCTP2	NM_018349	6.7448e-12	-10.3271	0.000104036	-4.47484	1.19406e-06	-7.71907	3.78164e-13	-23.8331	3.06707e-11	-13.8163
NM_001353 // AKR1C1 // aldo-keto reductase family 1, member C1 (dihydrodiol dehy	AKR1C1	NM_001353	1.04752e-12	-10.481	1.15326e-05	-5.15991	4.7436e-10	-17.5574	1.54806e-13	-21.2893	1.29432e-08	-6.25666
NM_006082 // TUBA1B // tubulin, alpha 1b // 12q13.12 // 10376 /// ENST0000033602	TUBA1B	NM_006082	6.90229e-17	-15.4238	0.000223728	-2.80772	0.00104325	-2.43973	2.53985e-20	-84.7287	1.10196e-20	-97.5085
NM_012445 // SPON2 // spondin 2, extracellular matrix protein // 4p16.3 // 10417	SPON2	NM_012445	6.55217e-15	-18.2679	1.56108e-10	-20.6807	7.51914e-08	-9.3312	1.65707e-12	-16.1365	3.576e-15	-35.7633
NM_003155 // STC1 // stanniocalcin 1 // 8p21-p11.2 // 6781 /// ENST00000290271 /	STC1	NM_003155	3.86865e-11	-20.3626	0.00134288	-5.19148	2.29282e-09	-53.8538	4.67908e-13	-79.8688	2.59201e-06	-7.69931
NM_006520 // DYNLT3 // dynein, light chain, Tctex-type 3 // Xp21 // 6990 /// ENS	DYNLT3	NM_006520	7.66393e-11	-20.9573	1.77948e-11	-179.55	1.29607e-09	-71.1884	0.0197959	-2.44617	2.57019e-05	-6.16968
NM_004126 // GNG11 // guanine nucleotide binding protein (G protein), gamma 11 /	GNG11	NM_004126	8.3143e-13	-21.7782	4.2866e-06	-9.74264	1.92787e-08	-22.2678	2.62781e-13	-48.6821	6.77623e-11	-21.2995
NM_052889 // COP1 // caspase-1 dominant-negative inhibitor pseudo-ICE // --- //	COP1	NM_052889	4.67372e-16	-34.0639	3.00786e-07	-9.60689	6.98557e-15	-158.794	1.97746e-17	-120.783	1.65958e-08	-7.30724
NM_003937 // KYNU // kynureninase (L-kynurenine hydrolase) // 2q22.2 // 8942 ///	KYNU	NM_003937	2.98867e-21	-55.5526	1.71847e-14	-34.2271	1.51863e-18	-161.413	1.96191e-20	-90.1652	1.23048e-15	-19.1192
